# Supplementary material for: Retinoschisin and novel Na/K-ATPase interaction partners Kv2.1 and Kv8.2 define a growing protein complex at the inner segments of mammalian photoreceptors
Source: Cell Mol Life Sci. 2022 Jul 25;79(8):448. doi: 10.1007/s00018-022-04409-9 (PMC9314279; doi:10.1007/s00018-022-04409-9)
Supplement: Supplementary file 3 — Supplementary file3 (XLSX 996 KB) [file 18_2022_4409_MOESM3_ESM.xlsx]

## Sheet: proteinGroups all experiments
Protein IDs	Majority protein IDs	Peptide counts (all)	Peptide counts (razor+unique)	Peptide counts (unique)	Fasta headers	Number of proteins	Peptides	Razor + unique peptides	Unique peptides	Peptides ATP1A3 RI	Peptides ATP1A3 RII	Peptides ATP1A3 RIII	Peptides His RI	Peptides His RII	Peptides His RIII	Razor + unique peptides ATP1A3 RI	Razor + unique peptides ATP1A3 RII	Razor + unique peptides ATP1A3 RIII	Razor + unique peptides His RI	Razor + unique peptides His RII	Razor + unique peptides His RIII	Unique peptides ATP1A3 RI	Unique peptides ATP1A3 RII	Unique peptides ATP1A3 RIII	Unique peptides His RI	Unique peptides His RII	Unique peptides His RIII	Sequence coverage [%]	Unique + razor sequence coverage [%]	Unique sequence coverage [%]	Mol. weight [kDa]	Sequence length	Sequence lengths	Q-value	Score	Sequence coverage ATP1A3 RI [%]	Sequence coverage ATP1A3 RII [%]	Sequence coverage ATP1A3 RIII [%]	Sequence coverage His RI [%]	Sequence coverage His RII [%]	Sequence coverage His RIII [%]	Intensity	Intensity ATP1A3 RI	Intensity ATP1A3 RII	Intensity ATP1A3 RIII	Intensity His RI	Intensity His RII	Intensity His RIII	iBAQ peptides
tr|A0A5G2QT71|A0A5G2QT71_PIG	tr|A0A5G2QT71|A0A5G2QT71_PIG	3	3	3	tr|A0A5G2QT71|A0A5G2QT71_PIG Annexin OS=Sus scrofa OX=9823 GN=ANXA6 PE=1 SV=1	1	3	3	3	1	1	0	1	0	0	1	1	0	1	0	0	1	1	0	1	0	0	14.9	14.9	14.9	36.965	329	329	0.0099174	1.7006	4.3	4.9	0	5.8	0	0	301280	0	46437	0	254840	0	0	23
tr|A0A287ATN8|A0A287ATN8_PIG	tr|A0A287ATN8|A0A287ATN8_PIG	6	6	6	tr|A0A287ATN8|A0A287ATN8_PIG 60 kDa chaperonin OS=Sus scrofa OX=9823 GN=HSPD1 PE=1 SV=1	1	6	6	6	1	4	1	1	2	5	1	4	1	1	2	5	1	4	1	1	2	5	17.5	17.5	17.5	50.213	468	468	0	16.288	4.7	14.5	4.7	4.7	7.3	15	5339200	1099200	748550	216510	2011000	636630	627390	25
tr|A0A287A1G6|A0A287A1G6_PIG	tr|A0A287A1G6|A0A287A1G6_PIG	41	1	1	tr|A0A287A1G6|A0A287A1G6_PIG Hexokinase OS=Sus scrofa OX=9823 GN=HK1 PE=1 SV=2	1	41	1	1	19	34	11	17	35	22	0	0	0	1	0	1	0	0	0	1	0	1	48	1.2	1.2	101.97	914	914	1	-2	24.6	40.9	13.7	19.8	37.6	26.7	84673	0	0	0	84673	0	0	50
tr|A0A287AM78|A0A287AM78_PIG	tr|A0A287AM78|A0A287AM78_PIG	1	1	1	tr|A0A287AM78|A0A287AM78_PIG Purine nucleoside phosphorylase OS=Sus scrofa OX=9823 GN=PNP PE=1 SV=1	1	1	1	1	0	0	0	1	0	0	0	0	0	1	0	0	0	0	0	1	0	0	3.5	3.5	3.5	32.042	288	288	0.0099338	1.7536	0	0	0	3.5	0	0	76051	0	0	0	76051	0	0	18
tr|A0A8D1CXS1|A0A8D1CXS1_PIG	tr|A0A8D1CXS1|A0A8D1CXS1_PIG	14	1	0	tr|A0A8D1CXS1|A0A8D1CXS1_PIG Keratin 79 OS=Sus scrofa OX=9823 GN=KRT79 PE=4 SV=1	1	14	1	0	10	12	11	10	11	11	0	0	0	1	0	0	0	0	0	0	0	0	15.9	1.5	0	57.929	535	535	1	-2	13.1	14.4	13.1	13.6	14.4	13.1	54875	0	0	0	54875	0	0	32
tr|A0A4X1USL6|A0A4X1USL6_PIG	tr|A0A4X1USL6|A0A4X1USL6_PIG	14	14	14	tr|A0A4X1USL6|A0A4X1USL6_PIG Uncharacterized protein OS=Sus scrofa OX=9823 PE=4 SV=1	1	14	14	14	5	0	0	14	1	0	5	0	0	14	1	0	5	0	0	14	1	0	13.3	13.3	13.3	137.94	1449	1449	0	323.31	4.7	0	0	13.3	1.5	0	38920000	2599400	0	0	36253000	67172	0	73
tr|A0A480XW14|A0A480XW14_PIG	tr|A0A480XW14|A0A480XW14_PIG	3	3	3	tr|A0A480XW14|A0A480XW14_PIG Zinc finger BED domain-containing protein 1 OS=Sus scrofa OX=9823 PE=4 SV=1	1	3	3	3	0	2	1	1	1	0	0	2	1	1	1	0	0	2	1	1	1	0	4.5	4.5	4.5	78.449	706	706	0.0051635	2.0518	0	2.4	1	1	2.1	0	1880700	0	92847	256100	1459700	72051	0	29
tr|A0A5G2Q7Z2|A0A5G2Q7Z2_PIG	tr|A0A5G2Q7Z2|A0A5G2Q7Z2_PIG	1	1	1	tr|A0A5G2Q7Z2|A0A5G2Q7Z2_PIG Protein S100 OS=Sus scrofa OX=9823 GN=LOC110258323 PE=1 SV=1	1	1	1	1	1	1	1	1	0	0	1	1	1	1	0	0	1	1	1	1	0	0	17.2	17.2	17.2	9.9371	87	87	0	3.5701	17.2	17.2	17.2	17.2	0	0	737280	230530	43635	293880	169240	0	0	3
tr|A0A287ASI0|A0A287ASI0_PIG	tr|A0A287ASI0|A0A287ASI0_PIG	10	1	1	tr|A0A287ASI0|A0A287ASI0_PIG Keratin 7 OS=Sus scrofa OX=9823 GN=KRT7 PE=3 SV=1	1	10	1	1	5	6	8	4	5	5	1	1	1	1	0	1	1	1	1	1	0	1	17.4	2.6	2.6	50.787	454	454	0	6.0017	7.7	9.3	12.3	7.7	6.6	10.1	3448300	55548	743530	121640	2295300	0	232320	31
tr|A0A4X1W1A8|A0A4X1W1A8_PIG	tr|A0A4X1W1A8|A0A4X1W1A8_PIG	1	1	1	tr|A0A4X1W1A8|A0A4X1W1A8_PIG Protein S100 OS=Sus scrofa OX=9823 GN=S100A16 PE=3 SV=1	1	1	1	1	0	0	1	1	0	0	0	0	1	1	0	0	0	0	1	1	0	0	10.7	10.7	10.7	11.79	103	103	0.0068729	2.0111	0	0	10.7	10.7	0	0	214660	0	0	73920	140740	0	0	6
tr|A0A8D1YMR9|A0A8D1YMR9_PIG	tr|A0A8D1YMR9|A0A8D1YMR9_PIG	9	7	7	tr|A0A8D1YMR9|A0A8D1YMR9_PIG Uncharacterized protein OS=Sus scrofa OX=9823 PE=4 SV=1	1	9	7	7	0	3	4	1	4	4	0	1	3	1	2	3	0	1	3	1	2	3	12.3	9.9	9.9	97	865	865	0	6.9519	0	3.2	5.7	0.9	5.5	5	2720500	0	92787	285310	1658200	431430	252810	46
tr|A0A287AEL2|A0A287AEL2_PIG;tr|A0A8D1UWJ1|A0A8D1UWJ1_PIG	tr|A0A287AEL2|A0A287AEL2_PIG;tr|A0A8D1UWJ1|A0A8D1UWJ1_PIG	33;32	2;1	1;0	tr|A0A287AEL2|A0A287AEL2_PIG IF rod domain-containing protein OS=Sus scrofa OX=9823 GN=KRT14 PE=1 SV=1;tr|A0A8D1UWJ1|A0A8D1UWJ1_PIG Uncharacterized protein OS=Sus scrofa OX=9823 PE=4 SV=1	2	33	2	1	27	29	28	25	29	22	2	0	1	1	1	0	1	0	0	0	0	0	45.3	3.3	1.6	55.992	514	514;483	0	2.937	43.4	40.7	42.4	40.1	42.4	35.4	2653600	421290	0	733740	1413200	85382	0	32
tr|A0A8D1S1S3|A0A8D1S1S3_PIG	tr|A0A8D1S1S3|A0A8D1S1S3_PIG	2	2	2	tr|A0A8D1S1S3|A0A8D1S1S3_PIG Uncharacterized protein OS=Sus scrofa OX=9823 PE=4 SV=1	1	2	2	2	1	2	0	1	0	1	1	2	0	1	0	1	1	2	0	1	0	1	19.5	19.5	19.5	17.743	154	154	0	12.936	12.3	19.5	0	12.3	0	12.3	1041500	161790	605410	0	178760	0	95529	8
tr|A0A287BPI6|A0A287BPI6_PIG	tr|A0A287BPI6|A0A287BPI6_PIG	4	4	4	tr|A0A287BPI6|A0A287BPI6_PIG Retinal G protein coupled receptor OS=Sus scrofa OX=9823 GN=RGR PE=1 SV=1	1	4	4	4	2	4	0	2	3	2	2	4	0	2	3	2	2	4	0	2	3	2	19	19	19	30.454	273	273	0	14.788	11.7	19	0	11.7	15.4	10.6	9805700	2301300	5066600	0	1088300	472160	877310	8
tr|A0A4X1UF35|A0A4X1UF35_PIG	tr|A0A4X1UF35|A0A4X1UF35_PIG	4	4	4	tr|A0A4X1UF35|A0A4X1UF35_PIG DNA-dependent protein kinase catalytic subunit OS=Sus scrofa OX=9823 PE=4 SV=1	1	4	4	4	1	1	2	2	2	0	1	1	2	2	2	0	1	1	2	2	2	0	1.7	1.7	1.7	431.94	3838	3838	0.0017637	2.4112	0.3	0.3	0.9	0.9	0.6	0	5226200	352120	2047700	467700	2164100	194500	0	209
tr|A0A8D2BJL1|A0A8D2BJL1_PIG	tr|A0A8D2BJL1|A0A8D2BJL1_PIG	2	2	2	tr|A0A8D2BJL1|A0A8D2BJL1_PIG Uncharacterized protein OS=Sus scrofa OX=9823 PE=4 SV=1	1	2	2	2	0	1	0	1	2	0	0	1	0	1	2	0	0	1	0	1	2	0	13.2	13.2	13.2	15.725	136	136	0	3.7644	0	5.9	0	5.9	13.2	0	868940	0	201730	0	213310	453910	0	6
tr|A0A481CNG2|A0A481CNG2_PIG	tr|A0A481CNG2|A0A481CNG2_PIG	3	3	3	tr|A0A481CNG2|A0A481CNG2_PIG Spermatogenesis-associated protein 7 isoform 1 OS=Sus scrofa OX=9823 PE=4 SV=1	1	3	3	3	2	1	2	2	1	1	2	1	2	2	1	1	2	1	2	2	1	1	6.8	6.8	6.8	32.817	295	295	0	22.27	6.1	2.4	3.1	6.1	2.4	2.4	48833000	9881100	8898900	4754600	11076000	11147000	3075600	21
tr|A0A8D0T2A3|A0A8D0T2A3_PIG	tr|A0A8D0T2A3|A0A8D0T2A3_PIG	6	2	2	tr|A0A8D0T2A3|A0A8D0T2A3_PIG Uncharacterized protein OS=Sus scrofa OX=9823 PE=4 SV=1	1	6	2	2	5	6	3	5	6	3	1	2	0	1	2	0	1	2	0	1	2	0	57.7	28.5	28.5	14.013	130	130	0	8.1219	57.7	57.7	46.9	57.7	57.7	46.9	4762000	1568900	668390	0	1296900	1227700	0	5
tr|A0A4X1T2X5|A0A4X1T2X5_PIG	tr|A0A4X1T2X5|A0A4X1T2X5_PIG	6	2	0	tr|A0A4X1T2X5|A0A4X1T2X5_PIG Ig-like domain-containing protein OS=Sus scrofa OX=9823 PE=4 SV=1	1	6	2	0	5	6	4	3	5	4	2	2	1	1	2	1	0	0	0	0	0	0	57.3	28.7	0	15.266	143	143	0	27.681	52.4	57.3	37.1	23.8	52.4	37.1	20253000	4723500	9816500	330430	1227300	3600000	554870	4
tr|I3LGN8|I3LGN8_PIG;tr|A0A4X1SJ26|A0A4X1SJ26_PIG	tr|I3LGN8|I3LGN8_PIG;tr|A0A4X1SJ26|A0A4X1SJ26_PIG	7;7	7;7	7;7	tr|I3LGN8|I3LGN8_PIG Plakophilin 1 OS=Sus scrofa OX=9823 GN=PKP1 PE=1 SV=2;tr|A0A4X1SJ26|A0A4X1SJ26_PIG Uncharacterized protein OS=Sus scrofa OX=9823 GN=PKP1 PE=3 SV=1	2	7	7	7	1	3	2	4	3	1	1	3	2	4	3	1	1	3	2	4	3	1	13.9	13.9	13.9	80.687	727	727;727	0	21.039	2.1	5.1	3.6	8.8	5.6	2.1	3435100	643660	742220	389450	1000900	470030	188850	45
tr|A0A4X1UBH2|A0A4X1UBH2_PIG	tr|A0A4X1UBH2|A0A4X1UBH2_PIG	8	8	8	tr|A0A4X1UBH2|A0A4X1UBH2_PIG ATP-dependent RNA helicase DDX1 OS=Sus scrofa OX=9823 GN=DDX1 PE=3 SV=1	1	8	8	8	1	5	1	1	4	1	1	5	1	1	4	1	1	5	1	1	4	1	16.2	16.2	16.2	74.001	659	659	0	6.4569	1.2	10	1.2	1.2	8.5	1.7	33921000	14704000	222370	4907700	9096300	4938800	52336	38
tr|A0A4X1UVN4|A0A4X1UVN4_PIG	tr|A0A4X1UVN4|A0A4X1UVN4_PIG	3	3	3	tr|A0A4X1UVN4|A0A4X1UVN4_PIG S-phase kinase-associated protein 1 OS=Sus scrofa OX=9823 GN=SKP1 PE=3 SV=1	1	3	3	3	0	0	1	1	2	1	0	0	1	1	2	1	0	0	1	1	2	1	21.6	21.6	21.6	18.578	162	162	0	7.6817	0	0	9.3	7.4	17.9	7.4	304980	0	0	22220	75272	91951	115540	10
tr|A0A8D0LIC7|A0A8D0LIC7_PIG	tr|A0A8D0LIC7|A0A8D0LIC7_PIG	8	7	1	tr|A0A8D0LIC7|A0A8D0LIC7_PIG Uncharacterized protein OS=Sus scrofa OX=9823 PE=4 SV=1	1	8	7	1	0	4	1	1	6	0	0	3	1	1	5	0	0	1	0	0	0	0	9	8.1	1.1	117.61	1072	1072	0	10.135	0	3.8	1	1	6.9	0	394500	0	115610	0	72376	206510	0	46
tr|A0A4X1ULF2|A0A4X1ULF2_PIG	tr|A0A4X1ULF2|A0A4X1ULF2_PIG	1	1	1	tr|A0A4X1ULF2|A0A4X1ULF2_PIG DNA-directed RNA polymerases I, II, and III subunit RPABC3 OS=Sus scrofa OX=9823 GN=POLR2H PE=1 SV=1	1	1	1	1	1	1	0	1	1	0	1	1	0	1	1	0	1	1	0	1	1	0	8.7	8.7	8.7	17.143	150	150	0.0017668	2.4216	8.7	8.7	0	8.7	8.7	0	335370	65584	110850	0	84768	74169	0	9
tr|A0A8D1BQH2|A0A8D1BQH2_PIG;tr|A0A4X1W0Q3|A0A4X1W0Q3_PIG	tr|A0A8D1BQH2|A0A8D1BQH2_PIG;tr|A0A4X1W0Q3|A0A4X1W0Q3_PIG	1;1	1;1	1;1	tr|A0A8D1BQH2|A0A8D1BQH2_PIG Uncharacterized protein OS=Sus scrofa OX=9823 PE=4 SV=1;tr|A0A4X1W0Q3|A0A4X1W0Q3_PIG Uncharacterized protein OS=Sus scrofa OX=9823 PE=4 SV=1	2	1	1	1	1	1	1	1	1	1	1	1	1	1	1	1	1	1	1	1	1	1	3.4	3.4	3.4	24.553	234	234;245	0.0034904	2.2416	3.4	3.4	3.4	3.4	3.4	3.4	8367200	1382500	1349500	1449700	2020100	1527500	638000	11
tr|A0A4X1SJ18|A0A4X1SJ18_PIG	tr|A0A4X1SJ18|A0A4X1SJ18_PIG	11	11	5	tr|A0A4X1SJ18|A0A4X1SJ18_PIG Histone H2A OS=Sus scrofa OX=9823 PE=3 SV=1	1	11	11	5	5	11	6	5	10	4	5	11	6	5	10	4	1	5	1	0	4	0	44.2	44.2	22.1	18.706	172	172	0	323.31	43.6	44.2	44.2	37.8	44.2	37.2	678780000	166880000	193720000	8539700	154140000	151260000	4233600	7
tr|A0A8D1ZH52|A0A8D1ZH52_PIG	tr|A0A8D1ZH52|A0A8D1ZH52_PIG	7	7	7	tr|A0A8D1ZH52|A0A8D1ZH52_PIG Uncharacterized protein OS=Sus scrofa OX=9823 PE=4 SV=1	1	7	7	7	2	1	2	3	2	2	2	1	2	3	2	2	2	1	2	3	2	2	2.1	2.1	2.1	381.11	3399	3399	0	5.7001	0.5	0.2	0.6	0.9	0.5	0.5	74204000	16508000	5700800	15490000	17276000	5722100	13508000	174
sp|P63053|RL40_PIG;tr|A0A8D1CWH3|A0A8D1CWH3_PIG	sp|P63053|RL40_PIG;tr|A0A8D1CWH3|A0A8D1CWH3_PIG	7;7	7;7	7;7	sp|P63053|RL40_PIG Ubiquitin-60S ribosomal protein L40 OS=Sus scrofa OX=9823 GN=UBA52 PE=1 SV=2;tr|A0A8D1CWH3|A0A8D1CWH3_PIG Uncharacterized protein OS=Sus scrofa OX=9823 PE=4 SV=1	2	7	7	7	5	5	1	4	6	2	5	5	1	4	6	2	5	5	1	4	6	2	40.6	40.6	40.6	14.728	128	128;284	0	323.31	36.7	40.6	12.5	33.6	40.6	19.5	18719000	7729600	4754900	0	3421200	2158400	654770	6
tr|A0A8D0K7I6|A0A8D0K7I6_PIG	tr|A0A8D0K7I6|A0A8D0K7I6_PIG	14	14	2	tr|A0A8D0K7I6|A0A8D0K7I6_PIG Uncharacterized protein OS=Sus scrofa OX=9823 PE=4 SV=1	1	14	14	2	3	12	3	4	12	1	3	12	3	4	12	1	1	2	1	1	2	0	61	61	24.3	15.286	136	136	0	323.31	35.3	60.3	35.3	35.3	61	5.1	280080000	22600000	119260000	6707400	55322000	74392000	1806900	4
tr|A0A8D1TJ75|A0A8D1TJ75_PIG	tr|A0A8D1TJ75|A0A8D1TJ75_PIG	1	1	1	tr|A0A8D1TJ75|A0A8D1TJ75_PIG Uncharacterized protein OS=Sus scrofa OX=9823 PE=4 SV=1	1	1	1	1	0	1	0	1	0	0	0	1	0	1	0	0	0	1	0	1	0	0	10.2	10.2	10.2	13.605	118	118	0.0034662	2.1927	0	10.2	0	10.2	0	0	385540	0	304170	0	81370	0	0	5
tr|A0A480P3J2|A0A480P3J2_PIG	tr|A0A480P3J2|A0A480P3J2_PIG	1	1	1	tr|A0A480P3J2|A0A480P3J2_PIG N-acetyl-beta-glucosaminyl-glycoprotein 4-beta-N-acetylgalactosaminyltransferase 1 OS=Sus scrofa OX=9823 PE=4 SV=1	1	1	1	1	1	1	1	1	1	1	1	1	1	1	1	1	1	1	1	1	1	1	1	1	1	89.072	793	793	0.0034542	2.167	1	1	1	1	1	1	278040000	16669000	71576000	27267000	57640000	81954000	22929000	36
tr|A0A480TW29|A0A480TW29_PIG	tr|A0A480TW29|A0A480TW29_PIG	2	2	2	tr|A0A480TW29|A0A480TW29_PIG Serine/arginine-rich splicing factor 2 (Fragment) OS=Sus scrofa OX=9823 PE=3 SV=1	1	2	2	2	1	1	0	2	2	0	1	1	0	2	2	0	1	1	0	2	2	0	11.8	11.8	11.8	24.454	211	211	0	5.9613	8.1	8.1	0	11.8	11.8	0	807700	113870	294820	0	165670	233350	0	8
tr|A0A8D1JH07|A0A8D1JH07_PIG	tr|A0A8D1JH07|A0A8D1JH07_PIG	15	15	14	tr|A0A8D1JH07|A0A8D1JH07_PIG Aldolase, fructose-bisphosphate C OS=Sus scrofa OX=9823 GN=ALDOC PE=4 SV=1	1	15	15	14	1	7	4	1	12	10	1	7	4	1	12	10	1	7	4	1	12	9	41.3	41.3	39.6	44.239	407	407	0	98.796	3.7	26.8	16	2	39.3	34.2	8086800	141590	1416800	475950	1230900	2185600	2636000	25
tr|A0A8D1GYP3|A0A8D1GYP3_PIG	tr|A0A8D1GYP3|A0A8D1GYP3_PIG	11	11	11	tr|A0A8D1GYP3|A0A8D1GYP3_PIG Uncharacterized protein OS=Sus scrofa OX=9823 PE=4 SV=1	1	11	11	11	7	9	6	5	9	8	7	9	6	5	9	8	7	9	6	5	9	8	47.8	47.8	47.8	31.633	278	278	0	214.25	36.3	43.5	29.1	26.6	41.4	34.5	17720000	3326000	2539200	2428300	3860600	2872200	2693500	14
sp|P80895|PIMT_PIG	sp|P80895|PIMT_PIG	9	9	9	sp|P80895|PIMT_PIG Protein-L-isoaspartate(D-aspartate) O-methyltransferase OS=Sus scrofa OX=9823 GN=PCMT1 PE=1 SV=3	1	9	9	9	1	6	1	6	5	2	1	6	1	6	5	2	1	6	1	6	5	2	50.7	50.7	50.7	24.646	227	227	0	33.964	4	32.6	4.8	35.2	25.6	8.8	3590600	0	1398500	185030	602510	1234300	170330	12
tr|A0A8D0TZU7|A0A8D0TZU7_PIG;tr|A0A287BHY5|A0A287BHY5_PIG	tr|A0A8D0TZU7|A0A8D0TZU7_PIG;tr|A0A287BHY5|A0A287BHY5_PIG	12;12	1;1	1;1	tr|A0A8D0TZU7|A0A8D0TZU7_PIG Uncharacterized protein OS=Sus scrofa OX=9823 GN=KRT2 PE=4 SV=1;tr|A0A287BHY5|A0A287BHY5_PIG Keratin 2 OS=Sus scrofa OX=9823 GN=KRT2 PE=1 SV=1	2	12	1	1	10	11	11	11	11	11	0	1	0	1	1	0	0	1	0	1	1	0	17.1	5.6	5.6	65.638	638	638;639	0	5.3168	11.4	17.1	11.4	17.1	17.1	11.4	2727300	0	545230	0	466720	1715400	0	38
sp|P52552|PRDX2_PIG	sp|P52552|PRDX2_PIG	3	3	3	sp|P52552|PRDX2_PIG Peroxiredoxin-2 (Fragment) OS=Sus scrofa OX=9823 GN=PRDX2 PE=2 SV=1	1	3	3	3	2	2	1	2	0	2	2	2	1	2	0	2	2	2	1	2	0	2	27.6	27.6	27.6	13.723	127	127	0	5.2295	13.4	20.5	7.1	13.4	0	21.3	1734400	481480	305570	153290	292700	0	501340	6
tr|A0A481CZK5|A0A481CZK5_PIG	tr|A0A481CZK5|A0A481CZK5_PIG	18	18	6	tr|A0A481CZK5|A0A481CZK5_PIG Histone H4 (Fragment) OS=Sus scrofa OX=9823 PE=3 SV=1	1	18	18	6	9	14	5	8	14	6	9	14	5	8	14	6	1	4	1	2	4	2	69.4	69.4	33.7	10.879	98	98	0	323.31	53.1	61.2	50	56.1	61.2	60.2	501530000	172530000	142960000	8644600	71842000	101020000	4530700	6
tr|A0A8D0ZDV4|A0A8D0ZDV4_PIG	tr|A0A8D0ZDV4|A0A8D0ZDV4_PIG	4	2	2	tr|A0A8D0ZDV4|A0A8D0ZDV4_PIG Uncharacterized protein OS=Sus scrofa OX=9823 PE=4 SV=1	1	4	2	2	3	4	2	2	3	2	1	2	1	1	1	1	1	2	1	1	1	1	27.9	19.1	19.1	19.857	183	183	0	17.89	13.7	27.9	12	12	13.7	12	11770000	1583800	4368700	458290	1916300	2925900	516540	8
tr|F1RW75|F1RW75_PIG;tr|A0A8D1A3U5|A0A8D1A3U5_PIG	tr|F1RW75|F1RW75_PIG;tr|A0A8D1A3U5|A0A8D1A3U5_PIG	53;53	53;53	53;53	tr|F1RW75|F1RW75_PIG Desmoplakin OS=Sus scrofa OX=9823 GN=DSP PE=1 SV=3;tr|A0A8D1A3U5|A0A8D1A3U5_PIG Desmoplakin OS=Sus scrofa OX=9823 GN=DSP PE=4 SV=1	2	53	53	53	21	31	38	21	17	12	21	31	38	21	17	12	21	31	38	21	17	12	19.8	19.8	19.8	331.61	2883	2883;2883	0	323.31	9.6	12.2	14.9	9.9	7.6	5.3	71447000	12833000	16370000	21187000	11627000	4788800	4640400	163
tr|A0A8D1JB64|A0A8D1JB64_PIG;tr|A0A480HAQ4|A0A480HAQ4_PIG	tr|A0A8D1JB64|A0A8D1JB64_PIG;tr|A0A480HAQ4|A0A480HAQ4_PIG	26;26	26;26	26;26	tr|A0A8D1JB64|A0A8D1JB64_PIG Junction plakoglobin OS=Sus scrofa OX=9823 PE=4 SV=1;tr|A0A480HAQ4|A0A480HAQ4_PIG Junction plakoglobin OS=Sus scrofa OX=9823 PE=3 SV=1	2	26	26	26	15	21	18	16	15	11	15	21	18	16	15	11	15	21	18	16	15	11	45.9	45.9	45.9	73.982	677	677;716	0	256.35	28.8	38.8	32.6	30.7	31.8	22.7	59172000	12609000	16161000	13025000	10364000	4741900	2271500	43
tr|A0A4X1VYY4|A0A4X1VYY4_PIG	tr|A0A4X1VYY4|A0A4X1VYY4_PIG	7	2	2	tr|A0A4X1VYY4|A0A4X1VYY4_PIG Ig-like domain-containing protein OS=Sus scrofa OX=9823 PE=4 SV=1	1	7	2	2	5	7	5	4	6	3	1	2	2	1	1	1	1	2	2	1	1	1	43.1	15.7	15.7	16.429	153	153	0	63.039	37.3	43.1	34	35.3	43.1	28.1	8964500	1619200	2913100	364190	1361700	2341000	365280	6
sp|P02475|CRYAA_PIG	sp|P02475|CRYAA_PIG	9	9	9	sp|P02475|CRYAA_PIG Alpha-crystallin A chain OS=Sus scrofa OX=9823 GN=CRYAA PE=1 SV=1	1	9	9	9	5	8	0	5	7	1	5	8	0	5	7	1	5	8	0	5	7	1	58.4	58.4	58.4	19.746	173	173	0	79.105	28.9	52	0	28.9	41.6	5.2	35586000	6014300	13674000	0	5041700	10645000	210240	11
tr|A0A089QDF5|A0A089QDF5_9LACO	tr|A0A089QDF5|A0A089QDF5_9LACO	1	1	1	tr|A0A089QDF5|A0A089QDF5_9LACO 50S ribosomal protein L5 OS=Ligilactobacillus salivarius OX=1624 GN=rplE PE=3 SV=1	1	1	1	1	1	1	1	1	1	1	1	1	1	1	1	1	1	1	1	1	1	1	4.4	4.4	4.4	20.224	180	180	0	40.092	4.4	4.4	4.4	4.4	4.4	4.4	5.856e+09	1.0515e+09	1090400000	779400000	884620000	1176500000	873580000	12
sp|Q007T1|CRBB1_PIG	sp|Q007T1|CRBB1_PIG	12	12	12	sp|Q007T1|CRBB1_PIG Beta-crystallin B1 OS=Sus scrofa OX=9823 GN=CRYBB1 PE=2 SV=1	1	12	12	12	4	11	0	4	5	0	4	11	0	4	5	0	4	11	0	4	5	0	65.1	65.1	65.1	27.912	249	249	0	88.035	22.9	60.2	0	23.7	28.5	0	7440000	1232600	3800400	0	1076600	1330400	0	16
tr|A0A8D0R4J0|A0A8D0R4J0_PIG;tr|A0A5G2QML3|A0A5G2QML3_PIG	tr|A0A8D0R4J0|A0A8D0R4J0_PIG;tr|A0A5G2QML3|A0A5G2QML3_PIG	21;21	21;21	5;5	tr|A0A8D0R4J0|A0A8D0R4J0_PIG Histone H1.3-like protein OS=Sus scrofa OX=9823 GN=LOC595122 PE=4 SV=1;tr|A0A5G2QML3|A0A5G2QML3_PIG Histone H2B OS=Sus scrofa OX=9823 GN=H1-3 PE=1 SV=1	2	21	21	5	8	20	4	8	17	3	8	20	4	8	17	3	3	5	0	1	4	0	41.6	41.6	12.7	33.425	322	322;322	0	323.31	25.5	41.6	10.6	23.3	41.6	10.9	620720000	111440000	214880000	3571500	84387000	203760000	2671300	17
tr|A0A4X1W1U6|A0A4X1W1U6_PIG	tr|A0A4X1W1U6|A0A4X1W1U6_PIG	14	14	14	tr|A0A4X1W1U6|A0A4X1W1U6_PIG 40S ribosomal protein S4 OS=Sus scrofa OX=9823 GN=RPS4X PE=3 SV=1	1	14	14	14	3	10	1	5	14	5	3	10	1	5	14	5	3	10	1	5	14	5	50.6	50.6	50.6	27.504	245	245	0	111.02	13.9	45.3	2.9	20	50.6	22.4	8618800	689660	3071900	110390	1229500	2662900	854480	16
tr|A0A286ZX29|A0A286ZX29_PIG	tr|A0A286ZX29|A0A286ZX29_PIG	3	3	3	tr|A0A286ZX29|A0A286ZX29_PIG Serpin family B member 12 OS=Sus scrofa OX=9823 GN=SERPINB12 PE=3 SV=2	1	3	3	3	2	1	2	1	1	1	2	1	2	1	1	1	2	1	2	1	1	1	7.1	7.1	7.1	48.306	425	425	0	4.9781	5.4	3.8	3.3	1.6	1.6	3.8	2872000	1089300	286710	280150	413740	405240	396870	20
tr|A0A8D0JYF2|A0A8D0JYF2_PIG	tr|A0A8D0JYF2|A0A8D0JYF2_PIG	4	2	2	tr|A0A8D0JYF2|A0A8D0JYF2_PIG Uncharacterized protein OS=Sus scrofa OX=9823 PE=4 SV=1	1	4	2	2	2	4	1	4	4	2	1	2	1	2	2	1	1	2	1	2	2	1	30.1	10.3	10.3	16.476	156	156	0	30.755	24.4	30.1	10.3	30.1	30.1	24.4	27393000	3070800	11649000	243520	3485700	7994900	949030	7
tr|A0A8D1HRP8|A0A8D1HRP8_PIG	tr|A0A8D1HRP8|A0A8D1HRP8_PIG	8	8	8	tr|A0A8D1HRP8|A0A8D1HRP8_PIG Syntaxin 3 OS=Sus scrofa OX=9823 GN=STX3 PE=4 SV=1	1	8	8	8	4	6	5	1	1	0	4	6	5	1	1	0	4	6	5	1	1	0	33.8	33.8	33.8	32.948	287	287	0	121.31	21.3	27.9	18.8	2.8	3.1	0	13953000	5550600	3330600	3277200	1694300	100740	0	13
tr|A0A4X1W9T4|A0A4X1W9T4_PIG	tr|A0A4X1W9T4|A0A4X1W9T4_PIG	5	5	5	tr|A0A4X1W9T4|A0A4X1W9T4_PIG DJ-1_PfpI domain-containing protein OS=Sus scrofa OX=9823 GN=PARK7 PE=4 SV=1	1	5	5	5	0	4	0	1	2	1	0	4	0	1	2	1	0	4	0	1	2	1	37.9	37.9	37.9	17.955	169	169	0	8.6843	0	33.7	0	8.9	13	4.1	1501000	0	733630	0	206550	465350	95485	11
tr|A0A5G2QV25|A0A5G2QV25_PIG;tr|A0A4X1V3C3|A0A4X1V3C3_PIG	tr|A0A5G2QV25|A0A5G2QV25_PIG;tr|A0A4X1V3C3|A0A4X1V3C3_PIG	3;3	3;3	3;3	tr|A0A5G2QV25|A0A5G2QV25_PIG Small nuclear ribonucleoprotein Sm D3 OS=Sus scrofa OX=9823 GN=SNRPD3 PE=1 SV=1;tr|A0A4X1V3C3|A0A4X1V3C3_PIG Small nuclear ribonucleoprotein Sm D3 OS=Sus scrofa OX=9823 GN=SNRPD3 PE=3 SV=1	2	3	3	3	1	3	1	1	3	0	1	3	1	1	3	0	1	3	1	1	3	0	32.5	32.5	32.5	13.203	120	120;126	0	24.675	8.3	32.5	7.5	8.3	32.5	0	5297600	605870	2234800	130600	718370	1607900	0	8
tr|A0A8D0PGX2|A0A8D0PGX2_PIG	tr|A0A8D0PGX2|A0A8D0PGX2_PIG	30	30	29	tr|A0A8D0PGX2|A0A8D0PGX2_PIG Small nuclear ribonucleoprotein U5 subunit 200 OS=Sus scrofa OX=9823 GN=SNRNP200 PE=4 SV=1	1	30	30	29	9	14	3	6	23	4	9	14	3	6	23	4	9	14	3	6	23	4	19.6	19.6	19.6	236.87	2070	2070	0	90.871	6.3	9.9	2.7	4.4	17.1	2.4	6652500	1039500	1962000	177020	753460	2306300	414220	113
tr|A0A286ZLQ8|A0A286ZLQ8_PIG	tr|A0A286ZLQ8|A0A286ZLQ8_PIG	9	9	9	tr|A0A286ZLQ8|A0A286ZLQ8_PIG RALY heterogeneous nuclear ribonucleoprotein OS=Sus scrofa OX=9823 GN=RALY PE=1 SV=1	1	9	9	9	5	8	1	1	6	3	5	8	1	1	6	3	5	8	1	1	6	3	27.5	27.5	27.5	37.392	356	356	0	19.516	13.5	21.1	2.5	2.5	20.2	7.6	945090000	328910000	94377000	221480000	126250000	9376600	164700000	19
tr|A0A5G2R2Z1|A0A5G2R2Z1_PIG	tr|A0A5G2R2Z1|A0A5G2R2Z1_PIG	7	7	7	tr|A0A5G2R2Z1|A0A5G2R2Z1_PIG Serine/arginine-rich splicing factor 1 OS=Sus scrofa OX=9823 GN=SRSF1 PE=1 SV=1	1	7	7	7	3	7	0	1	4	0	3	7	0	1	4	0	3	7	0	1	4	0	36.2	36.2	36.2	22.11	199	199	0	11.093	21.1	36.2	0	11.6	26.6	0	4526900	964060	2454700	0	332760	775410	0	13
tr|A0A4X1TUP3|A0A4X1TUP3_PIG	tr|A0A4X1TUP3|A0A4X1TUP3_PIG	4	4	4	tr|A0A4X1TUP3|A0A4X1TUP3_PIG 60S ribosomal protein L12 OS=Sus scrofa OX=9823 PE=3 SV=1	1	4	4	4	1	2	3	1	2	1	1	2	3	1	2	1	1	2	3	1	2	1	24.8	24.8	24.8	17.884	165	165	0	6.7821	9.1	15.2	19.4	9.1	14.5	9.7	1429800	164670	527940	112910	121110	503190	0	9
tr|A0A4X1UBW2|A0A4X1UBW2_PIG	tr|A0A4X1UBW2|A0A4X1UBW2_PIG	5	3	3	tr|A0A4X1UBW2|A0A4X1UBW2_PIG Histone H2A OS=Sus scrofa OX=9823 GN=LOC100512448 PE=3 SV=1	1	5	3	3	4	5	3	5	5	2	2	3	1	3	3	0	2	3	1	3	3	0	58	44.5	44.5	12.719	119	119	0	226.27	33.6	58	21.8	58	58	13.4	41155000	8336400	14940000	677690	4072800	13128000	0	5
tr|A0A8D1GP30|A0A8D1GP30_PIG	tr|A0A8D1GP30|A0A8D1GP30_PIG	11	11	9	tr|A0A8D1GP30|A0A8D1GP30_PIG Alpha-crystallin B chain OS=Sus scrofa OX=9823 GN=CRYAB PE=4 SV=1	1	11	11	9	5	9	1	3	8	1	5	9	1	3	8	1	5	7	1	2	7	1	65.1	65.1	57.7	20.095	175	175	0	31.866	40.6	59.4	6.3	18.9	57.1	7.4	14695000	1664100	7365800	162440	1502400	3642200	358220	11
sp|P80031|GSTP1_PIG	sp|P80031|GSTP1_PIG	8	8	8	sp|P80031|GSTP1_PIG Glutathione S-transferase P OS=Sus scrofa OX=9823 GN=GSTP1 PE=1 SV=2	1	8	8	8	5	7	4	4	5	6	5	7	4	4	5	6	5	7	4	4	5	6	69.1	69.1	69.1	23.497	207	207	0	323.31	37.7	58.5	31.4	27.1	30.4	41.1	24782000	3396100	7128500	2119200	3139400	3762300	5236600	11
tr|A0A8D0HZX2|A0A8D0HZX2_PIG	tr|A0A8D0HZX2|A0A8D0HZX2_PIG	3	1	1	tr|A0A8D0HZX2|A0A8D0HZX2_PIG Uncharacterized protein OS=Sus scrofa OX=9823 PE=4 SV=1	1	3	1	1	1	1	2	1	0	2	1	1	1	1	0	1	1	1	1	1	0	1	10.3	4.5	4.5	34.803	312	312	0	11.375	4.5	4.5	7.7	4.5	0	7.1	995510	74033	259800	288530	129940	0	243220	19
tr|Q765P8|Q765P8_PIG	tr|Q765P8|Q765P8_PIG	2	2	2	tr|Q765P8|Q765P8_PIG Glutathione-independent PGD synthase (Fragment) OS=Sus scrofa OX=9823 GN=pgds PE=2 SV=1	1	2	2	2	1	2	0	1	1	1	1	2	0	1	1	1	1	2	0	1	1	1	30.9	30.9	30.9	10.565	97	97	0	18.427	12.4	30.9	0	12.4	12.4	12.4	1407300	304420	711390	0	151230	157910	82326	5
tr|A0A287A7C0|A0A287A7C0_PIG	tr|A0A287A7C0|A0A287A7C0_PIG	6	6	6	tr|A0A287A7C0|A0A287A7C0_PIG Sidoreflexin OS=Sus scrofa OX=9823 GN=SFXN1 PE=1 SV=2	1	6	6	6	1	4	0	1	1	2	1	4	0	1	1	2	1	4	0	1	1	2	30.7	30.7	30.7	33.904	306	306	0	13.835	4.2	21.6	0	4.2	4.2	9.2	1233300	173480	668080	0	144200	222440	25061	16
tr|A0A8D0SID3|A0A8D0SID3_PIG	tr|A0A8D0SID3|A0A8D0SID3_PIG	3	1	1	tr|A0A8D0SID3|A0A8D0SID3_PIG Keratin 18 OS=Sus scrofa OX=9823 GN=KRT18 PE=4 SV=1	1	3	1	1	2	2	3	2	2	2	1	1	1	1	1	1	1	1	1	1	1	1	6.5	2.4	2.4	42.936	382	382	0	42.823	4.2	4.2	6.5	4.2	4.2	4.2	436870000	73913000	86829000	78051000	53943000	97416000	46720000	25
tr|A0A287B6M0|A0A287B6M0_PIG	tr|A0A287B6M0|A0A287B6M0_PIG	9	9	9	tr|A0A287B6M0|A0A287B6M0_PIG Carbonic anhydrase OS=Sus scrofa OX=9823 GN=CA2 PE=1 SV=2	1	9	9	9	2	9	3	4	5	4	2	9	3	4	5	4	2	9	3	4	5	4	35.1	35.1	35.1	34.149	305	305	0	43.081	11.5	35.1	13.4	17.7	22	18	18485000	898190	7741100	1230700	2122900	2356000	4135900	15
tr|A0A286ZQQ8|A0A286ZQQ8_PIG	tr|A0A286ZQQ8|A0A286ZQQ8_PIG	8	3	2	tr|A0A286ZQQ8|A0A286ZQQ8_PIG Ig-like domain-containing protein OS=Sus scrofa OX=9823 PE=4 SV=2	1	8	3	2	4	7	4	4	7	2	2	3	2	2	3	0	1	2	1	1	2	0	41.1	19.4	14.3	18.873	175	175	0	53.5	35.4	37.1	35.4	35.4	41.1	16	37872000	6127500	16136000	1382500	4593500	9632300	0	6
tr|A0A287AG39|A0A287AG39_PIG	tr|A0A287AG39|A0A287AG39_PIG	4	4	4	tr|A0A287AG39|A0A287AG39_PIG Small nuclear ribonucleoprotein-associated protein OS=Sus scrofa OX=9823 PE=3 SV=1	1	4	4	4	1	3	0	1	3	0	1	3	0	1	3	0	1	3	0	1	3	0	13.4	13.4	13.4	23.67	231	231	0	5.9329	3.5	10.4	0	3.5	6.9	0	965920	144330	375540	0	119080	326970	0	15
tr|A0A8D0M4L6|A0A8D0M4L6_PIG	tr|A0A8D0M4L6|A0A8D0M4L6_PIG	26	26	26	tr|A0A8D0M4L6|A0A8D0M4L6_PIG Uncharacterized protein OS=Sus scrofa OX=9823 PE=4 SV=1	1	26	26	26	6	11	7	3	21	4	6	11	7	3	21	4	6	11	7	3	21	4	16.8	16.8	16.8	245.09	2109	2109	0	63.522	4	7.9	5.3	2.3	14.7	2.8	79697000	20411000	16386000	5692400	4457800	26074000	6675400	127
tr|A0A8D1IXE0|A0A8D1IXE0_PIG;tr|A0A4X1W364|A0A4X1W364_PIG	tr|A0A8D1IXE0|A0A8D1IXE0_PIG;tr|A0A4X1W364|A0A4X1W364_PIG	10;8	10;8	10;8	tr|A0A8D1IXE0|A0A8D1IXE0_PIG Uncharacterized protein OS=Sus scrofa OX=9823 PE=4 SV=1;tr|A0A4X1W364|A0A4X1W364_PIG Aconitate hydratase, mitochondrial OS=Sus scrofa OX=9823 GN=ACO2 PE=3 SV=1	2	10	10	10	1	2	0	1	4	5	1	2	0	1	4	5	1	2	0	1	4	5	14.7	14.7	14.7	91.498	838	838;765	0	16.767	1.2	2.9	0	1.6	6.1	7.6	1679700	35604	324860	0	188870	404210	726150	41
tr|A0A287B950|A0A287B950_PIG	tr|A0A287B950|A0A287B950_PIG	3	3	3	tr|A0A287B950|A0A287B950_PIG Elongin-C OS=Sus scrofa OX=9823 GN=ELOC PE=1 SV=1	1	3	3	3	1	1	0	1	3	0	1	1	0	1	3	0	1	1	0	1	3	0	39.3	39.3	39.3	12.455	112	112	0	23.978	17.9	17.9	0	17.9	39.3	0	1798100	280750	688130	0	214470	614790	0	7
tr|A0A8D0T7Y2|A0A8D0T7Y2_PIG	tr|A0A8D0T7Y2|A0A8D0T7Y2_PIG	19	19	19	tr|A0A8D0T7Y2|A0A8D0T7Y2_PIG Uncharacterized protein OS=Sus scrofa OX=9823 PE=4 SV=1	1	19	19	19	2	17	2	2	5	0	2	17	2	2	5	0	2	17	2	2	5	0	13.9	13.9	13.9	206.05	1947	1947	0	40.289	1.3	13.2	1	1.5	3.1	0	1906500	230960	1106900	0	138180	430480	0	89
tr|A0A8D0JVK0|A0A8D0JVK0_PIG	tr|A0A8D0JVK0|A0A8D0JVK0_PIG	3	3	3	tr|A0A8D0JVK0|A0A8D0JVK0_PIG Uncharacterized protein OS=Sus scrofa OX=9823 PE=4 SV=1	1	3	3	3	1	3	1	1	1	0	1	3	1	1	1	0	1	3	1	1	1	0	40.2	40.2	40.2	10.368	92	92	0	6.1194	17.4	40.2	17.4	17.4	17.4	0	1767500	326750	786760	143120	175820	335090	0	7
tr|A0A480J9N1|A0A480J9N1_PIG	tr|A0A480J9N1|A0A480J9N1_PIG	34	14	14	tr|A0A480J9N1|A0A480J9N1_PIG Myosin-11 OS=Sus scrofa OX=9823 PE=3 SV=1	1	34	14	14	8	20	2	9	27	1	1	5	1	3	11	0	1	5	1	3	11	0	23.4	11	11	223.33	1931	1931	0	146.4	5.9	14.7	1.2	7.2	19.3	0.7	2062400	53896	698550	0	233670	1076300	0	101
tr|A0A287AR20|A0A287AR20_PIG	tr|A0A287AR20|A0A287AR20_PIG	9	9	9	tr|A0A287AR20|A0A287AR20_PIG Beta-B2 crystallin OS=Sus scrofa OX=9823 GN=CRYBB2 PE=1 SV=1	1	9	9	9	3	9	0	2	4	1	3	9	0	2	4	1	3	9	0	2	4	1	55.1	55.1	55.1	23.289	205	205	0	46.037	22.9	55.1	0	13.2	22.9	7.3	12306000	1807000	6984600	0	1236000	2089800	188100	13
sp|P01846|LAC_PIG;tr|A0A4X1T557|A0A4X1T557_PIG	sp|P01846|LAC_PIG;tr|A0A4X1T557|A0A4X1T557_PIG	11;11	11;11	2;2	sp|P01846|LAC_PIG Ig lambda chain C region OS=Sus scrofa OX=9823 PE=1 SV=1;tr|A0A4X1T557|A0A4X1T557_PIG Ig-like domain-containing protein OS=Sus scrofa OX=9823 PE=4 SV=1	2	11	11	2	7	9	6	6	9	7	7	9	6	6	9	7	1	2	1	1	1	1	97.1	97.1	37.1	11.003	105	105;126	0	323.31	89.5	97.1	84.8	73.3	97.1	92.4	678510000	59505000	304380000	20928000	60419000	188720000	44554000	6
tr|A0A8D0SBP6|A0A8D0SBP6_PIG	tr|A0A8D0SBP6|A0A8D0SBP6_PIG	5	5	5	tr|A0A8D0SBP6|A0A8D0SBP6_PIG 40S ribosomal protein S18 OS=Sus scrofa OX=9823 GN=RPS18 PE=4 SV=1	1	5	5	5	3	4	2	3	3	0	3	4	2	3	3	0	3	4	2	3	3	0	25	25	25	17.685	152	152	0	21.637	13.2	19.1	12.5	18.4	13.8	0	5292600	1283900	2501000	171240	564060	772390	0	10
tr|A0A8D0R7H4|A0A8D0R7H4_PIG	tr|A0A8D0R7H4|A0A8D0R7H4_PIG	4	4	4	tr|A0A8D0R7H4|A0A8D0R7H4_PIG Serine and arginine rich splicing factor 10 OS=Sus scrofa OX=9823 GN=SRSF10 PE=4 SV=1	1	4	4	4	2	3	1	4	4	1	2	3	1	4	4	1	2	3	1	4	4	1	30.3	30.3	30.3	20.117	165	165	0	12.615	16.4	23.6	9.7	30.3	30.3	9.7	4027100	484450	1581600	112480	533510	1187100	128000	9
tr|A0A287BHE7|A0A287BHE7_PIG	tr|A0A287BHE7|A0A287BHE7_PIG	6	6	6	tr|A0A287BHE7|A0A287BHE7_PIG 40S ribosomal protein S14 OS=Sus scrofa OX=9823 PE=3 SV=1	1	6	6	6	1	3	2	1	6	0	1	3	2	1	6	0	1	3	2	1	6	0	32.5	32.5	32.5	16.273	151	151	0	51.079	8.6	32.5	22.5	8.6	32.5	0	5740500	587340	1426000	342300	515410	2869400	0	4
tr|A0A8D1C2Y0|A0A8D1C2Y0_PIG	tr|A0A8D1C2Y0|A0A8D1C2Y0_PIG	7	5	2	tr|A0A8D1C2Y0|A0A8D1C2Y0_PIG Heterogeneous nuclear ribonucleoprotein H1 OS=Sus scrofa OX=9823 GN=HNRNPH1 PE=4 SV=1	1	7	5	2	5	6	2	3	5	4	3	4	1	2	3	2	1	1	0	0	1	0	20.5	14.4	5	47.98	438	438	0	37.067	16.7	18.5	7.8	11.4	15.8	13.7	3144100	1177100	776460	122850	332290	323370	412040	18
tr|A0A4X1TDD8|A0A4X1TDD8_PIG	tr|A0A4X1TDD8|A0A4X1TDD8_PIG	5	5	5	tr|A0A4X1TDD8|A0A4X1TDD8_PIG Uncharacterized protein OS=Sus scrofa OX=9823 GN=JCHAIN PE=4 SV=1	1	5	5	5	1	5	3	3	5	3	1	5	3	3	5	3	1	5	3	3	5	3	38.6	38.6	38.6	18.001	158	158	0	255.55	7.6	38.6	20.3	22.2	38.6	20.3	16408000	1589300	6089400	1162000	1805900	4293000	1468000	6
tr|A0A4X1SU44|A0A4X1SU44_PIG	tr|A0A4X1SU44|A0A4X1SU44_PIG	6	1	1	tr|A0A4X1SU44|A0A4X1SU44_PIG Ig-like domain-containing protein OS=Sus scrofa OX=9823 PE=4 SV=1	1	6	1	1	3	5	3	3	5	3	1	1	1	1	1	1	1	1	1	1	1	1	37.6	7.2	7.2	13.227	125	125	0	3.5625	29.6	32	29.6	29.6	37.6	29.6	8742700	1293700	3294700	580120	944590	2186800	442750	6
tr|A0A8D1WTN9|A0A8D1WTN9_PIG	tr|A0A8D1WTN9|A0A8D1WTN9_PIG	15	3	3	tr|A0A8D1WTN9|A0A8D1WTN9_PIG Uncharacterized protein OS=Sus scrofa OX=9823 PE=4 SV=1	1	15	3	3	11	13	7	8	13	6	3	3	3	2	3	2	3	3	3	2	3	2	66	18.4	18.4	11.409	103	103	0	12.656	61.2	59.2	58.3	59.2	58.3	57.3	11993000	5823700	925040	1725300	1354800	979340	1185300	6
tr|A0A8D1YQ30|A0A8D1YQ30_PIG	tr|A0A8D1YQ30|A0A8D1YQ30_PIG	19	19	19	tr|A0A8D1YQ30|A0A8D1YQ30_PIG Uncharacterized protein OS=Sus scrofa OX=9823 PE=4 SV=1	1	19	19	19	2	11	4	5	14	1	2	11	4	5	14	1	2	11	4	5	14	1	22.5	22.5	22.5	138.39	1265	1265	0	64.166	2.7	13.6	4.4	5.1	17.2	0.9	5574100	67923	2226300	232350	535640	2443200	68628	53
tr|A0A8D1IGI6|A0A8D1IGI6_PIG	tr|A0A8D1IGI6|A0A8D1IGI6_PIG	11	11	11	tr|A0A8D1IGI6|A0A8D1IGI6_PIG Uncharacterized protein OS=Sus scrofa OX=9823 PE=4 SV=1	1	11	11	11	6	9	5	5	6	10	6	9	5	5	6	10	6	9	5	5	6	10	48.9	48.9	48.9	36.568	317	317	0	116.34	30.3	40.7	28.7	21.5	24.3	39.4	14473000	1696600	4718900	963140	1605700	1743600	3745100	15
tr|A0A8D0XRL1|A0A8D0XRL1_PIG;tr|A0A4X1SZ51|A0A4X1SZ51_PIG	tr|A0A8D0XRL1|A0A8D0XRL1_PIG;tr|A0A4X1SZ51|A0A4X1SZ51_PIG	3;3	3;3	3;3	tr|A0A8D0XRL1|A0A8D0XRL1_PIG Uncharacterized protein OS=Sus scrofa OX=9823 PE=4 SV=1;tr|A0A4X1SZ51|A0A4X1SZ51_PIG FBA domain-containing protein OS=Sus scrofa OX=9823 PE=4 SV=1	2	3	3	3	3	1	1	2	1	1	3	1	1	2	1	1	3	1	1	2	1	1	8	8	8	29.73	262	262;291	0	8.723	8	4.2	4.2	7.6	4.2	4.2	2883900	916570	827980	332460	310080	350710	146100	8
tr|A0A480L3S8|A0A480L3S8_PIG	tr|A0A480L3S8|A0A480L3S8_PIG	76	76	0	tr|A0A480L3S8|A0A480L3S8_PIG Myosin-10 OS=Sus scrofa OX=9823 PE=3 SV=1	1	76	76	0	23	61	5	24	65	3	23	61	5	24	65	3	0	0	0	0	0	0	47	47	0	227.89	1969	1969	0	323.31	18.5	40.8	4.4	18.3	41	2.3	58890000	4368600	26238000	726810	5244100	22164000	147810	103
tr|A0A4X1SJW0|A0A4X1SJW0_PIG	tr|A0A4X1SJW0|A0A4X1SJW0_PIG	4	4	3	tr|A0A4X1SJW0|A0A4X1SJW0_PIG Ig-like domain-containing protein OS=Sus scrofa OX=9823 PE=4 SV=1	1	4	4	3	1	3	1	2	2	1	1	3	1	2	2	1	1	2	1	2	2	1	54.6	54.6	54.6	11.378	108	108	0	35.094	10.2	31.5	10.2	50	14.8	10.2	9016600	739090	2120300	1148300	1176000	2428600	1404200	5
tr|A0A8D0JF21|A0A8D0JF21_PIG	tr|A0A8D0JF21|A0A8D0JF21_PIG	2	2	2	tr|A0A8D0JF21|A0A8D0JF21_PIG Uncharacterized protein OS=Sus scrofa OX=9823 PE=4 SV=1	1	2	2	2	1	2	2	1	2	2	1	2	2	1	2	2	1	2	2	1	2	2	16.3	16.3	16.3	18.976	178	178	0	11.186	6.2	16.3	16.3	6.2	16.3	16.3	1654700	106880	329490	235490	104530	224860	653470	9
tr|A0A5G2QIR3|A0A5G2QIR3_PIG;tr|F2Q9A3|F2Q9A3_PIG	tr|A0A5G2QIR3|A0A5G2QIR3_PIG;tr|F2Q9A3|F2Q9A3_PIG	3;3	3;3	3;3	tr|A0A5G2QIR3|A0A5G2QIR3_PIG Peptidyl-prolyl cis-trans isomerase OS=Sus scrofa OX=9823 GN=PPIA PE=3 SV=1;tr|F2Q9A3|F2Q9A3_PIG Peptidyl-prolyl cis-trans isomerase OS=Sus scrofa OX=9823 GN=ppia PE=2 SV=1	2	3	3	3	1	3	2	1	1	1	1	3	2	1	1	1	1	3	2	1	1	1	29.8	29.8	29.8	13.194	121	121;164	0	27.175	14.9	29.8	22.3	14.9	14.9	14.9	6429700	755280	2038600	2275500	620020	710590	29678	7
tr|A0A8D1DW67|A0A8D1DW67_PIG;tr|A0A287AQG9|A0A287AQG9_PIG	tr|A0A8D1DW67|A0A8D1DW67_PIG;tr|A0A287AQG9|A0A287AQG9_PIG	2;2	2;2	2;2	tr|A0A8D1DW67|A0A8D1DW67_PIG Uncharacterized protein OS=Sus scrofa OX=9823 PE=4 SV=1;tr|A0A287AQG9|A0A287AQG9_PIG POF1B actin binding protein OS=Sus scrofa OX=9823 GN=POF1B PE=1 SV=1	2	2	2	2	1	1	2	1	1	0	1	1	2	1	1	0	1	1	2	1	1	0	4.2	4.2	4.2	58.7	503	503;530	0	4.99	2.2	2.2	4.2	2.2	2.2	0	975800	422920	233450	181430	102440	35563	0	28
tr|A0A8D0K3G9|A0A8D0K3G9_PIG	tr|A0A8D0K3G9|A0A8D0K3G9_PIG	2	1	0	tr|A0A8D0K3G9|A0A8D0K3G9_PIG Uncharacterized protein OS=Sus scrofa OX=9823 PE=4 SV=1	1	2	1	0	2	2	2	1	2	2	1	1	1	1	1	1	0	0	0	0	0	0	28.4	10.8	0	10.763	102	102	0	24.8	28.4	28.4	28.4	10.8	28.4	28.4	19314000	1942100	6367900	1419800	1969500	5057300	2557700	3
tr|A0A5S6GB93|A0A5S6GB93_PIG	tr|A0A5S6GB93|A0A5S6GB93_PIG	1	1	1	tr|A0A5S6GB93|A0A5S6GB93_PIG Membrane-associated progesterone receptor component 1 OS=Sus scrofa OX=9823 GN=PGRMC1 PE=1 SV=1	1	1	1	1	1	1	0	1	1	1	1	1	0	1	1	1	1	1	0	1	1	1	10.9	10.9	10.9	19.804	175	175	0	5.7918	10.9	10.9	0	10.9	10.9	10.9	430820	68079	122790	0	43253	80650	116050	9
tr|A0A4X1W7H9|A0A4X1W7H9_PIG	tr|A0A4X1W7H9|A0A4X1W7H9_PIG	14	14	4	tr|A0A4X1W7H9|A0A4X1W7H9_PIG ADP/ATP translocase OS=Sus scrofa OX=9823 GN=SLC25A5 PE=3 SV=1	1	14	14	4	7	13	8	7	10	12	7	13	8	7	10	12	0	4	2	1	1	3	52.3	52.3	14.8	32.955	298	298	0	61.757	23.2	52.3	26.5	23.2	38.3	41.9	68499000	8345100	24708000	7486300	6545200	7556600	13858000	20
tr|A0A8D0Y4H7|A0A8D0Y4H7_PIG	tr|A0A8D0Y4H7|A0A8D0Y4H7_PIG	19	19	18	tr|A0A8D0Y4H7|A0A8D0Y4H7_PIG Nidogen 2 OS=Sus scrofa OX=9823 GN=NID2 PE=4 SV=1	1	19	19	18	2	16	0	2	15	0	2	16	0	2	15	0	2	15	0	2	14	0	18	18	17.2	143.06	1300	1300	0	154.68	3.3	16.2	0	1.8	13.9	0	8088000	335320	3881300	0	472240	3399100	0	56
tr|A0A8D1ITX3|A0A8D1ITX3_PIG;tr|A0A4X1VZZ5|A0A4X1VZZ5_PIG	tr|A0A8D1ITX3|A0A8D1ITX3_PIG;tr|A0A4X1VZZ5|A0A4X1VZZ5_PIG	2;2	2;2	2;2	tr|A0A8D1ITX3|A0A8D1ITX3_PIG Uncharacterized protein OS=Sus scrofa OX=9823 GN=S100A14 PE=4 SV=1;tr|A0A4X1VZZ5|A0A4X1VZZ5_PIG S_100 domain-containing protein OS=Sus scrofa OX=9823 GN=S100A14 PE=4 SV=1	2	2	2	2	2	0	1	1	1	0	2	0	1	1	1	0	2	0	1	1	1	0	23.1	23.1	23.1	11.416	104	104;104	0	23.93	23.1	0	14.4	14.4	14.4	0	2854600	2128800	0	419440	275980	30364	0	8
tr|A0A8D1B6N0|A0A8D1B6N0_PIG	tr|A0A8D1B6N0|A0A8D1B6N0_PIG	2	2	2	tr|A0A8D1B6N0|A0A8D1B6N0_PIG Charged multivesicular body protein 4B OS=Sus scrofa OX=9823 GN=CHMP4B PE=4 SV=1	1	2	2	2	1	1	2	1	1	2	1	1	2	1	1	2	1	1	2	1	1	2	12.2	12.2	12.2	24.456	221	221	0	12.79	7.2	7.2	12.2	7.2	7.2	12.2	1726500	173040	232200	499400	162780	146040	513080	13
tr|A0A8D0I8F8|A0A8D0I8F8_PIG;tr|A0A4X1VXP4|A0A4X1VXP4_PIG	tr|A0A8D0I8F8|A0A8D0I8F8_PIG;tr|A0A4X1VXP4|A0A4X1VXP4_PIG	8;6	8;6	8;6	tr|A0A8D0I8F8|A0A8D0I8F8_PIG Uncharacterized protein OS=Sus scrofa OX=9823 PE=4 SV=1;tr|A0A4X1VXP4|A0A4X1VXP4_PIG RRM domain-containing protein OS=Sus scrofa OX=9823 PE=4 SV=1	2	8	8	8	4	6	0	2	7	0	4	6	0	2	7	0	4	6	0	2	7	0	25.1	25.1	25.1	52.465	462	462;650	0	57.806	14.1	20.8	0	5.8	22.1	0	5046600	833160	2138600	0	345970	1728900	0	24
tr|A0A8D0N317|A0A8D0N317_PIG	tr|A0A8D0N317|A0A8D0N317_PIG	6	6	6	tr|A0A8D0N317|A0A8D0N317_PIG Uncharacterized protein OS=Sus scrofa OX=9823 PE=4 SV=1	1	6	6	6	1	5	0	1	1	1	1	5	0	1	1	1	1	5	0	1	1	1	38.5	38.5	38.5	24.051	208	208	0	32.463	7.7	34.6	0	7.7	5.8	3.8	1728800	219680	1321600	0	136970	50540	0	11
tr|A0A8D0LDN0|A0A8D0LDN0_PIG	tr|A0A8D0LDN0|A0A8D0LDN0_PIG	29	29	29	tr|A0A8D0LDN0|A0A8D0LDN0_PIG Uncharacterized protein OS=Sus scrofa OX=9823 PE=4 SV=1	1	29	29	29	8	18	2	5	24	5	8	18	2	5	24	5	8	18	2	5	24	5	24.8	24.8	24.8	170.57	1510	1510	0	124.24	8.1	15.4	1.9	4	20.9	3.9	12085000	1188600	4443800	244580	964020	4839500	404640	83
tr|A0A5G2R367|A0A5G2R367_PIG	tr|A0A5G2R367|A0A5G2R367_PIG	17	17	15	tr|A0A5G2R367|A0A5G2R367_PIG Lamin B1 OS=Sus scrofa OX=9823 GN=LMNB1 PE=1 SV=1	1	17	17	15	2	6	8	3	8	7	2	6	8	3	8	7	2	5	8	2	6	7	35	35	32.1	61.859	545	545	0	29.164	4.4	15	18.7	4.8	18	16.7	4731800	994970	746310	964610	399360	1046800	579760	34
tr|A0A4X1W4W4|A0A4X1W4W4_PIG	tr|A0A4X1W4W4|A0A4X1W4W4_PIG	18	18	2	tr|A0A4X1W4W4|A0A4X1W4W4_PIG Ig-like domain-containing protein OS=Sus scrofa OX=9823 PE=4 SV=1	1	18	18	2	12	17	13	12	15	10	12	17	13	12	15	10	1	2	1	1	2	1	75.8	75.8	12.1	23.707	215	215	0	323.31	52.1	72.6	64.2	66	73.5	64.2	883790000	69809000	340950000	32504000	76335000	288700000	75493000	13
tr|A0A8D1ALS1|A0A8D1ALS1_PIG;tr|A0A480V8Q4|A0A480V8Q4_PIG	tr|A0A8D1ALS1|A0A8D1ALS1_PIG;tr|A0A480V8Q4|A0A480V8Q4_PIG	69;56	47;47	43;43	tr|A0A8D1ALS1|A0A8D1ALS1_PIG Uncharacterized protein OS=Sus scrofa OX=9823 PE=4 SV=1;tr|A0A480V8Q4|A0A480V8Q4_PIG Myosin-9 isoform X1 OS=Sus scrofa OX=9823 PE=3 SV=1	2	69	47	43	24	53	13	20	55	3	16	35	11	13	38	2	16	32	11	13	35	2	41.1	29	26.5	226.3	1959	1959;1483	0	323.31	18.7	35.3	10.1	16	35.3	2.5	35430000	2889700	16118000	2018500	3130700	11151000	122240	105
tr|A0A480PE18|A0A480PE18_PIG	tr|A0A480PE18|A0A480PE18_PIG	9	9	9	tr|A0A480PE18|A0A480PE18_PIG Splicing factor 3B subunit 2 OS=Sus scrofa OX=9823 PE=4 SV=1	1	9	9	9	0	5	0	1	5	1	0	5	0	1	5	1	0	5	0	1	5	1	17.8	17.8	17.8	87.563	775	775	0	20.9	0	9.7	0	1.2	10.6	1.5	1932500	0	789210	0	89598	978700	74958	42
tr|A0A8D0SC34|A0A8D0SC34_PIG	tr|A0A8D0SC34|A0A8D0SC34_PIG	2	2	2	tr|A0A8D0SC34|A0A8D0SC34_PIG Uncharacterized protein OS=Sus scrofa OX=9823 PE=4 SV=1	1	2	2	2	0	2	1	1	2	0	0	2	1	1	2	0	0	2	1	1	2	0	52.2	52.2	52.2	11.397	113	113	0	49.539	0	52.2	14.2	14.2	52.2	0	3182300	0	1049700	1169000	269700	693880	0	3
tr|A0A8D1NFD1|A0A8D1NFD1_PIG	tr|A0A8D1NFD1|A0A8D1NFD1_PIG	3	3	3	tr|A0A8D1NFD1|A0A8D1NFD1_PIG Uncharacterized protein OS=Sus scrofa OX=9823 PE=4 SV=1	1	3	3	3	0	2	1	2	2	3	0	2	1	2	2	3	0	2	1	2	2	3	23.6	23.6	23.6	18.417	165	165	0	85.773	0	17	17	17	17	23.6	3382500	0	1371800	463180	219310	577880	750310	10
tr|A0A8D1DEF3|A0A8D1DEF3_PIG	tr|A0A8D1DEF3|A0A8D1DEF3_PIG	6	6	6	tr|A0A8D1DEF3|A0A8D1DEF3_PIG Uncharacterized protein OS=Sus scrofa OX=9823 PE=4 SV=1	1	6	6	6	5	5	3	3	5	3	5	5	3	3	5	3	5	5	3	3	5	3	52.6	52.6	52.6	12.474	116	116	0	280.84	52.6	35.3	28.4	28.4	35.3	28.4	77237000	13300000	28133000	5304000	7956800	15188000	7355100	6
sp|Q9MZ15|VDAC2_PIG	sp|Q9MZ15|VDAC2_PIG	12	12	12	sp|Q9MZ15|VDAC2_PIG Voltage-dependent anion-selective channel protein 2 OS=Sus scrofa OX=9823 GN=VDAC2 PE=2 SV=1	1	12	12	12	6	9	8	8	8	8	6	9	8	8	8	8	6	9	8	8	8	8	53.1	53.1	53.1	31.592	294	294	0	235.38	24.5	34.7	33.7	38.4	31	35	33480000	3775500	13147000	3469600	2628400	7232100	3227900	16
tr|A0A8D1IKF8|A0A8D1IKF8_PIG	tr|A0A8D1IKF8|A0A8D1IKF8_PIG	24	24	2	tr|A0A8D1IKF8|A0A8D1IKF8_PIG Uncharacterized protein OS=Sus scrofa OX=9823 PE=4 SV=1	1	24	24	2	11	21	5	11	21	6	11	21	5	11	21	6	1	2	0	0	2	0	42.8	42.8	5.6	76.05	717	717	0	323.31	20.2	40	9.8	19.1	38.8	11.3	38973000	5483800	15351000	789680	2991000	13206000	1151900	46
tr|A0A480VTI0|A0A480VTI0_PIG;tr|I3LPU8|I3LPU8_PIG	tr|A0A480VTI0|A0A480VTI0_PIG;tr|I3LPU8|I3LPU8_PIG	12;7	12;7	12;7	tr|A0A480VTI0|A0A480VTI0_PIG Heterogeneous nuclear ribonucleoprotein L (Fragment) OS=Sus scrofa OX=9823 PE=4 SV=1;tr|I3LPU8|I3LPU8_PIG Uncharacterized protein OS=Sus scrofa OX=9823 GN=HNRNPL PE=1 SV=2	2	12	12	12	0	9	1	1	8	1	0	9	1	1	8	1	0	9	1	1	8	1	31.9	31.9	31.9	61.651	565	565;278	0	49.557	0	29.6	1.8	1.9	20.5	4.6	3239800	0	1855400	51774	81649	1171500	79408	18
tr|L8B0R9|L8B0R9_PIG	tr|L8B0R9|L8B0R9_PIG	23	16	0	tr|L8B0R9|L8B0R9_PIG IgG heavy chain OS=Sus scrofa OX=9823 GN=IGHG PE=2 SV=1	1	23	16	0	16	22	16	15	17	17	11	15	11	10	12	13	0	0	0	0	0	0	59.1	44	0	49.533	455	455	0	323.31	42.2	59.1	39.1	34.1	46.6	50.8	351900000	61491000	99272000	22500000	25636000	94276000	48724000	19
tr|A0A8D1PMS0|A0A8D1PMS0_PIG	tr|A0A8D1PMS0|A0A8D1PMS0_PIG	7	7	7	tr|A0A8D1PMS0|A0A8D1PMS0_PIG Solute carrier family 25 member 22 OS=Sus scrofa OX=9823 GN=SLC25A22 PE=4 SV=1	1	7	7	7	2	5	3	2	5	5	2	5	3	2	5	5	2	5	3	2	5	5	24.2	24.2	24.2	34.436	322	322	0	26.991	10.6	21.7	16.8	5	17.1	16.1	5144800	408140	1724600	357640	259180	1357900	1037300	19
tr|Q4QZ00|Q4QZ00_PIG	tr|Q4QZ00|Q4QZ00_PIG	3	3	3	tr|Q4QZ00|Q4QZ00_PIG Elongation factor 1-alpha 1 (Fragment) OS=Sus scrofa OX=9823 GN=EF1A1 PE=2 SV=1	1	3	3	3	2	1	3	1	3	1	2	1	3	1	3	1	2	1	3	1	3	1	11.3	11.3	11.3	33.589	309	309	0	10.044	7.4	3.6	11.3	3.6	11.3	3.6	4753500	844750	1244900	472510	343450	1623000	224880	14
tr|A0A4X1UMP8|A0A4X1UMP8_PIG	tr|A0A4X1UMP8|A0A4X1UMP8_PIG	6	6	3	tr|A0A4X1UMP8|A0A4X1UMP8_PIG GLOBIN domain-containing protein OS=Sus scrofa OX=9823 GN=LOC110259958 PE=3 SV=1	1	6	6	3	3	5	2	1	3	0	3	5	2	1	3	0	2	2	1	0	2	0	43.3	43.3	28.4	15.033	141	141	0	12.018	30.5	31.9	19.1	5	25.5	0	11673000	2320900	5788000	640750	433790	2489900	0	9
tr|A0A4X1V1F0|A0A4X1V1F0_PIG	tr|A0A4X1V1F0|A0A4X1V1F0_PIG	10	10	10	tr|A0A4X1V1F0|A0A4X1V1F0_PIG Prohibitin OS=Sus scrofa OX=9823 GN=PHB2 PE=3 SV=1	1	10	10	10	4	8	3	3	7	4	4	8	3	3	7	4	4	8	3	3	7	4	48.3	48.3	48.3	29.106	261	261	0	20.676	22.6	36	13.8	16.1	30.7	22.6	5174800	499760	2456100	270260	352930	1252700	343020	18
tr|A0A287AEB1|A0A287AEB1_PIG	tr|A0A287AEB1|A0A287AEB1_PIG	1	1	1	tr|A0A287AEB1|A0A287AEB1_PIG Ig-like domain-containing protein OS=Sus scrofa OX=9823 PE=4 SV=1	1	1	1	1	1	1	1	1	1	1	1	1	1	1	1	1	1	1	1	1	1	1	15.1	15.1	15.1	11.458	106	106	0	16.113	15.1	15.1	15.1	15.1	15.1	15.1	2706400	312850	964560	403270	203910	492710	329060	3
tr|A0A8D1G7T8|A0A8D1G7T8_PIG	tr|A0A8D1G7T8|A0A8D1G7T8_PIG	17	17	14	tr|A0A8D1G7T8|A0A8D1G7T8_PIG Uncharacterized protein OS=Sus scrofa OX=9823 PE=4 SV=1	1	17	17	14	4	16	1	4	13	1	4	16	1	4	13	1	2	13	1	2	11	1	34.1	34.1	29.2	70.716	631	631	0	156.01	7	30.3	1.7	7.3	30	2.1	14755000	1691700	6958500	32151	849170	5092000	131120	37
tr|A0A4X1SUP3|A0A4X1SUP3_PIG	tr|A0A4X1SUP3|A0A4X1SUP3_PIG	3	3	1	tr|A0A4X1SUP3|A0A4X1SUP3_PIG Ig-like domain-containing protein OS=Sus scrofa OX=9823 PE=4 SV=1	1	3	3	1	3	3	3	3	3	3	3	3	3	3	3	3	1	1	1	1	1	1	58.6	58.6	24.2	10.313	99	99	0	323.31	58.6	58.6	58.6	58.6	58.6	58.6	38125000	5094200	12995000	3639700	3063000	8491200	4842200	3
tr|A0A4X1U5E1|A0A4X1U5E1_PIG	tr|A0A4X1U5E1|A0A4X1U5E1_PIG	6	6	6	tr|A0A4X1U5E1|A0A4X1U5E1_PIG Uncharacterized protein OS=Sus scrofa OX=9823 GN=RDH12 PE=3 SV=1	1	6	6	6	1	6	4	3	4	4	1	6	4	3	4	4	1	6	4	3	4	4	25.3	25.3	25.3	35.101	316	316	0	62.819	4.1	25.3	14.2	10.1	17.7	14.2	10039000	430870	3447100	1629500	693600	1145800	2692300	19
tr|A0A8D0M6L8|A0A8D0M6L8_PIG	tr|A0A8D0M6L8|A0A8D0M6L8_PIG	7	7	6	tr|A0A8D0M6L8|A0A8D0M6L8_PIG Ras-related protein Rab-3A OS=Sus scrofa OX=9823 GN=RAB3A PE=4 SV=1	1	7	7	6	3	4	2	1	5	3	3	4	2	1	5	3	2	4	1	0	4	3	42.3	42.3	37.4	25.778	227	227	0	27.611	18.1	27.3	13.2	4.8	28.6	15	6001600	655440	1274000	648450	407480	1959000	1057200	13
tr|A0A480VHK4|A0A480VHK4_PIG	tr|A0A480VHK4|A0A480VHK4_PIG	23	1	0	tr|A0A480VHK4|A0A480VHK4_PIG Tubulin beta chain OS=Sus scrofa OX=9823 PE=3 SV=1	1	23	1	0	19	22	14	12	19	17	1	1	1	1	1	1	0	0	0	0	0	0	60.7	2	0	49.847	445	445	0	3.9324	58.4	60.7	39.1	37.1	54.8	49.9	3332900	573230	1161300	166510	236650	837310	357880	20
tr|A0A4X1W5L3|A0A4X1W5L3_PIG	tr|A0A4X1W5L3|A0A4X1W5L3_PIG	6	6	3	tr|A0A4X1W5L3|A0A4X1W5L3_PIG Malate dehydrogenase OS=Sus scrofa OX=9823 GN=MDH1 PE=3 SV=1	1	6	6	3	1	3	3	2	1	5	1	3	3	2	1	5	1	2	2	1	1	3	22.7	22.7	11.5	36.163	331	331	0	29.853	3.9	13.6	12.7	7.6	5.1	18.1	1326300	126450	286460	118710	88222	0	706440	15
tr|A0A8D0Y521|A0A8D0Y521_PIG	tr|A0A8D0Y521|A0A8D0Y521_PIG	12	12	12	tr|A0A8D0Y521|A0A8D0Y521_PIG Heterogeneous nuclear ribonucleoprotein K OS=Sus scrofa OX=9823 GN=HNRNPK PE=4 SV=1	1	12	12	12	5	10	3	4	11	4	5	10	3	4	11	4	5	10	3	4	11	4	37.6	37.6	37.6	48.517	439	439	0	117.91	15.5	30.8	11.6	13.4	37.6	16.2	10632000	1389900	3872400	785380	563690	3470700	549780	24
tr|A0A480TK22|A0A480TK22_PIG	tr|A0A480TK22|A0A480TK22_PIG	4	4	4	tr|A0A480TK22|A0A480TK22_PIG ATP synthase subunit O, mitochondrial (Fragment) OS=Sus scrofa OX=9823 PE=3 SV=1	1	4	4	4	1	3	1	1	4	2	1	3	1	1	4	2	1	3	1	1	4	2	37.4	37.4	37.4	18.635	171	171	0	11.057	9.9	31	8.2	8.2	37.4	18.1	1899100	0	639910	165430	131980	410440	551330	9
tr|A0A5G2QVR1|A0A5G2QVR1_PIG	tr|A0A5G2QVR1|A0A5G2QVR1_PIG	5	5	5	tr|A0A5G2QVR1|A0A5G2QVR1_PIG Complex I-B15 OS=Sus scrofa OX=9823 GN=NDUFB4 PE=1 SV=1	1	5	5	5	1	4	1	2	3	0	1	4	1	2	3	0	1	4	1	2	3	0	54.6	54.6	54.6	13.759	119	119	0	31.95	16.8	46.2	16.8	25.2	37	0	7456600	304190	1710900	246690	4354700	840050	0	5
tr|A0A8D0PHE4|A0A8D0PHE4_PIG	tr|A0A8D0PHE4|A0A8D0PHE4_PIG	10	10	10	tr|A0A8D0PHE4|A0A8D0PHE4_PIG Uncharacterized protein OS=Sus scrofa OX=9823 PE=4 SV=1	1	10	10	10	3	7	1	1	8	0	3	7	1	1	8	0	3	7	1	1	8	0	85.5	85.5	85.5	13.039	117	117	0	115.73	29.1	69.2	10.3	7.7	77.8	0	9308900	722020	4146200	166320	432040	3842400	0	10
tr|A0A8D0ZKN2|A0A8D0ZKN2_PIG	tr|A0A8D0ZKN2|A0A8D0ZKN2_PIG	4	4	4	tr|A0A8D0ZKN2|A0A8D0ZKN2_PIG Uncharacterized protein OS=Sus scrofa OX=9823 PE=4 SV=1	1	4	4	4	1	1	1	1	1	4	1	1	1	1	1	4	1	1	1	1	1	4	14.3	14.3	14.3	36.1	321	321	0	39.749	5	5	3.7	2.8	5	14.3	1399700	111140	205130	266080	95490	85899	636010	22
tr|L8B0W0|L8B0W0_PIG	tr|L8B0W0|L8B0W0_PIG	25	25	4	tr|L8B0W0|L8B0W0_PIG IgG heavy chain OS=Sus scrofa OX=9823 GN=IGHG PE=2 SV=1	1	25	25	4	18	23	12	14	19	13	18	23	12	14	19	13	2	3	1	2	4	2	65	65	13	50.695	460	460	0	323.31	41.3	63.5	31.3	37.4	57.4	39.3	1.7575e+09	187680000	706460000	91299000	120720000	475560000	175790000	21
tr|A0A286ZVL0|A0A286ZVL0_PIG;tr|A0A286ZJR3|A0A286ZJR3_PIG	tr|A0A286ZVL0|A0A286ZVL0_PIG;tr|A0A286ZJR3|A0A286ZJR3_PIG	29;24	29;24	29;24	tr|A0A286ZVL0|A0A286ZVL0_PIG Heterogeneous nuclear ribonucleoprotein U OS=Sus scrofa OX=9823 GN=HNRNPU PE=1 SV=1;tr|A0A286ZJR3|A0A286ZJR3_PIG Heterogeneous nuclear ribonucleoprotein U OS=Sus scrofa OX=9823 GN=HNRNPU PE=1 SV=1	2	29	29	29	12	24	7	8	26	9	12	24	7	8	26	9	12	24	7	8	26	9	37.9	37.9	37.9	90.665	825	825;692	0	323.31	20.2	32.7	12.1	12.8	37.8	12.2	104290000	7996900	45066000	1837700	6716800	40097000	2573600	37
sp|Q29026|CEND_PIG	sp|Q29026|CEND_PIG	1	1	1	sp|Q29026|CEND_PIG Cell cycle exit and neuronal differentiation protein 1 OS=Sus scrofa OX=9823 GN=CEND1 PE=1 SV=1	1	1	1	1	1	1	1	1	1	1	1	1	1	1	1	1	1	1	1	1	1	1	13.6	13.6	13.6	13.968	140	140	0	76.296	13.6	13.6	13.6	13.6	13.6	13.6	2557000	425120	846090	424500	173280	362610	325400	5
tr|A0A8D1QN71|A0A8D1QN71_PIG;tr|A7YB43|A7YB43_PIG	tr|A0A8D1QN71|A0A8D1QN71_PIG;tr|A7YB43|A7YB43_PIG	10;7	10;7	9;6	tr|A0A8D1QN71|A0A8D1QN71_PIG Uncharacterized protein OS=Sus scrofa OX=9823 PE=4 SV=1;tr|A7YB43|A7YB43_PIG Beta-globin (Fragment) OS=Sus scrofa OX=9823 PE=2 SV=1	2	10	10	9	5	10	6	3	9	2	5	10	6	3	9	2	4	9	5	3	8	1	46.7	46.7	42.4	24.968	229	229;126	0	323.31	27.9	46.7	34.1	18.3	46.7	10	52956000	5208200	25307000	5841200	3106400	13287000	206230	13
tr|A0A8D0TIH6|A0A8D0TIH6_PIG	tr|A0A8D0TIH6|A0A8D0TIH6_PIG	3	3	3	tr|A0A8D0TIH6|A0A8D0TIH6_PIG Uncharacterized protein OS=Sus scrofa OX=9823 PE=4 SV=1	1	3	3	3	1	3	0	1	2	0	1	3	0	1	2	0	1	3	0	1	2	0	4.5	4.5	4.5	67.227	581	581	0	5.3472	2.8	4.5	0	2.8	4.3	0	604800	46837	303110	0	38941	215910	0	30
tr|A0A8D0U7H8|A0A8D0U7H8_PIG	tr|A0A8D0U7H8|A0A8D0U7H8_PIG	7	7	7	tr|A0A8D0U7H8|A0A8D0U7H8_PIG Uncharacterized protein OS=Sus scrofa OX=9823 PE=4 SV=1	1	7	7	7	5	6	1	2	7	2	5	6	1	2	7	2	5	6	1	2	7	2	20.9	20.9	20.9	51.586	470	470	0	24.35	15.3	16	3.6	6.8	20.9	5.7	6116000	1365500	2305400	378720	388910	1377300	300100	25
tr|A0A8D0K305|A0A8D0K305_PIG	tr|A0A8D0K305|A0A8D0K305_PIG	7	7	7	tr|A0A8D0K305|A0A8D0K305_PIG Uncharacterized protein OS=Sus scrofa OX=9823 PE=4 SV=1	1	7	7	7	2	5	1	1	3	3	2	5	1	1	3	3	2	5	1	1	3	3	27.6	27.6	27.6	30.603	283	283	0	15.903	8.5	20.5	4.6	4.6	14.5	13.4	2798700	466570	1025500	226140	135050	420360	525110	14
tr|A0A8D0K2Q1|A0A8D0K2Q1_PIG	tr|A0A8D0K2Q1|A0A8D0K2Q1_PIG	10	10	10	tr|A0A8D0K2Q1|A0A8D0K2Q1_PIG Uncharacterized protein OS=Sus scrofa OX=9823 PE=4 SV=1	1	10	10	10	5	9	2	3	9	4	5	9	2	3	9	4	5	9	2	3	9	4	51.5	51.5	51.5	29.604	270	270	0	59.528	26.3	48.1	8.9	12.6	42.6	21.5	8651500	1313600	3738700	353150	610630	1839700	795750	18
tr|A0A4X1TWR8|A0A4X1TWR8_PIG	tr|A0A4X1TWR8|A0A4X1TWR8_PIG	4	4	4	tr|A0A4X1TWR8|A0A4X1TWR8_PIG H15 domain-containing protein OS=Sus scrofa OX=9823 GN=LOC100516295 PE=3 SV=1	1	4	4	4	3	4	0	1	3	0	3	4	0	1	3	0	3	4	0	1	3	0	25.7	25.7	25.7	22.524	214	214	0	24.664	21	25.7	0	8.4	20.1	0	6862900	1022300	4107100	0	368720	1364800	0	11
tr|L8B0U8|L8B0U8_PIG	tr|L8B0U8|L8B0U8_PIG	17	4	2	tr|L8B0U8|L8B0U8_PIG IgG heavy chain OS=Sus scrofa OX=9823 GN=IGHG PE=2 SV=1	1	17	4	2	13	16	12	11	15	12	2	3	4	2	3	2	1	1	2	1	1	1	46.7	12.3	3.2	50.917	465	465	0	125.49	38.5	45.6	37.6	36.1	44.1	36.6	56230000	8061900	21735000	2625000	3404100	14930000	5474500	20
tr|A0A8D1LYX5|A0A8D1LYX5_PIG	tr|A0A8D1LYX5|A0A8D1LYX5_PIG	44	44	44	tr|A0A8D1LYX5|A0A8D1LYX5_PIG Uncharacterized protein OS=Sus scrofa OX=9823 PE=4 SV=1	1	44	44	44	15	32	3	12	31	2	15	32	3	12	31	2	15	32	3	12	31	2	35.6	35.6	35.6	185.66	1701	1701	0	276.35	15.5	26.7	3.5	11.3	26.7	1.4	23730000	1569200	10029000	1776900	1506300	8749000	99935	92
tr|A0A8D0RAM6|A0A8D0RAM6_PIG	tr|A0A8D0RAM6|A0A8D0RAM6_PIG	1	1	1	tr|A0A8D0RAM6|A0A8D0RAM6_PIG Uncharacterized protein OS=Sus scrofa OX=9823 PE=4 SV=1	1	1	1	1	1	1	1	1	1	0	1	1	1	1	1	0	1	1	1	1	1	0	8.7	8.7	8.7	18.307	161	161	0	83.212	8.7	8.7	8.7	8.7	8.7	0	5646400	649740	2181800	519830	336210	1958800	0	8
tr|L8B165|L8B165_PIG	tr|L8B165|L8B165_PIG	17	10	3	tr|L8B165|L8B165_PIG IgG heavy chain OS=Sus scrofa OX=9823 GN=IGHG PE=2 SV=1	1	17	10	3	14	16	8	11	15	12	8	9	3	6	9	7	2	2	0	1	2	2	49.8	30.5	11.7	50.942	462	462	0	323.31	45	46.5	26.4	40.7	45	37.2	202930000	24332000	88702000	9889300	12064000	51334000	16605000	21
tr|A0A4X1TZD6|A0A4X1TZD6_PIG;tr|A0A8D0RBF4|A0A8D0RBF4_PIG	tr|A0A4X1TZD6|A0A4X1TZD6_PIG;tr|A0A8D0RBF4|A0A8D0RBF4_PIG	57;57	57;57	57;57	tr|A0A4X1TZD6|A0A4X1TZD6_PIG DEAH box protein 9 OS=Sus scrofa OX=9823 GN=DHX9 PE=3 SV=1;tr|A0A8D0RBF4|A0A8D0RBF4_PIG Uncharacterized protein OS=Sus scrofa OX=9823 PE=4 SV=1	2	57	57	57	30	49	20	25	54	24	30	49	20	25	54	24	30	49	20	25	54	24	52.4	52.4	52.4	139.73	1269	1269;1371	0	323.31	32.4	47.2	17.2	24.9	49.7	20.8	146970000	19416000	57107000	4595300	10197000	51359000	4292800	58
tr|A0A8D1A476|A0A8D1A476_PIG;tr|F1RGJ3|F1RGJ3_PIG	tr|A0A8D1A476|A0A8D1A476_PIG;tr|F1RGJ3|F1RGJ3_PIG	20;19	20;19	20;19	tr|A0A8D1A476|A0A8D1A476_PIG Uncharacterized protein OS=Sus scrofa OX=9823 PE=4 SV=1;tr|F1RGJ3|F1RGJ3_PIG 75 kDa glucose-regulated protein OS=Sus scrofa OX=9823 GN=HSPA9 PE=1 SV=4	2	20	20	20	6	13	8	6	15	5	6	13	8	6	15	5	6	13	8	6	15	5	42.5	42.5	42.5	70.635	650	650;644	0	156.79	13.5	29.2	16.9	12.2	33.7	9.7	15449000	1675300	5631000	1335700	833040	4265100	1708400	37
tr|A0A4X1VL60|A0A4X1VL60_PIG	tr|A0A4X1VL60|A0A4X1VL60_PIG	11	11	11	tr|A0A4X1VL60|A0A4X1VL60_PIG Uncharacterized protein OS=Sus scrofa OX=9823 PE=4 SV=1	1	11	11	11	6	7	8	5	6	3	6	7	8	5	6	3	6	7	8	5	6	3	12.7	12.7	12.7	105.67	978	978	0	116.92	7.1	7.6	10.5	7.9	6.5	6.3	32068000	8408000	7125800	9730700	1816600	2798700	2188100	38
tr|A0A8D1G670|A0A8D1G670_PIG	tr|A0A8D1G670|A0A8D1G670_PIG	2	1	1	tr|A0A8D1G670|A0A8D1G670_PIG Uncharacterized protein OS=Sus scrofa OX=9823 PE=4 SV=1	1	2	1	1	2	2	2	2	2	2	1	1	1	1	1	1	1	1	1	1	1	1	29.1	15.4	15.4	12.379	117	117	0	61.486	29.1	29.1	29.1	29.1	29.1	29.1	6988500	1054900	2192100	718310	373260	1593200	1056800	4
tr|A0A8D0SGQ0|A0A8D0SGQ0_PIG	tr|A0A8D0SGQ0|A0A8D0SGQ0_PIG	40	40	40	tr|A0A8D0SGQ0|A0A8D0SGQ0_PIG Uncharacterized protein OS=Sus scrofa OX=9823 PE=4 SV=1	1	40	40	40	11	38	0	5	13	0	11	38	0	5	13	0	11	38	0	5	13	0	15.8	15.8	15.8	397.39	3695	3695	0	233.83	4.3	14.5	0	2	6.4	0	13937000	1637400	9380800	0	808210	2111200	0	175
tr|A0A286ZSI1|A0A286ZSI1_PIG	tr|A0A286ZSI1|A0A286ZSI1_PIG	2	2	2	tr|A0A286ZSI1|A0A286ZSI1_PIG Beta-A4 crystallin OS=Sus scrofa OX=9823 GN=CRYBA4 PE=1 SV=2	1	2	2	2	2	2	0	1	2	0	2	2	0	1	2	0	2	2	0	1	2	0	12.2	12.2	12.2	22.457	196	196	0	35.422	12.2	12.2	0	6.1	12.2	0	2546500	638860	1187700	0	146260	573680	0	9
tr|A0A8D0VWU6|A0A8D0VWU6_PIG	tr|A0A8D0VWU6|A0A8D0VWU6_PIG	38	38	38	tr|A0A8D0VWU6|A0A8D0VWU6_PIG Uncharacterized protein OS=Sus scrofa OX=9823 GN=LAMC1 PE=4 SV=1	1	38	38	38	14	28	3	8	33	1	14	28	3	8	33	1	14	28	3	8	33	1	35.3	35.3	35.3	168.86	1523	1523	0	260.51	15.2	29.4	2.9	8.3	30.9	0.9	19892000	2032400	9438300	186240	1083400	7079700	71505	76
tr|A0A480NGQ1|A0A480NGQ1_PIG;tr|F1RYZ0|F1RYZ0_PIG	tr|A0A480NGQ1|A0A480NGQ1_PIG;tr|F1RYZ0|F1RYZ0_PIG	7;5	7;5	7;5	tr|A0A480NGQ1|A0A480NGQ1_PIG 60S acidic ribosomal protein P2 OS=Sus scrofa OX=9823 PE=3 SV=1;tr|F1RYZ0|F1RYZ0_PIG 60S acidic ribosomal protein P2 OS=Sus scrofa OX=9823 GN=RPLP2 PE=1 SV=2	2	7	7	7	1	6	4	2	6	0	1	6	4	2	6	0	1	6	4	2	6	0	64.8	64.8	64.8	14.602	142	142;114	0	119.57	8.5	59.2	48.6	32.4	59.2	0	8597400	460920	4273100	1985000	522660	1355700	0	7
tr|A0A287AJQ2|A0A287AJQ2_PIG	tr|A0A287AJQ2|A0A287AJQ2_PIG	7	7	7	tr|A0A287AJQ2|A0A287AJQ2_PIG Phosphoglycerate mutase OS=Sus scrofa OX=9823 GN=PGAM1 PE=1 SV=1	1	7	7	7	3	6	1	1	2	2	3	6	1	1	2	2	3	6	1	1	2	2	50	50	50	28.804	254	254	0	32.38	20.5	39.4	4.3	4.3	16.1	9.8	3216000	604410	1459300	74267	100360	473700	503940	13
tr|A0A480THM2|A0A480THM2_PIG	tr|A0A480THM2|A0A480THM2_PIG	21	2	0	tr|A0A480THM2|A0A480THM2_PIG Tubulin beta chain OS=Sus scrofa OX=9823 PE=3 SV=1	1	21	2	0	14	20	13	10	17	17	0	2	1	1	1	2	0	0	0	0	0	0	59.6	7.6	0	49.771	445	445	0	28.647	46.3	59.6	37.5	32.6	50.3	52.4	726880	0	291690	73660	24592	101970	234970	20
tr|A0A4X1WCU9|A0A4X1WCU9_PIG;tr|A0A8D0XBR6|A0A8D0XBR6_PIG	tr|A0A4X1WCU9|A0A4X1WCU9_PIG;tr|A0A8D0XBR6|A0A8D0XBR6_PIG	17;15	17;15	0;0	tr|A0A4X1WCU9|A0A4X1WCU9_PIG Tubulin alpha chain OS=Sus scrofa OX=9823 GN=TUBA1A PE=3 SV=1;tr|A0A8D0XBR6|A0A8D0XBR6_PIG Uncharacterized protein OS=Sus scrofa OX=9823 PE=4 SV=1	2	17	17	0	10	16	11	11	14	14	10	16	11	11	14	14	0	0	0	0	0	0	62	62	0	46.313	416	416;414	0	323.31	35.8	57	40.1	39.4	50.5	53.8	142670000	16857000	47892000	12676000	7424200	32846000	24979000	21
tr|A0A8D0M5E0|A0A8D0M5E0_PIG;tr|A0A4X1SGL0|A0A4X1SGL0_PIG	tr|A0A8D0M5E0|A0A8D0M5E0_PIG;tr|A0A4X1SGL0|A0A4X1SGL0_PIG	11;11	11;11	11;11	tr|A0A8D0M5E0|A0A8D0M5E0_PIG Uncharacterized protein OS=Sus scrofa OX=9823 PE=4 SV=1;tr|A0A4X1SGL0|A0A4X1SGL0_PIG Uncharacterized protein OS=Sus scrofa OX=9823 GN=MYEF2 PE=4 SV=1	2	11	11	11	3	6	0	3	8	1	3	6	0	3	8	1	3	6	0	3	8	1	22.7	22.7	22.7	60.299	556	556;556	0	20.203	7.2	12.2	0	7.2	15.3	1.8	4454200	602390	1750200	0	276710	1703700	121200	25
tr|A0A8D0PSA2|A0A8D0PSA2_PIG	tr|A0A8D0PSA2|A0A8D0PSA2_PIG	16	16	16	tr|A0A8D0PSA2|A0A8D0PSA2_PIG Uncharacterized protein OS=Sus scrofa OX=9823 PE=4 SV=1	1	16	16	16	7	12	1	4	10	0	7	12	1	4	10	0	7	12	1	4	10	0	21.1	21.1	21.1	120.09	1088	1088	0	74.551	11.6	16.5	1	4.1	14.5	0	9885100	1732700	4200800	71925	426110	3453600	0	51
tr|A0A8D0J4E7|A0A8D0J4E7_PIG;tr|F1S073|F1S073_PIG	tr|A0A8D0J4E7|A0A8D0J4E7_PIG;tr|F1S073|F1S073_PIG	10;9	10;9	10;9	tr|A0A8D0J4E7|A0A8D0J4E7_PIG Annexin A2 OS=Sus scrofa OX=9823 GN=ANXA2 PE=4 SV=1;tr|F1S073|F1S073_PIG Annexin OS=Sus scrofa OX=9823 GN=ANXA2 PE=1 SV=3	2	10	10	10	6	8	8	3	7	4	6	8	8	3	7	4	6	8	8	3	7	4	37.3	37.3	37.3	37.708	330	330;307	0	48.458	20.9	27.3	27.3	14.5	29.1	17.6	8986200	1535700	2231100	2870800	1131800	462020	754750	22
tr|A0A480PLY3|A0A480PLY3_PIG;tr|A0A287AXR5|A0A287AXR5_PIG	tr|A0A480PLY3|A0A480PLY3_PIG;tr|A0A287AXR5|A0A287AXR5_PIG	11;10	11;10	9;8	tr|A0A480PLY3|A0A480PLY3_PIG 14-3-3 protein zeta/delta OS=Sus scrofa OX=9823 GN=YWHAZ PE=1 SV=1;tr|A0A287AXR5|A0A287AXR5_PIG Tyrosine 3-monooxygenase/tryptophan 5-monooxygenase activation protein zeta OS=Sus scrofa OX=9823 GN=YWHAZ PE=1 SV=1	2	11	11	9	1	7	7	2	3	6	1	7	7	2	3	6	1	7	6	2	3	5	56.3	56.3	49	27.745	245	245;234	0	323.31	5.7	34.7	39.6	13.1	16.7	30.2	9636200	288530	1756900	4665600	463740	550380	1911100	14
tr|A0A8D0YV73|A0A8D0YV73_PIG	tr|A0A8D0YV73|A0A8D0YV73_PIG	43	43	3	tr|A0A8D0YV73|A0A8D0YV73_PIG Uncharacterized protein OS=Sus scrofa OX=9823 PE=4 SV=1	1	43	43	3	22	36	11	16	37	22	22	36	11	16	37	22	3	2	0	0	2	1	44.2	44.2	2.1	113.47	1016	1016	0	247.41	24.2	38.9	12.3	16.7	35.9	24.9	72754000	7228800	28696000	2213700	3571900	24660000	6383800	56
tr|A0A8D1S9Q7|A0A8D1S9Q7_PIG	tr|A0A8D1S9Q7|A0A8D1S9Q7_PIG	23	23	23	tr|A0A8D1S9Q7|A0A8D1S9Q7_PIG Uncharacterized protein OS=Sus scrofa OX=9823 PE=4 SV=1	1	23	23	23	4	10	8	1	18	12	4	10	8	1	18	12	4	10	8	1	18	12	29.5	29.5	29.5	138.48	1269	1269	0	85.962	7.2	14.7	13.6	1.9	24.7	17.2	10003000	624950	2447100	1229500	254400	3800800	1646600	55
sp|P02554|TBB_PIG	sp|P02554|TBB_PIG	22	2	0	sp|P02554|TBB_PIG Tubulin beta chain OS=Sus scrofa OX=9823 PE=1 SV=1	1	22	2	0	17	21	14	11	18	18	2	2	1	1	2	2	0	0	0	0	0	0	54.6	6.1	0	49.86	445	445	0	65.207	49	54.6	39.8	34.4	48.8	53.3	16494000	2832000	6452500	980560	867280	4417000	944350	20
tr|A0A480ECX1|A0A480ECX1_PIG;tr|A0A286ZPC8|A0A286ZPC8_PIG;tr|A0A4X1UED9|A0A4X1UED9_PIG	tr|A0A480ECX1|A0A480ECX1_PIG;tr|A0A286ZPC8|A0A286ZPC8_PIG	25;21;8	25;21;8	22;18;5	tr|A0A480ECX1|A0A480ECX1_PIG Heat shock cognate 71 kDa protein isoform X1 OS=Sus scrofa OX=9823 PE=3 SV=1;tr|A0A286ZPC8|A0A286ZPC8_PIG Uncharacterized protein OS=Sus scrofa OX=9823 GN=HSPA8 PE=1 SV=1	3	25	25	22	11	24	16	10	20	12	11	24	16	10	20	12	8	21	13	7	17	9	50.5	50.5	46.7	70.865	646	646;493;630	0	323.31	21.4	48.6	31	21.8	40.1	23.4	58570000	6198700	18155000	12831000	2481600	13279000	5624900	33
tr|A0A480LD68|A0A480LD68_PIG	tr|A0A480LD68|A0A480LD68_PIG	11	11	11	tr|A0A480LD68|A0A480LD68_PIG Nucleolin OS=Sus scrofa OX=9823 PE=4 SV=1	1	11	11	11	4	10	0	3	9	0	4	10	0	3	9	0	4	10	0	3	9	0	25.4	25.4	25.4	55.849	511	511	0	87.958	11.7	23.9	0	7.2	23.9	0	6515900	787340	3125600	0	292870	2310100	0	27
tr|A0A8D0HXN5|A0A8D0HXN5_PIG;tr|A0A480TK33|A0A480TK33_PIG	tr|A0A8D0HXN5|A0A8D0HXN5_PIG;tr|A0A480TK33|A0A480TK33_PIG	21;21	3;3	3;3	tr|A0A8D0HXN5|A0A8D0HXN5_PIG Uncharacterized protein OS=Sus scrofa OX=9823 PE=4 SV=1;tr|A0A480TK33|A0A480TK33_PIG Tubulin beta chain OS=Sus scrofa OX=9823 PE=3 SV=1	2	21	3	3	18	20	14	13	18	18	3	3	2	3	3	3	3	3	2	3	3	3	54.7	9.9	9.9	49.626	444	444;444	0	206.94	52.5	54.5	39.9	40.5	48.9	53.4	5731000	627080	2637100	187060	282740	1624700	372300	20
tr|A0A287A7G8|A0A287A7G8_PIG;tr|Q29574|Q29574_PIG	tr|A0A287A7G8|A0A287A7G8_PIG	15;5	2;0	0;0	tr|A0A287A7G8|A0A287A7G8_PIG Histone H2B OS=Sus scrofa OX=9823 GN=H2BC11 PE=3 SV=1	2	15	2	0	6	14	5	8	13	2	2	2	1	2	2	0	0	0	0	0	0	0	59.1	6.7	0	16.719	149	149;69	0	158.4	34.9	59.1	29.5	38.9	59.1	16.1	108890000	7274800	56436000	493920	6100400	38584000	0	8
tr|A0A4X1SXI6|A0A4X1SXI6_PIG	tr|A0A4X1SXI6|A0A4X1SXI6_PIG	8	8	8	tr|A0A4X1SXI6|A0A4X1SXI6_PIG 40S ribosomal protein S16 OS=Sus scrofa OX=9823 GN=RPS16 PE=3 SV=1	1	8	8	8	1	7	1	3	8	1	1	7	1	3	8	1	1	7	1	3	8	1	59.8	59.8	59.8	12.669	112	112	0	33.216	9.8	52.7	9.8	25	59.8	7.1	24098000	449460	6861400	119240	1141900	7068900	8457100	9
tr|A0A286ZXI2|A0A286ZXI2_PIG	tr|A0A286ZXI2|A0A286ZXI2_PIG	3	3	3	tr|A0A286ZXI2|A0A286ZXI2_PIG EWS RNA binding protein 1 OS=Sus scrofa OX=9823 GN=EWSR1 PE=1 SV=2	1	3	3	3	1	3	0	1	3	0	1	3	0	1	3	0	1	3	0	1	3	0	8.8	8.8	8.8	62.508	600	600	0	30.156	2.3	8.8	0	2.3	8.8	0	2366700	163810	1202500	0	67094	933370	0	17
tr|K7ZRK0|K7ZRK0_PIG	tr|K7ZRK0|K7ZRK0_PIG	14	14	14	tr|K7ZRK0|K7ZRK0_PIG IgA heavy chian constant region (Fragment) OS=Sus scrofa OX=9823 GN=IGHA PE=4 SV=1	1	14	14	14	8	13	5	6	11	7	8	13	5	6	11	7	8	13	5	6	11	7	59.2	59.2	59.2	36.614	341	341	0	323.31	31.7	50.1	19.4	22.6	54.3	29.9	42171000	5125100	17421000	1681000	1647100	12316000	3980000	17
tr|A0A4X1VE38|A0A4X1VE38_PIG;tr|A0A8D1SAK4|A0A8D1SAK4_PIG	tr|A0A4X1VE38|A0A4X1VE38_PIG;tr|A0A8D1SAK4|A0A8D1SAK4_PIG	38;35	38;35	38;35	tr|A0A4X1VE38|A0A4X1VE38_PIG Uncharacterized protein OS=Sus scrofa OX=9823 GN=ILF3 PE=4 SV=1;tr|A0A8D1SAK4|A0A8D1SAK4_PIG Uncharacterized protein OS=Sus scrofa OX=9823 PE=4 SV=1	2	38	38	38	12	36	7	8	34	6	12	36	7	8	34	6	12	36	7	8	34	6	60.6	60.6	60.6	95.317	885	885;749	0	323.31	20.2	60.2	9.9	11	54.8	9.5	45941000	4804600	20821000	962920	2357500	16075000	920670	37
tr|A0A287ALJ6|A0A287ALJ6_PIG	tr|A0A287ALJ6|A0A287ALJ6_PIG	8	7	3	tr|A0A287ALJ6|A0A287ALJ6_PIG Ig-like domain-containing protein OS=Sus scrofa OX=9823 PE=4 SV=1	1	8	7	3	5	7	4	3	7	3	4	6	3	2	6	2	1	2	1	0	2	1	46.8	37.2	28.2	17.07	156	156	0	168.37	37.2	42.3	28.2	25	42.3	23.1	195700000	10467000	122830000	2906100	9780500	40485000	9233000	7
tr|A0A287AVQ0|A0A287AVQ0_PIG	tr|A0A287AVQ0|A0A287AVQ0_PIG	13	4	3	tr|A0A287AVQ0|A0A287AVQ0_PIG ADP/ATP translocase OS=Sus scrofa OX=9823 GN=SLC25A6 PE=3 SV=1	1	13	4	3	6	10	5	7	11	10	0	2	0	1	3	2	0	2	0	1	3	1	41.4	11	7.9	38.52	355	355	0	5.7608	15.8	33.5	12.7	19.2	36.1	32.4	4760900	0	2157500	0	227570	987330	1388400	24
tr|A0A4X1V7Z1|A0A4X1V7Z1_PIG	tr|A0A4X1V7Z1|A0A4X1V7Z1_PIG	2	1	1	tr|A0A4X1V7Z1|A0A4X1V7Z1_PIG Uncharacterized protein OS=Sus scrofa OX=9823 PE=4 SV=1	1	2	1	1	1	2	1	1	2	1	1	1	1	1	1	1	1	1	1	1	1	1	45.5	20.8	20.8	8.7311	77	77	0	23.963	20.8	45.5	20.8	20.8	45.5	20.8	3074900	256820	1349500	155550	146430	610120	556460	5
tr|L8B0V2|L8B0V2_PIG	tr|L8B0V2|L8B0V2_PIG	12	5	0	tr|L8B0V2|L8B0V2_PIG IgG heavy chain OS=Sus scrofa OX=9823 GN=IGHG PE=2 SV=1	1	12	5	0	8	10	7	7	10	7	2	3	1	2	4	1	0	0	0	0	0	0	32.6	12.8	0	52.678	478	478	0	14.468	23.4	25.7	21.8	19.5	30.3	21.8	8538100	1239800	4206500	304230	398340	2125200	264070	13
tr|A0A8D1RAV1|A0A8D1RAV1_PIG	tr|A0A8D1RAV1|A0A8D1RAV1_PIG	12	12	12	tr|A0A8D1RAV1|A0A8D1RAV1_PIG Uncharacterized protein OS=Sus scrofa OX=9823 PE=4 SV=1	1	12	12	12	2	9	1	2	7	0	2	9	1	2	7	0	2	9	1	2	7	0	11.1	11.1	11.1	198.78	1792	1792	0	26.591	2.2	9.2	0.6	1.6	6.2	0	2432700	92162	1176400	277020	85190	801950	0	88
tr|A0A8D0TUW1|A0A8D0TUW1_PIG	tr|A0A8D0TUW1|A0A8D0TUW1_PIG	1	1	1	tr|A0A8D0TUW1|A0A8D0TUW1_PIG Uncharacterized protein OS=Sus scrofa OX=9823 PE=4 SV=1	1	1	1	1	1	1	1	1	1	1	1	1	1	1	1	1	1	1	1	1	1	1	7.3	7.3	7.3	30.322	259	259	0	13.227	7.3	7.3	7.3	7.3	7.3	7.3	1313300	97951	509920	169000	60103	291080	185200	8
tr|A0A8D1K633|A0A8D1K633_PIG	tr|A0A8D1K633|A0A8D1K633_PIG	13	13	8	tr|A0A8D1K633|A0A8D1K633_PIG DEAD-box helicase 17 OS=Sus scrofa OX=9823 GN=DDX17 PE=4 SV=1	1	13	13	8	7	11	1	2	9	1	7	11	1	2	9	1	4	7	0	0	5	0	22.6	22.6	13.7	70.58	634	634	0	36.003	12.9	19.7	1.9	3.6	15.9	1.9	7637000	1669000	2798900	115650	340920	2471600	240920	32
tr|A0A8D0IVZ4|A0A8D0IVZ4_PIG	tr|A0A8D0IVZ4|A0A8D0IVZ4_PIG	9	7	7	tr|A0A8D0IVZ4|A0A8D0IVZ4_PIG Uncharacterized protein OS=Sus scrofa OX=9823 PE=4 SV=1	1	9	7	7	3	4	3	2	3	5	3	4	2	2	3	4	3	4	2	2	3	4	44.5	36.2	36.2	24.749	218	218	0	10.662	19.7	25.7	19.3	11	20.2	28.9	2478000	441980	748120	222570	107900	355440	601930	13
tr|A0A480W9G4|A0A480W9G4_PIG	tr|A0A480W9G4|A0A480W9G4_PIG	8	8	8	tr|A0A480W9G4|A0A480W9G4_PIG 40S ribosomal protein S13 OS=Sus scrofa OX=9823 PE=3 SV=1	1	8	8	8	3	5	2	3	6	2	3	5	2	3	6	2	3	5	2	3	6	2	50.7	50.7	50.7	16.878	148	148	0	28.117	13.5	33.8	14.9	25.7	37.8	14.9	6190500	914480	1771000	371930	498770	2470600	163700	9
tr|A0A8D2AG97|A0A8D2AG97_PIG;tr|Q1PC32|Q1PC32_PIG	tr|A0A8D2AG97|A0A8D2AG97_PIG;tr|Q1PC32|Q1PC32_PIG	12;11	12;11	12;11	tr|A0A8D2AG97|A0A8D2AG97_PIG Uncharacterized protein OS=Sus scrofa OX=9823 PE=4 SV=1;tr|Q1PC32|Q1PC32_PIG Triosephosphate isomerase (Fragment) OS=Sus scrofa OX=9823 PE=3 SV=1	2	12	12	12	2	9	4	1	6	5	2	9	4	1	6	5	2	9	4	1	6	5	75.4	75.4	75.4	26.667	248	248;203	0	35.189	18.1	58.5	31.5	5.6	43.1	33.5	3346300	182620	1142200	405030	45690	505610	1065100	17
tr|A0A8D1FIB7|A0A8D1FIB7_PIG	tr|A0A8D1FIB7|A0A8D1FIB7_PIG	10	10	10	tr|A0A8D1FIB7|A0A8D1FIB7_PIG 40S ribosomal protein S3 OS=Sus scrofa OX=9823 PE=4 SV=1	1	10	10	10	2	7	3	2	9	5	2	7	3	2	9	5	2	7	3	2	9	5	54.4	54.4	54.4	26.028	237	237	0	58.766	9.3	40.1	12.7	7.6	54.4	21.5	9581700	336730	2758200	339120	384690	3955900	1807100	18
tr|A0A8D1RHS8|A0A8D1RHS8_PIG	tr|A0A8D1RHS8|A0A8D1RHS8_PIG	7	4	4	tr|A0A8D1RHS8|A0A8D1RHS8_PIG Synaptotagmin binding cytoplasmic RNA interacting protein OS=Sus scrofa OX=9823 GN=SYNCRIP PE=4 SV=1	1	7	4	4	3	5	0	3	6	1	1	2	0	1	4	1	1	2	0	1	4	1	14.8	9.3	9.3	62.628	562	562	0	10.204	5.9	10.1	0	5.9	13.3	2.3	1132000	120080	432600	0	49501	476100	53709	29
tr|A0A4X1T5Y2|A0A4X1T5Y2_PIG	tr|A0A4X1T5Y2|A0A4X1T5Y2_PIG	5	5	5	tr|A0A4X1T5Y2|A0A4X1T5Y2_PIG High mobility group AT-hook protein 1 OS=Sus scrofa OX=9823 GN=HMGA1 PE=3 SV=1	1	5	5	5	3	5	0	2	5	0	3	5	0	2	5	0	3	5	0	2	5	0	41.1	41.1	41.1	11.646	107	107	0	146.96	32.7	41.1	0	17.8	41.1	0	16351000	1807300	8040800	0	727190	5775600	0	6
tr|K7ZJP7|K7ZJP7_PIG;tr|A0A287B5C1|A0A287B5C1_PIG	tr|K7ZJP7|K7ZJP7_PIG;tr|A0A287B5C1|A0A287B5C1_PIG	23;23	23;23	22;22	tr|K7ZJP7|K7ZJP7_PIG IgM heavy chain constant region (Fragment) OS=Sus scrofa OX=9823 GN=IGHM PE=4 SV=1;tr|A0A287B5C1|A0A287B5C1_PIG Uncharacterized protein OS=Sus scrofa OX=9823 PE=4 SV=2	2	23	23	22	19	23	21	17	22	20	19	23	21	17	22	20	18	22	20	16	21	19	75.8	75.8	71	49.282	455	455;470	0	323.31	62.2	75.8	68.4	55.2	73.8	72.1	483900000	48844000	182320000	32628000	21416000	154560000	44131000	24
tr|A7E1T1|A7E1T1_PIG	tr|A7E1T1|A7E1T1_PIG	6	6	6	tr|A7E1T1|A7E1T1_PIG L-lactate dehydrogenase (Fragment) OS=Sus scrofa OX=9823 PE=2 SV=1	1	6	6	6	3	6	2	2	3	5	3	6	2	2	3	5	3	6	2	2	3	5	37.2	37.2	37.2	21.683	199	199	0	200.69	20.1	37.2	10.1	13.6	14.6	33.2	5882700	611990	2325900	187290	213540	575230	1968800	11
tr|A0A8D1RWX9|A0A8D1RWX9_PIG	tr|A0A8D1RWX9|A0A8D1RWX9_PIG	22	22	22	tr|A0A8D1RWX9|A0A8D1RWX9_PIG Nuclear mitotic apparatus protein 1 OS=Sus scrofa OX=9823 GN=NUMA1 PE=4 SV=1	1	22	22	22	2	13	2	3	14	0	2	13	2	3	14	0	2	13	2	3	14	0	14.3	14.3	14.3	225.58	2015	2015	0	57.533	1.4	8.7	1.2	1.5	9.2	0	2645500	112410	1342100	34627	98324	1058100	0	120
tr|A0A8D0N658|A0A8D0N658_PIG	tr|A0A8D0N658|A0A8D0N658_PIG	18	4	1	tr|A0A8D0N658|A0A8D0N658_PIG Uncharacterized protein OS=Sus scrofa OX=9823 PE=4 SV=1	1	18	4	1	13	15	11	10	15	10	3	3	3	2	4	3	0	0	0	0	1	0	33.3	7.7	1.9	66.484	621	621	0	170.31	23.3	27.4	21.7	19.3	29.3	21.1	175530000	21288000	70011000	12341000	7489700	42689000	21713000	31
tr|A0A480TBN4|A0A480TBN4_PIG	tr|A0A480TBN4|A0A480TBN4_PIG	64	50	50	tr|A0A480TBN4|A0A480TBN4_PIG Myosin-14 isoform 2 OS=Sus scrofa OX=9823 PE=3 SV=1	1	64	50	50	7	41	3	11	55	1	5	31	3	8	44	1	5	31	3	8	44	1	38.3	30.3	30.3	228.62	2001	2001	0	323.31	4.6	26.2	1.9	8.1	35.2	0.5	28157000	518180	7233300	254310	1087600	8191800	10872000	104
tr|A0A480TEX9|A0A480TEX9_PIG	tr|A0A480TEX9|A0A480TEX9_PIG	16	3	3	tr|A0A480TEX9|A0A480TEX9_PIG Tubulin alpha chain OS=Sus scrofa OX=9823 PE=3 SV=1	1	16	3	3	10	15	9	9	13	12	3	3	1	1	3	2	3	3	1	1	3	2	52.7	9.8	9.8	50.094	450	450	0	13.143	33.1	49.8	30.7	30	43.8	40.7	3828200	534020	1129000	481500	154020	762220	767530	21
tr|A0A8D0Y7D9|A0A8D0Y7D9_PIG	tr|A0A8D0Y7D9|A0A8D0Y7D9_PIG	5	5	5	tr|A0A8D0Y7D9|A0A8D0Y7D9_PIG Uncharacterized protein OS=Sus scrofa OX=9823 PE=4 SV=1	1	5	5	5	1	3	1	3	4	0	1	3	1	3	4	0	1	3	1	3	4	0	44.8	44.8	44.8	14.419	125	125	0	13.569	7.2	32	7.2	24.8	38.4	0	7979200	830690	4277100	0	314920	2556600	0	8
tr|L8AXL9|L8AXL9_PIG	tr|L8AXL9|L8AXL9_PIG	16	2	2	tr|L8AXL9|L8AXL9_PIG IgG heavy chain OS=Sus scrofa OX=9823 GN=IGHG PE=2 SV=1	1	16	2	2	13	15	11	11	16	11	1	2	1	1	2	1	1	2	1	1	2	1	46.8	6.6	6.6	51.396	472	472	0	34.288	33.9	41.5	31.4	31.4	46.8	35	18605000	1914900	8434400	796140	723070	5172100	1564200	17
tr|A0A480LN86|A0A480LN86_PIG	tr|A0A480LN86|A0A480LN86_PIG	23	23	0	tr|A0A480LN86|A0A480LN86_PIG Tubulin beta chain OS=Sus scrofa OX=9823 PE=3 SV=1	1	23	23	0	18	22	15	12	19	18	18	22	15	12	19	18	0	0	0	0	0	0	60.8	60.8	0	49.672	444	444	0	323.31	55.2	60.8	42.6	37.2	55	53.4	94533000	14721000	30743000	6879500	4107000	21369000	16713000	20
tr|A5A8V6|A5A8V6_PIG	tr|A5A8V6|A5A8V6_PIG	19	17	17	tr|A5A8V6|A5A8V6_PIG Heat shock 70kDa protein 1A OS=Sus scrofa OX=9823 GN=HSPA1A PE=3 SV=1	1	19	17	17	6	14	10	5	16	4	4	12	8	3	14	2	4	12	8	3	14	2	40.7	37	37	70.097	641	641	0	69.178	14.2	31.2	20.3	10.5	33.2	8.6	10042000	512780	3074900	2470900	245820	3424800	313330	32
tr|A0A8D0UFB3|A0A8D0UFB3_PIG	tr|A0A8D0UFB3|A0A8D0UFB3_PIG	17	17	17	tr|A0A8D0UFB3|A0A8D0UFB3_PIG Uncharacterized protein OS=Sus scrofa OX=9823 PE=4 SV=1	1	17	17	17	6	13	5	5	8	15	6	13	5	5	8	15	6	13	5	5	8	15	60.4	60.4	60.4	48.643	450	450	0	66.776	19.3	42.2	16.4	15.8	26.2	52	10862000	751340	2550900	728650	383710	1254000	5193700	22
tr|A0A8D1FKM6|A0A8D1FKM6_PIG	tr|A0A8D1FKM6|A0A8D1FKM6_PIG	10	10	10	tr|A0A8D1FKM6|A0A8D1FKM6_PIG Uncharacterized protein OS=Sus scrofa OX=9823 PE=4 SV=1	1	10	10	10	1	8	3	1	6	4	1	8	3	1	6	4	1	8	3	1	6	4	38.2	38.2	38.2	32.421	288	288	0	31.704	4.2	26.7	13.5	4.2	24.3	14.6	16246000	1048900	6621300	759980	452640	5605700	1757500	14
tr|A0A481CCJ1|A0A481CCJ1_PIG;tr|A0A076KRX0|A0A076KRX0_PIG	tr|A0A481CCJ1|A0A481CCJ1_PIG;tr|A0A076KRX0|A0A076KRX0_PIG	16;13	16;13	13;10	tr|A0A481CCJ1|A0A481CCJ1_PIG Glyceraldehyde-3-phosphate dehydrogenase OS=Sus scrofa OX=9823 PE=3 SV=1;tr|A0A076KRX0|A0A076KRX0_PIG Glyceraldehyde-3-phosphate dehydrogenase OS=Sus scrofa OX=9823 GN=GAPDH PE=2 SV=1	2	16	16	13	9	14	8	1	15	10	9	14	8	1	15	10	6	12	6	1	12	8	56.2	56.2	49.2	35.836	333	333;333	0	256.24	33.6	54.1	33.3	4.2	52.9	36.6	55874000	9397000	15378000	6548100	1242600	11801000	11506000	16
tr|Q0QF26|Q0QF26_PIG	tr|Q0QF26|Q0QF26_PIG	12	12	12	tr|Q0QF26|Q0QF26_PIG Malate dehydrogenase (Fragment) OS=Sus scrofa OX=9823 GN=MDH2 PE=2 SV=1	1	12	12	12	0	10	6	2	6	8	0	10	6	2	6	8	0	10	6	2	6	8	60.3	60.3	60.3	29.478	282	282	0	57.975	0	50	29.4	9.6	33.7	40.8	4400700	0	1610400	555250	146030	675530	1413600	16
tr|A0A8D0JMT5|A0A8D0JMT5_PIG	tr|A0A8D0JMT5|A0A8D0JMT5_PIG	5	5	5	tr|A0A8D0JMT5|A0A8D0JMT5_PIG Uncharacterized protein OS=Sus scrofa OX=9823 PE=4 SV=1	1	5	5	5	1	5	0	2	3	0	1	5	0	2	3	0	1	5	0	2	3	0	28	28	28	23.87	207	207	0	23.962	3.4	28	0	10.6	16.4	0	1389000	144170	1110200	0	50455	84168	0	10
tr|A0A5G2QC44|A0A5G2QC44_PIG	tr|A0A5G2QC44|A0A5G2QC44_PIG	5	5	5	tr|A0A5G2QC44|A0A5G2QC44_PIG RING-type E3 ubiquitin transferase OS=Sus scrofa OX=9823 GN=TRIM21 PE=4 SV=1	1	5	5	5	3	3	0	1	5	2	3	3	0	1	5	2	3	3	0	1	5	2	12.9	12.9	12.9	52.538	459	459	0	65.85	9.8	9.8	0	3.7	12.9	5.7	1687800	195400	449100	0	53483	783400	206460	23
tr|A0A8D1YBS4|A0A8D1YBS4_PIG	tr|A0A8D1YBS4|A0A8D1YBS4_PIG	75	9	9	tr|A0A8D1YBS4|A0A8D1YBS4_PIG Myosin heavy chain 10 OS=Sus scrofa OX=9823 GN=MYH10 PE=4 SV=1	1	75	9	9	21	60	5	24	65	2	2	7	0	2	7	0	2	7	0	2	7	0	46.8	6.6	6.6	231.27	1997	1997	0	116.43	16.9	40.2	4.3	18	41	1.6	3669900	41332	1828900	0	118910	1680700	0	104
tr|A0A0B8RT73|A0A0B8RT73_PIG	tr|A0A0B8RT73|A0A0B8RT73_PIG	6	6	6	tr|A0A0B8RT73|A0A0B8RT73_PIG Mitochondrial 2-oxoglutarate/malate carrier protein OS=Sus scrofa domesticus OX=9825 GN=SLC25A11 PE=3 SV=1	1	6	6	6	2	5	3	1	3	2	2	5	3	1	3	2	2	5	3	1	3	2	30.6	30.6	30.6	34.106	314	314	0	58.522	8.3	25.5	17.2	5.1	15.9	14.6	2470700	216290	1123500	367670	86239	490970	185950	17
tr|A0A8D0Z8X7|A0A8D0Z8X7_PIG	tr|A0A8D0Z8X7|A0A8D0Z8X7_PIG	28	28	28	tr|A0A8D0Z8X7|A0A8D0Z8X7_PIG Poly(ADP-ribose) polymerase 1 OS=Sus scrofa OX=9823 GN=PARP1 PE=4 SV=1	1	28	28	28	5	18	0	2	25	1	5	18	0	2	25	1	5	18	0	2	25	1	38.3	38.3	38.3	111.97	1007	1007	0	76.567	7.1	27.9	0	2.6	34.2	1.3	14988000	898560	6100400	0	355650	7633700	0	50
tr|A0A8D0J752|A0A8D0J752_PIG;tr|A0A480XVS8|A0A480XVS8_PIG	tr|A0A8D0J752|A0A8D0J752_PIG;tr|A0A480XVS8|A0A480XVS8_PIG	20;15	20;15	20;15	tr|A0A8D0J752|A0A8D0J752_PIG Inner membrane mitochondrial protein OS=Sus scrofa OX=9823 GN=IMMT PE=4 SV=1;tr|A0A480XVS8|A0A480XVS8_PIG MICOS complex subunit MIC60 OS=Sus scrofa OX=9823 PE=3 SV=1	2	20	20	20	5	15	4	4	14	3	5	15	4	4	14	3	5	15	4	4	14	3	43.1	43.1	43.1	74.989	677	677;680	0	91.601	10.3	32.5	8.6	8.7	32.9	6.2	11991000	1521600	5017300	651510	425130	3881400	493990	41
tr|A0A8D0PR50|A0A8D0PR50_PIG	tr|A0A8D0PR50|A0A8D0PR50_PIG	16	14	14	tr|A0A8D0PR50|A0A8D0PR50_PIG Uncharacterized protein OS=Sus scrofa OX=9823 PE=4 SV=1	1	16	14	14	2	9	4	2	11	4	2	8	4	1	9	4	2	8	4	1	9	4	22.7	20.6	20.6	80.12	739	739	0	52.45	3.2	14.6	6.6	3	16.2	6.6	3524400	274140	1151100	448630	89951	963040	597500	36
tr|A0A4X1VAA9|A0A4X1VAA9_PIG	tr|A0A4X1VAA9|A0A4X1VAA9_PIG	5	5	3	tr|A0A4X1VAA9|A0A4X1VAA9_PIG Synaptobrevin-2 OS=Sus scrofa OX=9823 GN=VAMP2 PE=3 SV=1	1	5	5	3	4	5	4	2	3	0	4	5	4	2	3	0	2	3	2	1	1	0	60.3	60.3	39.7	12.649	116	116	0	141.25	60.3	60.3	60.3	28.4	45.7	0	19896000	5630400	9415000	2743900	167750	1939000	0	5
tr|A0A8D1ZSM8|A0A8D1ZSM8_PIG	tr|A0A8D1ZSM8|A0A8D1ZSM8_PIG	15	15	15	tr|A0A8D1ZSM8|A0A8D1ZSM8_PIG Splicing factor 3b subunit 3 OS=Sus scrofa OX=9823 GN=SF3B3 PE=4 SV=1	1	15	15	15	2	13	0	1	12	3	2	13	0	1	12	3	2	13	0	1	12	3	17.3	17.3	17.3	128.61	1158	1158	0	29.742	2.2	15.3	0	1	13.5	3.5	5362500	826290	1891300	0	170080	2109400	365400	47
tr|A0A287A8S8|A0A287A8S8_PIG;tr|A0A8D1S0Z9|A0A8D1S0Z9_PIG	tr|A0A287A8S8|A0A287A8S8_PIG;tr|A0A8D1S0Z9|A0A8D1S0Z9_PIG	18;17	18;17	16;16	tr|A0A287A8S8|A0A287A8S8_PIG 2-phospho-D-glycerate hydro-lyase OS=Sus scrofa OX=9823 GN=ENO1 PE=1 SV=1;tr|A0A8D1S0Z9|A0A8D1S0Z9_PIG Enolase 1 OS=Sus scrofa OX=9823 GN=ENO1 PE=4 SV=1	2	18	18	16	6	14	6	4	12	10	6	14	6	4	12	10	5	13	5	3	11	8	61.7	61.7	51.9	44.83	412	412;405	0	197.41	23.5	40	25.2	16.7	46.8	38.1	26195000	1845700	7510000	5727300	723340	3512100	6876700	21
tr|A0A4X1TTH9|A0A4X1TTH9_PIG	tr|A0A4X1TTH9|A0A4X1TTH9_PIG	5	5	5	tr|A0A4X1TTH9|A0A4X1TTH9_PIG Uncharacterized protein OS=Sus scrofa OX=9823 GN=PEBP1 PE=3 SV=1	1	5	5	5	1	5	1	1	2	1	1	5	1	1	2	1	1	5	1	1	2	1	36.4	36.4	36.4	20.971	187	187	0	93.918	10.7	36.4	10.7	10.7	18.2	10.7	4012700	314290	2155600	335380	119400	535970	552090	13
tr|A0A286ZY21|A0A286ZY21_PIG;tr|A0A480R697|A0A480R697_PIG	tr|A0A286ZY21|A0A286ZY21_PIG;tr|A0A480R697|A0A480R697_PIG	28;26	28;26	28;26	tr|A0A286ZY21|A0A286ZY21_PIG Uncharacterized protein OS=Sus scrofa OX=9823 GN=MATR3 PE=1 SV=1;tr|A0A480R697|A0A480R697_PIG Matrin-3 isoform X1 OS=Sus scrofa OX=9823 PE=4 SV=1	2	28	28	28	11	21	5	6	25	5	11	21	5	6	25	5	11	21	5	6	25	5	40.1	40.1	40.1	93.092	835	835;795	0	323.31	19	29	9.2	10.2	36.4	9.1	37192000	6320400	14154000	728510	1394100	13449000	1144800	37
tr|L8B0S2|L8B0S2_PIG	tr|L8B0S2|L8B0S2_PIG	16	6	6	tr|L8B0S2|L8B0S2_PIG IgG heavy chain OS=Sus scrofa OX=9823 GN=IGHG PE=2 SV=1	1	16	6	6	11	16	10	9	14	11	3	6	4	3	5	4	3	6	4	3	5	4	43.7	20.3	20.3	51.504	469	469	0	90.181	31.1	43.7	26.7	26.4	36	31.6	18804000	1592600	7500500	1578100	575970	5040100	2516800	22
tr|A0A8D1SNA2|A0A8D1SNA2_PIG	tr|A0A8D1SNA2|A0A8D1SNA2_PIG	11	11	11	tr|A0A8D1SNA2|A0A8D1SNA2_PIG Uncharacterized protein OS=Sus scrofa OX=9823 PE=4 SV=1	1	11	11	11	1	7	6	1	7	8	1	7	6	1	7	8	1	7	6	1	7	8	54.2	54.2	54.2	32.019	288	288	0	152.4	5.2	39.6	37.2	4.5	32.6	44.4	7283400	159750	2121200	1146600	124500	1315900	2415500	15
tr|L8B180|L8B180_PIG	tr|L8B180|L8B180_PIG	23	7	6	tr|L8B180|L8B180_PIG IgG heavy chain OS=Sus scrofa OX=9823 GN=IGHG PE=2 SV=1	1	23	7	6	19	22	15	17	19	15	5	6	1	3	5	2	4	5	0	2	4	1	62.1	34.1	31	50.817	464	464	0	323.31	54.5	56.5	33.4	41.6	54.5	38.1	212360000	38438000	76092000	8115700	13437000	62360000	13914000	19
sp|Q29048|VATA_PIG;tr|A0A287BCX5|A0A287BCX5_PIG	sp|Q29048|VATA_PIG;tr|A0A287BCX5|A0A287BCX5_PIG	10;9	10;9	10;9	sp|Q29048|VATA_PIG V-type proton ATPase catalytic subunit A OS=Sus scrofa OX=9823 GN=ATP6V1A PE=2 SV=2;tr|A0A287BCX5|A0A287BCX5_PIG H(+)-transporting two-sector ATPase OS=Sus scrofa OX=9823 GN=ATP6V1A PE=1 SV=1	2	10	10	10	2	5	6	1	4	2	2	5	6	1	4	2	2	5	6	1	4	2	22	22	22	68.317	617	617;581	0	20.172	4.7	10.2	14.6	2.4	8.4	5.2	3258600	255770	1072300	799100	72828	625650	432970	34
tr|F1RPS8|F1RPS8_PIG;tr|A0A4X1UT11|A0A4X1UT11_PIG	tr|F1RPS8|F1RPS8_PIG;tr|A0A4X1UT11|A0A4X1UT11_PIG	17;16	17;16	17;16	tr|F1RPS8|F1RPS8_PIG ATP synthase subunit alpha OS=Sus scrofa OX=9823 GN=ATP5F1A PE=1 SV=3;tr|A0A4X1UT11|A0A4X1UT11_PIG ATP synthase subunit alpha OS=Sus scrofa OX=9823 GN=ATP5F1A PE=3 SV=1	2	17	17	17	6	14	6	3	11	14	6	14	6	3	11	14	6	14	6	3	11	14	39.7	39.7	39.7	58.254	539	539;527	0	115.03	14.1	34.3	14.5	7.6	27.5	34.5	12064000	1147400	3421300	661770	320160	1738000	4775300	30
tr|A0A8D0Z247|A0A8D0Z247_PIG;tr|A0A4X1VRE9|A0A4X1VRE9_PIG	tr|A0A8D0Z247|A0A8D0Z247_PIG;tr|A0A4X1VRE9|A0A4X1VRE9_PIG	4;4	4;4	4;4	tr|A0A8D0Z247|A0A8D0Z247_PIG Uncharacterized protein OS=Sus scrofa OX=9823 PE=4 SV=1;tr|A0A4X1VRE9|A0A4X1VRE9_PIG Uncharacterized protein OS=Sus scrofa OX=9823 GN=CD5L PE=4 SV=1	2	4	4	4	2	4	2	2	3	3	2	4	2	2	3	3	2	4	2	2	3	3	11.1	11.1	11.1	49.681	451	451;541	0	47.777	4.4	11.1	4.4	4.4	8.2	8.2	11065000	701500	4657600	678510	264960	3713500	1048700	20
tr|A0A4X1WBH4|A0A4X1WBH4_PIG	tr|A0A4X1WBH4|A0A4X1WBH4_PIG	5	5	5	tr|A0A4X1WBH4|A0A4X1WBH4_PIG Thioredoxin domain-containing protein OS=Sus scrofa OX=9823 PE=3 SV=1	1	5	5	5	3	5	2	1	1	2	3	5	2	1	1	2	3	5	2	1	1	2	24.2	24.2	24.2	22.147	198	198	0	11.676	14.6	24.2	9.1	5.1	4	10.6	2966800	758060	1133700	692070	82711	124120	176220	14
tr|A0A5G2QCX2|A0A5G2QCX2_PIG	tr|A0A5G2QCX2|A0A5G2QCX2_PIG	65	65	1	tr|A0A5G2QCX2|A0A5G2QCX2_PIG Heparan sulfate proteoglycan 2 OS=Sus scrofa OX=9823 GN=HSPG2 PE=1 SV=1	1	65	65	1	17	63	0	6	27	1	17	63	0	6	27	1	0	1	0	0	0	0	22.8	22.8	0.2	448.22	4200	4200	0	314.07	6.2	22.2	0	2.3	9.1	0.3	22751000	2535300	15388000	0	611330	4216400	0	168
tr|A0A8D1X8A4|A0A8D1X8A4_PIG	tr|A0A8D1X8A4|A0A8D1X8A4_PIG	5	5	5	tr|A0A8D1X8A4|A0A8D1X8A4_PIG Uncharacterized protein OS=Sus scrofa OX=9823 PE=4 SV=1	1	5	5	5	2	5	0	1	5	2	2	5	0	1	5	2	2	5	0	1	5	2	32.2	32.2	32.2	23.171	202	202	0	23.601	12.9	32.2	0	5.9	32.2	12.9	2290100	301900	1081900	0	60721	505650	339870	11
tr|L8AXM5|L8AXM5_PIG	tr|L8AXM5|L8AXM5_PIG	19	2	1	tr|L8AXM5|L8AXM5_PIG IgG heavy chain OS=Sus scrofa OX=9823 GN=IGHG PE=2 SV=1	1	19	2	1	14	18	11	11	17	12	1	2	1	1	2	1	0	1	1	0	1	1	60.2	7.6	4	51.762	472	472	0	112.24	41.7	54.9	31.8	31.4	55.5	43.2	44413000	6130400	22686000	0	857130	14740000	0	19
tr|A0A8D1VB79|A0A8D1VB79_PIG	tr|A0A8D1VB79|A0A8D1VB79_PIG	6	6	6	tr|A0A8D1VB79|A0A8D1VB79_PIG Uncharacterized protein OS=Sus scrofa OX=9823 PE=4 SV=1	1	6	6	6	3	3	1	1	3	0	3	3	1	1	3	0	3	3	1	1	3	0	44.5	44.5	44.5	14.476	128	128	0	21.166	25	28.9	7	10.2	29.7	0	20871000	5120900	1615100	13372000	479370	283700	0	10
tr|A0A287BQW3|A0A287BQW3_PIG	tr|A0A287BQW3|A0A287BQW3_PIG	6	6	6	tr|A0A287BQW3|A0A287BQW3_PIG Histone H1.0 OS=Sus scrofa OX=9823 GN=H1-0 PE=1 SV=1	1	6	6	6	2	4	0	2	5	0	2	4	0	2	5	0	2	4	0	2	5	0	27.8	27.8	27.8	20.891	194	194	0	66.757	13.4	18	0	13.4	27.3	0	8409400	1123500	4967700	0	183590	2134500	0	5
tr|A0A8D0ISE7|A0A8D0ISE7_PIG	tr|A0A8D0ISE7|A0A8D0ISE7_PIG	12	12	2	tr|A0A8D0ISE7|A0A8D0ISE7_PIG Uncharacterized protein OS=Sus scrofa OX=9823 PE=4 SV=1	1	12	12	2	5	10	0	2	11	0	5	10	0	2	11	0	0	2	0	0	2	0	26.8	26.8	7	57.153	515	515	0	59.717	10.9	21.2	0	3.9	26.8	0	13724000	2314400	5801500	0	283850	5324100	0	22
tr|A0A481CXT9|A0A481CXT9_PIG;tr|A0A8D0J3C2|A0A8D0J3C2_PIG	tr|A0A481CXT9|A0A481CXT9_PIG;tr|A0A8D0J3C2|A0A8D0J3C2_PIG	24;24	24;24	15;15	tr|A0A481CXT9|A0A481CXT9_PIG Heat shock protein HSP 90-alpha isoform 2 OS=Sus scrofa OX=9823 PE=3 SV=1;tr|A0A8D0J3C2|A0A8D0J3C2_PIG Uncharacterized protein OS=Sus scrofa OX=9823 PE=4 SV=1	2	24	24	15	10	19	4	5	22	7	10	19	4	5	22	7	6	12	4	4	14	6	34	34	21	80.239	694	694;722	0	205.12	18.2	29	6.9	8.2	33	13.7	22050000	1622900	8519000	764840	463870	8908200	1770700	33
tr|A0A480W380|A0A480W380_PIG	tr|A0A480W380|A0A480W380_PIG	14	14	14	tr|A0A480W380|A0A480W380_PIG Ubiquitin-activating enzyme E1 OS=Sus scrofa OX=9823 PE=3 SV=1	1	14	14	14	4	8	1	1	9	1	4	8	1	1	9	1	4	8	1	1	9	1	22.6	22.6	22.6	109.45	994	994	0	18.815	7.7	12.2	0.7	1.5	15.2	2.3	1798100	141980	688340	36254	25164	866530	39813	50
tr|A0A4X1VKI2|A0A4X1VKI2_PIG;tr|I3LUR1|I3LUR1_PIG	tr|A0A4X1VKI2|A0A4X1VKI2_PIG;tr|I3LUR1|I3LUR1_PIG	21;20	21;20	21;20	tr|A0A4X1VKI2|A0A4X1VKI2_PIG Uncharacterized protein OS=Sus scrofa OX=9823 PE=4 SV=1;tr|I3LUR1|I3LUR1_PIG Heterogeneous nuclear ribonucleoprotein U like 2 OS=Sus scrofa OX=9823 GN=HNRNPUL2 PE=1 SV=2	2	21	21	21	5	16	0	4	15	4	5	16	0	4	15	4	5	16	0	4	15	4	31.6	31.6	31.6	83.13	728	728;757	0	128.31	10.7	26.5	0	7.1	24.9	6.6	11787000	1021500	5922000	0	535840	4194200	113840	34
tr|A0A8D2BVH4|A0A8D2BVH4_PIG;tr|A0A4X1UEN5|A0A4X1UEN5_PIG	tr|A0A8D2BVH4|A0A8D2BVH4_PIG;tr|A0A4X1UEN5|A0A4X1UEN5_PIG	24;24	22;22	22;22	tr|A0A8D2BVH4|A0A8D2BVH4_PIG Uncharacterized protein OS=Sus scrofa OX=9823 PE=4 SV=1;tr|A0A4X1UEN5|A0A4X1UEN5_PIG 78 kDa glucose-regulated protein OS=Sus scrofa OX=9823 GN=HSPA5 PE=3 SV=1	2	24	22	22	12	21	15	7	18	11	10	19	13	5	16	9	10	19	13	5	16	9	40	38.4	38.4	72.935	657	657;657	0	106.41	22.1	37.3	30.3	11.6	35.2	20.7	24320000	2839700	9086900	3760100	482810	6366300	1783900	31
tr|A0A077ERI3|A0A077ERI3_PIG;tr|Q2NNN0|Q2NNN0_PIG	tr|A0A077ERI3|A0A077ERI3_PIG;tr|Q2NNN0|Q2NNN0_PIG	4;4	4;4	4;4	tr|A0A077ERI3|A0A077ERI3_PIG Cytochrome c oxidase subunit 2 OS=Sus scrofa OX=9823 GN=COX2 PE=3 SV=1;tr|Q2NNN0|Q2NNN0_PIG Cytochrome c oxidase subunit 2 OS=Sus scrofa OX=9823 GN=COX2 PE=3 SV=1	2	4	4	4	2	4	2	1	3	2	2	4	2	1	3	2	2	4	2	1	3	2	18.9	18.9	18.9	26.081	227	227;229	0	95.713	10.1	18.9	11.5	7	14.5	11.5	13800000	952850	6431300	563150	279020	3929500	1644500	8
tr|A0A8D0ZNL0|A0A8D0ZNL0_PIG	tr|A0A8D0ZNL0|A0A8D0ZNL0_PIG	15	14	3	tr|A0A8D0ZNL0|A0A8D0ZNL0_PIG Prelamin-A/C Lamin-A/C OS=Sus scrofa OX=9823 PE=4 SV=1	1	15	14	3	0	6	8	2	9	0	0	5	8	1	8	0	0	1	0	0	3	0	26.5	25.3	5.9	74.024	664	664	0	46.542	0	11.4	13.6	3.3	16.7	0	4109100	0	592720	2641200	45681	829490	0	41
sp|Q9MZ16|VDAC1_PIG;tr|A0A2C9F3B2|A0A2C9F3B2_PIG	sp|Q9MZ16|VDAC1_PIG;tr|A0A2C9F3B2|A0A2C9F3B2_PIG	17;14	17;14	17;14	sp|Q9MZ16|VDAC1_PIG Voltage-dependent anion-selective channel protein 1 OS=Sus scrofa OX=9823 GN=VDAC1 PE=2 SV=3;tr|A0A2C9F3B2|A0A2C9F3B2_PIG Voltage-dependent anion-selective channel protein 1 OS=Sus scrofa OX=9823 GN=VDAC1 PE=1 SV=2	2	17	17	17	11	15	10	11	14	12	11	15	10	11	14	12	11	15	10	11	14	12	76.7	76.7	76.7	30.726	283	283;286	0	323.31	50.9	73.5	59.4	55.8	62.5	58	40186000	3417500	19642000	3009700	821620	8112400	5183100	17
tr|A0A8D1HBW5|A0A8D1HBW5_PIG	tr|A0A8D1HBW5|A0A8D1HBW5_PIG	18	18	17	tr|A0A8D1HBW5|A0A8D1HBW5_PIG Elongation factor Tu GTP binding domain containing 2 OS=Sus scrofa OX=9823 GN=EFTUD2 PE=4 SV=1	1	18	18	17	2	8	0	1	17	2	2	8	0	1	17	2	2	7	0	1	16	2	30.2	30.2	29.1	95.947	853	853	0	46.951	2.8	13.5	0	2	28.3	2.8	5343100	224590	1720400	0	73997	3226800	97307	46
tr|A0A0B8S031|A0A0B8S031_PIG	tr|A0A0B8S031|A0A0B8S031_PIG	28	28	28	tr|A0A0B8S031|A0A0B8S031_PIG Pyruvate kinase OS=Sus scrofa domesticus OX=9825 GN=PKM PE=3 SV=1	1	28	28	28	7	20	10	7	26	14	7	20	10	7	26	14	7	20	10	7	26	14	55.7	55.7	55.7	57.877	531	531	0	197.96	20.3	43.9	28.8	17.7	52.5	36.3	36250000	2560200	10896000	2788600	624660	11704000	7676100	33
tr|A0A4X1VJ58|A0A4X1VJ58_PIG;tr|A0A8D1NQ17|A0A8D1NQ17_PIG	tr|A0A4X1VJ58|A0A4X1VJ58_PIG;tr|A0A8D1NQ17|A0A8D1NQ17_PIG	23;23	23;23	23;23	tr|A0A4X1VJ58|A0A4X1VJ58_PIG MBD domain-containing protein OS=Sus scrofa OX=9823 PE=4 SV=1;tr|A0A8D1NQ17|A0A8D1NQ17_PIG Uncharacterized protein OS=Sus scrofa OX=9823 PE=4 SV=1	2	23	23	23	9	18	0	5	18	3	9	18	0	5	18	3	9	18	0	5	18	3	54.5	54.5	54.5	49.834	462	462;463	0	168.82	28.6	42.2	0	16.7	49.1	10	25123000	1649400	11276000	0	413120	11517000	267180	24
tr|A0A287AMK0|A0A287AMK0_PIG;tr|A0A8D1G6L9|A0A8D1G6L9_PIG	tr|A0A287AMK0|A0A287AMK0_PIG;tr|A0A8D1G6L9|A0A8D1G6L9_PIG	18;18	15;15	14;14	tr|A0A287AMK0|A0A287AMK0_PIG Albumin OS=Sus scrofa OX=9823 GN=ALB PE=1 SV=1;tr|A0A8D1G6L9|A0A8D1G6L9_PIG Uncharacterized protein OS=Sus scrofa OX=9823 PE=4 SV=1	2	18	15	14	6	15	4	4	11	9	4	12	4	2	9	8	3	11	4	2	8	7	34.1	29.2	27	67.168	586	586;606	0	144.02	10.6	30	6.7	8.4	21.8	16.6	8085900	697650	2599000	279850	86394	2543400	1879600	39
tr|A0A286ZKD4|A0A286ZKD4_PIG	tr|A0A286ZKD4|A0A286ZKD4_PIG	14	14	11	tr|A0A286ZKD4|A0A286ZKD4_PIG Solute carrier family 25 member 13 OS=Sus scrofa OX=9823 GN=SLC25A13 PE=1 SV=2	1	14	14	11	5	10	2	2	7	1	5	10	2	2	7	1	2	7	2	2	5	0	27.9	27.9	23.5	73.381	664	664	0	17.431	8	18.7	3.6	3.9	15.1	1.4	4013600	475370	2110400	72759	91965	1182000	81037	35
tr|A0A4X1VCA5|A0A4X1VCA5_PIG	tr|A0A4X1VCA5|A0A4X1VCA5_PIG	20	20	20	tr|A0A4X1VCA5|A0A4X1VCA5_PIG Dihydropyrimidinase-related protein 2 OS=Sus scrofa OX=9823 GN=DPYSL2 PE=3 SV=1	1	20	20	20	1	16	5	1	9	16	1	16	5	1	9	16	1	16	5	1	9	16	56.3	56.3	56.3	56.055	517	517	0	155.77	3.5	44.5	13.3	1.9	22.8	50.1	9634900	85775	3800300	471650	111610	1912700	3252900	29
tr|L8B0S7|L8B0S7_PIG	tr|L8B0S7|L8B0S7_PIG	20	8	3	tr|L8B0S7|L8B0S7_PIG IgG heavy chain OS=Sus scrofa OX=9823 GN=IGHG PE=2 SV=1	1	20	8	3	15	18	11	11	16	13	4	6	3	3	5	5	1	2	0	0	0	1	59	29	7.9	52.867	480	480	0	273.61	43.1	51.7	30.8	30.8	50.6	46	54480000	9059000	24039000	1992800	3653300	11977000	3758700	18
tr|A0A8D0V5V0|A0A8D0V5V0_PIG	tr|A0A8D0V5V0|A0A8D0V5V0_PIG	17	17	17	tr|A0A8D0V5V0|A0A8D0V5V0_PIG Heterogeneous nuclear ribonucleoprotein A2/B1 OS=Sus scrofa OX=9823 GN=HNRNPA2B1 PE=4 SV=1	1	17	17	17	9	14	3	2	11	8	9	14	3	2	11	8	9	14	3	2	11	8	54.9	54.9	54.9	35.127	326	326	0	99.277	29.4	45.4	10.7	8	45.7	31	20012000	4244700	6904500	793370	213540	5486600	2369600	19
tr|A0A8D1ATV3|A0A8D1ATV3_PIG	tr|A0A8D1ATV3|A0A8D1ATV3_PIG	15	15	15	tr|A0A8D1ATV3|A0A8D1ATV3_PIG Spectrin alpha, non-erythrocytic 1 OS=Sus scrofa OX=9823 GN=SPTAN1 PE=4 SV=1	1	15	15	15	2	7	4	2	8	3	2	7	4	2	8	3	2	7	4	2	8	3	9.6	9.6	9.6	266.79	2321	2321	0	29.97	0.9	4.6	3.1	1.3	5	2.2	27744000	283320	976770	14489000	198280	583610	11213000	133
tr|A0A4X1WCL8|A0A4X1WCL8_PIG	tr|A0A4X1WCL8|A0A4X1WCL8_PIG	17	2	0	tr|A0A4X1WCL8|A0A4X1WCL8_PIG Tubulin alpha chain OS=Sus scrofa OX=9823 GN=TUBA1A PE=3 SV=1	1	17	2	0	10	15	11	11	13	14	2	1	2	2	1	2	0	0	0	0	0	0	62	6.5	0	46.297	416	416	0	79.071	35.8	53.8	40.1	39.4	47.4	53.8	3751000	212200	1137900	400890	39265	1186500	774290	21
tr|A0A8D0KHA5|A0A8D0KHA5_PIG	tr|A0A8D0KHA5|A0A8D0KHA5_PIG	8	8	8	tr|A0A8D0KHA5|A0A8D0KHA5_PIG Uncharacterized protein OS=Sus scrofa OX=9823 PE=4 SV=1	1	8	8	8	1	8	1	1	4	2	1	8	1	1	4	2	1	8	1	1	4	2	33.5	33.5	33.5	29.103	254	254	0	19.344	5.1	33.5	5.1	5.1	15	9.4	3291500	58179	2042500	441270	26983	485490	237160	16
tr|A0A4X1USI8|A0A4X1USI8_PIG	tr|A0A4X1USI8|A0A4X1USI8_PIG	14	14	14	tr|A0A4X1USI8|A0A4X1USI8_PIG Synaptotagmin OS=Sus scrofa OX=9823 PE=3 SV=1	1	14	14	14	4	13	4	1	10	3	4	13	4	1	10	3	4	13	4	1	10	3	39.6	39.6	39.6	43.153	379	379	0	32.421	12.4	36.4	11.9	3.4	33.2	9	8943600	801550	3811000	1459700	74445	2449200	347690	18
tr|A0A287AAR4|A0A287AAR4_PIG;tr|A0A5S6I3N7|A0A5S6I3N7_PIG	tr|A0A287AAR4|A0A287AAR4_PIG;tr|A0A5S6I3N7|A0A5S6I3N7_PIG	21;17	21;17	10;9	tr|A0A287AAR4|A0A287AAR4_PIG Actin, cytoplasmic 1 OS=Sus scrofa OX=9823 GN=ACTB PE=3 SV=1;tr|A0A5S6I3N7|A0A5S6I3N7_PIG Actin, cytoplasmic 1 OS=Sus scrofa OX=9823 GN=ACTB PE=3 SV=1	2	21	21	10	11	17	13	5	16	14	11	17	13	5	16	14	5	8	7	2	7	7	71	71	48.2	40.015	359	359;344	0	323.31	40.9	56.5	52.1	17	49.3	51	136640000	20626000	43391000	29400000	857840	27358000	15004000	20
tr|A0A287BI76|A0A287BI76_PIG	tr|A0A287BI76|A0A287BI76_PIG	4	4	4	tr|A0A287BI76|A0A287BI76_PIG Amino acid transporter OS=Sus scrofa OX=9823 GN=SLC1A3 PE=1 SV=1	1	4	4	4	4	4	2	2	3	1	4	4	2	2	3	1	4	4	2	2	3	1	14.2	14.2	14.2	47	430	430	0	77.613	14.2	14.2	8.1	8.1	11.6	3.5	13289000	4703300	6220600	1303100	103690	603840	354190	12
tr|A0A140H1A1|A0A140H1A1_PIG;tr|A7LGJ4|A7LGJ4_PIG	tr|A0A140H1A1|A0A140H1A1_PIG	7;3	7;3	7;3	tr|A0A140H1A1|A0A140H1A1_PIG Glucose transporter type 1, erythrocyte/brain (Fragment) OS=Sus scrofa OX=9823 GN=SLC2A1 PE=2 SV=1	2	7	7	7	4	7	4	1	2	2	4	7	4	1	2	2	4	7	4	1	2	2	14.9	14.9	14.9	45.863	416	416;153	0	44.066	6.7	14.9	6.7	2.4	4.3	4.3	34617000	11435000	16335000	4610700	117530	958980	1159100	10
sp|Q29122|MYO6_PIG	sp|Q29122|MYO6_PIG	31	31	31	sp|Q29122|MYO6_PIG Unconventional myosin-VI OS=Sus scrofa OX=9823 GN=MYO6 PE=1 SV=1	1	31	31	31	7	21	5	2	23	3	7	21	5	2	23	3	7	21	5	2	23	3	30.1	30.1	30.1	144.86	1254	1254	0	140.63	7.1	21.9	5.3	1.8	22.7	3.4	69778000	640960	5283300	16116000	101670	5338500	42297000	61
tr|A0A480IQL7|A0A480IQL7_PIG;tr|A0A480LAT2|A0A480LAT2_PIG	tr|A0A480IQL7|A0A480IQL7_PIG;tr|A0A480LAT2|A0A480LAT2_PIG	20;20	20;20	13;13	tr|A0A480IQL7|A0A480IQL7_PIG Core histone macro-H2A OS=Sus scrofa OX=9823 PE=4 SV=1;tr|A0A480LAT2|A0A480LAT2_PIG Core histone macro-H2A OS=Sus scrofa OX=9823 GN=MACROH2A1 PE=1 SV=1	2	20	20	13	11	20	1	2	11	5	11	20	1	2	11	5	6	13	1	1	5	1	59.8	59.8	35.9	39.101	368	368;371	0	323.31	42.7	59.8	3	12.5	45.4	21.5	68053000	20342000	29324000	199830	70411	16770000	1346700	16
sp|A1XQU9|RS20_PIG	sp|A1XQU9|RS20_PIG	3	3	3	sp|A1XQU9|RS20_PIG 40S ribosomal protein S20 OS=Sus scrofa OX=9823 GN=RPS20 PE=1 SV=1	1	3	3	3	0	2	0	0	3	0	0	2	0	0	3	0	0	2	0	0	3	0	22.7	22.7	22.7	13.333	119	119	0	27.14	0	19.3	0	0	22.7	0	4701300	0	1603100	0	0	3098100	0	5
sp|A6M931|IF4A3_PIG;tr|A0A8D2A241|A0A8D2A241_PIG	sp|A6M931|IF4A3_PIG;tr|A0A8D2A241|A0A8D2A241_PIG	10;8	10;8	10;8	sp|A6M931|IF4A3_PIG Eukaryotic initiation factor 4A-III OS=Sus scrofa OX=9823 GN=EIF4A3 PE=2 SV=1;tr|A0A8D2A241|A0A8D2A241_PIG Uncharacterized protein OS=Sus scrofa OX=9823 PE=4 SV=1	2	10	10	10	5	9	2	0	8	3	5	9	2	0	8	3	5	9	2	0	8	3	34.5	34.5	34.5	46.84	411	411;414	0	61.007	19.5	31.1	7.3	0	27.7	9.7	8652700	2182900	3612300	201720	0	2244700	411090	23
sp|O18766|OPSD_PIG	sp|O18766|OPSD_PIG	3	3	3	sp|O18766|OPSD_PIG Rhodopsin OS=Sus scrofa OX=9823 GN=RHO PE=1 SV=1	1	3	3	3	2	3	2	1	3	3	2	3	2	1	3	3	2	3	2	1	3	3	11.5	11.5	11.5	39.026	348	348	0	109.16	8.3	11.5	8.3	4	11.5	11.5	14858000	3130600	7244500	2291100	0	984530	1206900	8
tr|A0A4X1UHF7|A0A4X1UHF7_PIG;sp|O18868|KCNB1_PIG	tr|A0A4X1UHF7|A0A4X1UHF7_PIG;sp|O18868|KCNB1_PIG	16;16	16;16	13;13	tr|A0A4X1UHF7|A0A4X1UHF7_PIG Potassium voltage-gated channel subfamily B member 1 OS=Sus scrofa OX=9823 GN=KCNB1 PE=3 SV=1;sp|O18868|KCNB1_PIG Potassium voltage-gated channel subfamily B member 1 OS=Sus scrofa OX=9823 GN=KCNB1 PE=2 SV=1	2	16	16	13	9	15	10	0	0	0	9	15	10	0	0	0	6	12	7	0	0	0	28.9	28.9	24.8	96.087	858	858;858	0	282.08	15.2	24.9	17.8	0	0	0	26009000	6698900	15195000	4114700	0	0	0	40
sp|O62680|CD59_PIG	sp|O62680|CD59_PIG	1	1	1	sp|O62680|CD59_PIG CD59 glycoprotein OS=Sus scrofa OX=9823 GN=CD59 PE=1 SV=1	1	1	1	1	1	1	0	0	1	1	1	1	0	0	1	1	1	1	0	0	1	1	8.9	8.9	8.9	13.79	123	123	0	15.336	8.9	8.9	0	0	8.9	8.9	0	0	0	0	0	0	0	4
sp|P03974|TERA_PIG;tr|A0A8D0MAS4|A0A8D0MAS4_PIG	sp|P03974|TERA_PIG;tr|A0A8D0MAS4|A0A8D0MAS4_PIG	6;5	6;5	6;5	sp|P03974|TERA_PIG Transitional endoplasmic reticulum ATPase OS=Sus scrofa OX=9823 GN=VCP PE=1 SV=5;tr|A0A8D0MAS4|A0A8D0MAS4_PIG Uncharacterized protein OS=Sus scrofa OX=9823 PE=4 SV=1	2	6	6	6	0	4	3	0	2	2	0	4	3	0	2	2	0	4	3	0	2	2	13	13	13	89.288	806	806;804	0	10.921	0	8.6	6.6	0	4.6	4.6	4142600	0	3306800	562730	0	151460	121640	45
sp|P05024|AT1A1_PIG	sp|P05024|AT1A1_PIG	34	1	1	sp|P05024|AT1A1_PIG Sodium/potassium-transporting ATPase subunit alpha-1 OS=Sus scrofa OX=9823 GN=ATP1A1 PE=1 SV=1	1	34	1	1	27	29	22	2	11	8	1	0	0	0	0	0	1	0	0	0	0	0	39.8	2	2	112.68	1021	1021	1	-2	32	33.1	28.7	3.7	16.2	11.8	212830	212830	0	0	0	0	0	45
sp|P05027|AT1B1_PIG;tr|A0A5S6HMA0|A0A5S6HMA0_PIG	sp|P05027|AT1B1_PIG;tr|A0A5S6HMA0|A0A5S6HMA0_PIG	10;10	10;10	10;10	sp|P05027|AT1B1_PIG Sodium/potassium-transporting ATPase subunit beta-1 OS=Sus scrofa OX=9823 GN=ATP1B1 PE=1 SV=2;tr|A0A5S6HMA0|A0A5S6HMA0_PIG Sodium/potassium-transporting ATPase subunit beta OS=Sus scrofa OX=9823 GN=ATP1B1 PE=1 SV=1	2	10	10	10	8	10	8	0	2	1	8	10	8	0	2	1	8	10	8	0	2	1	36.3	36.3	36.3	35.158	303	303;325	0	323.31	35	36.3	35.6	0	11.9	7.3	64080000	17084000	38548000	8245200	0	203700	0	12
sp|P09571|TRFE_PIG	sp|P09571|TRFE_PIG	7	7	6	sp|P09571|TRFE_PIG Serotransferrin OS=Sus scrofa OX=9823 GN=TF PE=1 SV=2	1	7	7	6	2	5	0	0	3	1	2	5	0	0	3	1	1	4	0	0	2	1	12.6	12.6	11.4	76.967	696	696	0	10.013	2.9	9.9	0	0	5.6	2.7	676410	103710	334200	0	0	158970	79529	46
sp|P46410|GLNA_PIG	sp|P46410|GLNA_PIG	11	11	11	sp|P46410|GLNA_PIG Glutamine synthetase OS=Sus scrofa OX=9823 GN=GLUL PE=2 SV=3	1	11	11	11	5	7	6	0	7	10	5	7	6	0	7	10	5	7	6	0	7	10	37.8	37.8	37.8	42.03	373	373	0	323.31	16.4	22	19	0	19.3	35.1	13011000	1160000	4657300	1084400	0	2200700	3908700	15
sp|Q29308|RS19_PIG	sp|Q29308|RS19_PIG	7	7	7	sp|Q29308|RS19_PIG 40S ribosomal protein S19 (Fragment) OS=Sus scrofa OX=9823 GN=RPS19 PE=2 SV=3	1	7	7	7	0	4	1	0	6	0	0	4	1	0	6	0	0	4	1	0	6	0	44.1	44.1	44.1	14.984	136	136	0	19.448	0	23.5	6.6	0	43.4	0	6960900	0	2779700	438600	0	3742600	0	9
sp|Q29594|KCRB_PIG	sp|Q29594|KCRB_PIG	15	15	15	sp|Q29594|KCRB_PIG Creatine kinase B-type OS=Sus scrofa OX=9823 GN=CKB PE=2 SV=2	1	15	15	15	10	13	7	1	12	11	10	13	7	1	12	11	10	13	7	1	12	11	58.3	58.3	58.3	42.657	381	381	0	323.31	35.4	53.5	28.9	5.5	50.4	39.1	40672000	5178200	13441000	3424700	0	7027000	11601000	17
tr|A0A8D1VYM7|A0A8D1VYM7_PIG;sp|Q767L0|ABCF1_PIG	tr|A0A8D1VYM7|A0A8D1VYM7_PIG;sp|Q767L0|ABCF1_PIG	10;10	10;10	10;10	tr|A0A8D1VYM7|A0A8D1VYM7_PIG Uncharacterized protein OS=Sus scrofa OX=9823 PE=4 SV=1;sp|Q767L0|ABCF1_PIG ATP-binding cassette sub-family F member 1 OS=Sus scrofa OX=9823 GN=ABCF1 PE=3 SV=1	2	10	10	10	6	6	0	0	0	1	6	6	0	0	0	1	6	6	0	0	0	1	16.9	16.9	16.9	91.608	807	807;807	0	18.168	10.8	10.7	0	0	0	1.4	2160900	848880	829380	0	0	0	482670	36
tr|A0A8D0KD50|A0A8D0KD50_PIG;sp|Q95266|KCC2D_PIG	tr|A0A8D0KD50|A0A8D0KD50_PIG;sp|Q95266|KCC2D_PIG	2;2	2;2	2;2	tr|A0A8D0KD50|A0A8D0KD50_PIG Uncharacterized protein OS=Sus scrofa OX=9823 PE=4 SV=1;sp|Q95266|KCC2D_PIG Calcium/calmodulin-dependent protein kinase type II subunit delta OS=Sus scrofa OX=9823 GN=CAMK2D PE=2 SV=1	2	2	2	2	1	1	0	0	2	0	1	1	0	0	2	0	1	1	0	0	2	0	6.1	6.1	6.1	53.014	476	476;499	0	3.263	2.7	2.7	0	0	6.1	0	333620	73793	116780	0	0	143050	0	22
tr|A0A075B7J0|A0A075B7J0_PIG	tr|A0A075B7J0|A0A075B7J0_PIG	4	2	2	tr|A0A075B7J0|A0A075B7J0_PIG Ig-like domain-containing protein OS=Sus scrofa OX=9823 PE=4 SV=7	1	4	2	2	2	3	1	3	4	2	1	1	1	1	2	1	1	1	1	1	2	1	47.5	16.2	16.2	10.41	99	99	0	110.39	38.4	47.5	16.2	47.5	47.5	38.4	476750	0	0	0	0	476750	0	4
tr|A0A0B8RZJ8|A0A0B8RZJ8_PIG	tr|A0A0B8RZJ8|A0A0B8RZJ8_PIG	14	14	14	tr|A0A0B8RZJ8|A0A0B8RZJ8_PIG Guanine nucleotide binding protein (G protein), beta polypeptide 1 OS=Sus scrofa domesticus OX=9825 GN=GNB1 PE=3 SV=1	1	14	14	14	3	6	7	0	7	13	3	6	7	0	7	13	3	6	7	0	7	13	49.1	49.1	49.1	37.377	340	340	0	152.13	12.4	23.8	24.7	0	25	47.9	12408000	967130	2209700	2939800	0	1318800	4972700	13
tr|A0A1B0UGS1|A0A1B0UGS1_PIG	tr|A0A1B0UGS1|A0A1B0UGS1_PIG	1	1	1	tr|A0A1B0UGS1|A0A1B0UGS1_PIG Orthodenticle homeobox 2 (Fragment) OS=Sus scrofa OX=9823 GN=OTX2 PE=2 SV=1	1	1	1	1	1	1	0	0	1	1	1	1	0	0	1	1	1	1	0	0	1	1	4.2	4.2	4.2	31.521	288	288	0.008489	1.9504	4.2	4.2	0	0	4.2	4.2	575610	143310	267050	0	0	108380	56869	8
tr|A0A286ZIE8|A0A286ZIE8_PIG	tr|A0A286ZIE8|A0A286ZIE8_PIG	11	2	2	tr|A0A286ZIE8|A0A286ZIE8_PIG ADP/ATP translocase OS=Sus scrofa OX=9823 GN=SLC25A4 PE=1 SV=1	1	11	2	2	6	10	5	5	8	8	1	2	0	0	1	0	1	2	0	0	1	0	44.3	6	6	33.026	298	298	0	4.7661	20.1	40.6	16.4	15.4	34.9	32.6	1370100	218810	920710	0	0	230540	0	20
tr|A0A286ZJ53|A0A286ZJ53_PIG	tr|A0A286ZJ53|A0A286ZJ53_PIG	5	4	4	tr|A0A286ZJ53|A0A286ZJ53_PIG Kinesin light chain 2 OS=Sus scrofa OX=9823 GN=KLC2 PE=4 SV=2	1	5	4	4	1	4	1	1	2	1	0	4	0	0	1	1	0	4	0	0	1	1	20.4	17	17	36.314	329	329	0	7.9419	3.3	17	3.3	3.3	8.2	4.9	1379000	0	1049900	0	0	175020	154150	21
tr|A0A286ZKG9|A0A286ZKG9_PIG	tr|A0A286ZKG9|A0A286ZKG9_PIG	2	2	2	tr|A0A286ZKG9|A0A286ZKG9_PIG Peptidyl-prolyl cis-trans isomerase OS=Sus scrofa OX=9823 GN=PPIB PE=1 SV=1	1	2	2	2	0	1	1	0	0	0	0	1	1	0	0	0	0	1	1	0	0	0	10.9	10.9	10.9	22.283	202	202	0	3.992	0	6.4	4.5	0	0	0	167170	0	126030	41139	0	0	0	11
tr|A0A286ZKP8|A0A286ZKP8_PIG	tr|A0A286ZKP8|A0A286ZKP8_PIG	3	3	3	tr|A0A286ZKP8|A0A286ZKP8_PIG Nuclear receptor subfamily 2 group E member 3 OS=Sus scrofa OX=9823 GN=NR2E3 PE=1 SV=2	1	3	3	3	2	1	1	0	2	0	2	1	1	0	2	0	2	1	1	0	2	0	6.5	6.5	6.5	43.747	399	399	0	4.0878	4	2.3	4.3	0	4	0	4040600	208850	80794	3562600	0	188370	0	22
tr|A0A286ZKX2|A0A286ZKX2_PIG	tr|A0A286ZKX2|A0A286ZKX2_PIG	4	4	4	tr|A0A286ZKX2|A0A286ZKX2_PIG Citrate synthase OS=Sus scrofa OX=9823 GN=CS PE=1 SV=2	1	4	4	4	0	1	1	0	3	4	0	1	1	0	3	4	0	1	1	0	3	4	12.5	12.5	12.5	44.687	399	399	0	9.2817	0	2.8	4	0	9.8	12.5	1706800	0	243410	187750	0	353130	922510	17
tr|A0A286ZL51|A0A286ZL51_PIG	tr|A0A286ZL51|A0A286ZL51_PIG	1	1	1	tr|A0A286ZL51|A0A286ZL51_PIG Ribosomal protein L23a OS=Sus scrofa OX=9823 GN=RPL23A PE=1 SV=2	1	1	1	1	0	1	0	0	1	0	0	1	0	0	1	0	0	1	0	0	1	0	8.3	8.3	8.3	17.695	156	156	0.0034843	2.2245	0	8.3	0	0	8.3	0	1401800	0	887020	0	0	514820	0	6
tr|A0A286ZLE4|A0A286ZLE4_PIG;tr|A0A4X1VVK7|A0A4X1VVK7_PIG	tr|A0A286ZLE4|A0A286ZLE4_PIG;tr|A0A4X1VVK7|A0A4X1VVK7_PIG	7;7	7;7	7;7	tr|A0A286ZLE4|A0A286ZLE4_PIG Calnexin OS=Sus scrofa OX=9823 GN=CANX PE=1 SV=1;tr|A0A4X1VVK7|A0A4X1VVK7_PIG Uncharacterized protein OS=Sus scrofa OX=9823 GN=CANX PE=3 SV=1	2	7	7	7	3	4	1	0	2	3	3	4	1	0	2	3	3	4	1	0	2	3	19.2	19.2	19.2	55.231	484	484;553	0	12.209	6.8	11.6	3.3	0	5.8	6.6	3156100	547190	1410700	259420	0	726470	212320	26
tr|A0A286ZRV9|A0A286ZRV9_PIG	tr|A0A286ZRV9|A0A286ZRV9_PIG	5	2	1	tr|A0A286ZRV9|A0A286ZRV9_PIG Ig-like domain-containing protein OS=Sus scrofa OX=9823 PE=1 SV=1	1	5	2	1	2	3	1	2	3	1	1	1	0	1	1	0	1	1	0	1	1	0	27.6	15.6	7.8	20.793	192	192	0	132.45	14.6	16.1	6.8	14.6	18.2	6.8	0	0	0	0	0	0	0	8
tr|A0A286ZS50|A0A286ZS50_PIG	tr|A0A286ZS50|A0A286ZS50_PIG	1	1	1	tr|A0A286ZS50|A0A286ZS50_PIG 40S ribosomal protein S23 OS=Sus scrofa OX=9823 PE=3 SV=1	1	1	1	1	0	1	0	0	1	0	0	1	0	0	1	0	0	1	0	0	1	0	7.7	7.7	7.7	15.537	143	143	0.00982	1.6215	0	7.7	0	0	7.7	0	934610	0	554520	0	0	380090	0	8
tr|A0A286ZSX6|A0A286ZSX6_PIG	tr|A0A286ZSX6|A0A286ZSX6_PIG	4	1	1	tr|A0A286ZSX6|A0A286ZSX6_PIG Ig-like domain-containing protein OS=Sus scrofa OX=9823 PE=4 SV=2	1	4	1	1	3	4	3	3	3	4	0	1	0	0	0	1	0	1	0	0	0	1	47.3	17	17	12.169	112	112	0	6.0672	30.4	47.3	30.4	30.4	30.4	47.3	0	0	0	0	0	0	0	4
tr|A0A286ZU00|A0A286ZU00_PIG	tr|A0A286ZU00|A0A286ZU00_PIG	10	5	5	tr|A0A286ZU00|A0A286ZU00_PIG DEAD box protein 5 OS=Sus scrofa OX=9823 GN=DDX5 PE=3 SV=1	1	10	5	5	3	8	1	2	6	1	0	4	0	0	2	0	0	4	0	0	2	0	18.5	8	8	60.575	535	535	0	3.2384	6.7	14.8	2.2	4.3	11.6	2.2	675050	0	352250	0	0	322800	0	30
tr|A0A286ZWW2|A0A286ZWW2_PIG	tr|A0A286ZWW2|A0A286ZWW2_PIG	6	2	2	tr|A0A286ZWW2|A0A286ZWW2_PIG Heterogeneous nuclear ribonucleoprotein H2 OS=Sus scrofa OX=9823 GN=HNRNPH2 PE=1 SV=2	1	6	2	2	4	5	1	2	3	3	1	1	0	0	0	0	1	1	0	0	0	0	22.3	10.2	10.2	46.283	422	422	0.0034783	2.2087	16.4	16.1	4	7.8	10.2	10.2	301440	175170	126280	0	0	0	0	15
tr|A0A286ZYX8|A0A286ZYX8_PIG	tr|A0A286ZYX8|A0A286ZYX8_PIG	9	8	8	tr|A0A286ZYX8|A0A286ZYX8_PIG Fructose-bisphosphate aldolase OS=Sus scrofa OX=9823 GN=ALDOA PE=1 SV=2	1	9	8	8	1	8	1	0	2	2	1	8	1	0	2	1	1	8	1	0	2	1	31	29.1	29.1	39.817	368	368	0	16.992	3.8	29.1	3.8	0	6.5	7.3	2798200	192270	1998700	274080	0	117110	216030	22
tr|A0A287A1L1|A0A287A1L1_PIG	tr|A0A287A1L1|A0A287A1L1_PIG	2	2	2	tr|A0A287A1L1|A0A287A1L1_PIG ADP-ribosylation factor 4 OS=Sus scrofa OX=9823 GN=ARF4 PE=1 SV=1	1	2	2	2	1	2	1	0	1	0	1	2	1	0	1	0	1	2	1	0	1	0	20.5	20.5	20.5	17.74	156	156	0	3.4167	13.5	20.5	7.1	0	7.1	0	1168500	128460	741180	113000	0	185840	0	8
tr|A0A287A4Y3|A0A287A4Y3_PIG	tr|A0A287A4Y3|A0A287A4Y3_PIG	17	2	2	tr|A0A287A4Y3|A0A287A4Y3_PIG Ig-like domain-containing protein OS=Sus scrofa OX=9823 PE=1 SV=1	1	17	2	2	10	16	12	10	14	9	0	2	0	0	1	0	0	2	0	0	1	0	67.3	11.9	11.9	24.721	226	226	0	2.5485	41.2	64.2	54.4	54.4	65	54.4	293680	0	213310	0	0	80377	0	13
tr|A0A287A5T1|A0A287A5T1_PIG	tr|A0A287A5T1|A0A287A5T1_PIG	2	2	2	tr|A0A287A5T1|A0A287A5T1_PIG Uncharacterized protein OS=Sus scrofa OX=9823 GN=PCBP4 PE=1 SV=2	1	2	2	2	0	2	0	0	2	0	0	2	0	0	2	0	0	2	0	0	2	0	9.6	9.6	9.6	33.438	323	323	0	6.0763	0	9.6	0	0	9.6	0	232610	0	137040	0	0	95574	0	11
tr|A0A287A881|A0A287A881_PIG	tr|A0A287A881|A0A287A881_PIG	4	4	4	tr|A0A287A881|A0A287A881_PIG Calcium-transporting ATPase OS=Sus scrofa OX=9823 GN=ATP2B3 PE=1 SV=2	1	4	4	4	4	1	1	0	0	0	4	1	1	0	0	0	4	1	1	0	0	0	4.4	4.4	4.4	123.14	1122	1122	0	8.1303	4.4	1	1.5	0	0	0	586970	290950	234130	61898	0	0	0	48
tr|A0A287AA79|A0A287AA79_PIG	tr|A0A287AA79|A0A287AA79_PIG	13	13	13	tr|A0A287AA79|A0A287AA79_PIG Heterogeneous nuclear ribonucleoproteins C1/C2 isoform X2 OS=Sus scrofa OX=9823 GN=HNRNPC PE=1 SV=2	1	13	13	13	9	12	5	0	8	5	9	12	5	0	8	5	9	12	5	0	8	5	37.1	37.1	37.1	32.412	294	294	0	323.31	31.6	33.3	22.4	0	32.7	22.4	42797000	7549200	18973000	1877000	0	11247000	3151100	18
tr|A0A287AEQ9|A0A287AEQ9_PIG	tr|A0A287AEQ9|A0A287AEQ9_PIG	1	1	1	tr|A0A287AEQ9|A0A287AEQ9_PIG Keratin associated protein 11-1 OS=Sus scrofa OX=9823 GN=KRTAP11-1 PE=4 SV=1	1	1	1	1	0	0	1	0	0	0	0	0	1	0	0	0	0	0	1	0	0	0	7	7	7	16.689	157	157	0	15.241	0	0	7	0	0	0	0	0	0	0	0	0	0	5
tr|A0A287AFC3|A0A287AFC3_PIG	tr|A0A287AFC3|A0A287AFC3_PIG	3	3	3	tr|A0A287AFC3|A0A287AFC3_PIG ELAV-like protein OS=Sus scrofa OX=9823 GN=ELAVL1 PE=1 SV=1	1	3	3	3	0	2	0	0	2	1	0	2	0	0	2	1	0	2	0	0	2	1	13.9	13.9	13.9	33.558	303	303	0	8.9052	0	7.9	0	0	7.9	5.9	1407800	0	786080	0	0	549660	72018	14
tr|A0A287AFV4|A0A287AFV4_PIG	tr|A0A287AFV4|A0A287AFV4_PIG	2	2	2	tr|A0A287AFV4|A0A287AFV4_PIG Uncharacterized protein OS=Sus scrofa OX=9823 GN=LOC102162486 PE=1 SV=1	1	2	2	2	0	1	0	0	1	1	0	1	0	0	1	1	0	1	0	0	1	1	7.3	7.3	7.3	35.383	301	301	0	2.9929	0	5	0	0	5	2.3	174510	0	124490	0	0	50015	0	16
tr|A0A287AJD3|A0A287AJD3_PIG	tr|A0A287AJD3|A0A287AJD3_PIG	5	5	5	tr|A0A287AJD3|A0A287AJD3_PIG Y-box binding protein 1 OS=Sus scrofa OX=9823 GN=YBX1 PE=1 SV=1	1	5	5	5	0	4	3	0	4	0	0	4	3	0	4	0	0	4	3	0	4	0	41	41	41	30.436	266	266	0	13.842	0	29.7	22.6	0	34.6	0	1274900	0	333640	476130	0	465180	0	12
tr|A0A8D2A1H5|A0A8D2A1H5_PIG;tr|A0A287AKA3|A0A287AKA3_PIG	tr|A0A8D2A1H5|A0A8D2A1H5_PIG;tr|A0A287AKA3|A0A287AKA3_PIG	4;4	2;2	2;2	tr|A0A8D2A1H5|A0A8D2A1H5_PIG Uncharacterized protein OS=Sus scrofa OX=9823 PE=4 SV=1;tr|A0A287AKA3|A0A287AKA3_PIG Core histone macro-H2A OS=Sus scrofa OX=9823 GN=MACROH2A2 PE=1 SV=1	2	4	2	2	2	4	0	1	2	2	0	2	0	0	0	0	0	2	0	0	0	0	24	14.7	14.7	30.223	279	279;372	0.0068611	2.0048	9.3	24	0	6.1	9.3	9.3	170230	0	170230	0	0	0	0	13
tr|A0A287APR1|A0A287APR1_PIG	tr|A0A287APR1|A0A287APR1_PIG	1	1	1	tr|A0A287APR1|A0A287APR1_PIG 60S ribosomal protein L18a OS=Sus scrofa OX=9823 GN=RPL18A PE=1 SV=1	1	1	1	1	0	1	0	0	1	0	0	1	0	0	1	0	0	1	0	0	1	0	5.8	5.8	5.8	26.047	224	224	0	9.8446	0	5.8	0	0	5.8	0	0	0	0	0	0	0	0	10
tr|A0A287AQH8|A0A287AQH8_PIG	tr|A0A287AQH8|A0A287AQH8_PIG	2	2	2	tr|A0A287AQH8|A0A287AQH8_PIG Prolyl 4-hydroxylase subunit beta OS=Sus scrofa OX=9823 GN=P4HB PE=3 SV=1	1	2	2	2	0	1	1	0	1	1	0	1	1	0	1	1	0	1	1	0	1	1	6.7	6.7	6.7	51.826	464	464	0	57.708	0	3.4	3.4	0	3.2	3.4	962740	0	82074	746490	0	56921	77247	30
tr|A0A287AT59|A0A287AT59_PIG	tr|A0A287AT59|A0A287AT59_PIG	4	4	4	tr|A0A287AT59|A0A287AT59_PIG Amino acid transporter OS=Sus scrofa OX=9823 GN=SLC1A2 PE=1 SV=1	1	4	4	4	2	3	0	0	0	1	2	3	0	0	0	1	2	3	0	0	0	1	10.6	10.6	10.6	60.1	554	554	0	4.5462	4.7	4.9	0	0	0	5.8	502690	159130	334480	0	0	0	9081.5	19
tr|A0A287AUX8|A0A287AUX8_PIG	tr|A0A287AUX8|A0A287AUX8_PIG	4	4	4	tr|A0A287AUX8|A0A287AUX8_PIG CCT-gamma OS=Sus scrofa OX=9823 GN=CCT3 PE=1 SV=1	1	4	4	4	0	1	0	0	2	2	0	1	0	0	2	2	0	1	0	0	2	2	7.3	7.3	7.3	54.945	495	495	0	4.3169	0	2.2	0	0	3.6	3.6	2140000	0	117770	0	0	1505700	516570	30
tr|A0A287AW15|A0A287AW15_PIG	tr|A0A287AW15|A0A287AW15_PIG	4	4	4	tr|A0A287AW15|A0A287AW15_PIG Solute carrier family 6 member 11 OS=Sus scrofa OX=9823 GN=SLC6A11 PE=1 SV=2	1	4	4	4	2	4	2	0	0	0	2	4	2	0	0	0	2	4	2	0	0	0	8.2	8.2	8.2	67.846	608	608	0	7.5577	4.3	8.2	4.3	0	0	0	1130000	136010	725340	268670	0	0	0	16
tr|A0A287AWI9|A0A287AWI9_PIG	tr|A0A287AWI9|A0A287AWI9_PIG	5	4	4	tr|A0A287AWI9|A0A287AWI9_PIG Elongation factor 2 OS=Sus scrofa OX=9823 PE=3 SV=1	1	5	4	4	1	2	3	0	2	1	1	1	3	0	1	1	1	1	3	0	1	1	8.4	7.2	7.2	95.353	858	858	0	5.1418	2.1	3.3	5.1	0	3.3	2.1	1173800	113030	82147	829600	0	65641	83350	45
tr|A0A287AWM5|A0A287AWM5_PIG	tr|A0A287AWM5|A0A287AWM5_PIG	2	2	2	tr|A0A287AWM5|A0A287AWM5_PIG Synaptogyrin 1 OS=Sus scrofa OX=9823 GN=SYNGR1 PE=1 SV=2	1	2	2	2	0	1	0	0	0	2	0	1	0	0	0	2	0	1	0	0	0	2	14.3	14.3	14.3	18.476	168	168	0	2.6485	0	7.1	0	0	0	14.3	400540	0	183850	0	0	0	216690	5
tr|A0A8D0LXC7|A0A8D0LXC7_PIG;tr|A0A287AWU6|A0A287AWU6_PIG	tr|A0A8D0LXC7|A0A8D0LXC7_PIG;tr|A0A287AWU6|A0A287AWU6_PIG	8;8	1;1	1;1	tr|A0A8D0LXC7|A0A8D0LXC7_PIG Uncharacterized protein OS=Sus scrofa OX=9823 PE=4 SV=1;tr|A0A287AWU6|A0A287AWU6_PIG IF rod domain-containing protein OS=Sus scrofa OX=9823 GN=KRT73 PE=3 SV=1	2	8	1	1	6	6	5	3	4	5	1	0	0	0	0	0	1	0	0	0	0	0	12	4.2	4.2	54.924	499	499;540	0	8.5493	10.2	6	5.6	3.2	3.6	5.4	0	0	0	0	0	0	0	30
tr|A0A287B6M7|A0A287B6M7_PIG	tr|A0A287B6M7|A0A287B6M7_PIG	1	1	1	tr|A0A287B6M7|A0A287B6M7_PIG Aspartate beta-hydroxylase OS=Sus scrofa OX=9823 GN=ASPH PE=1 SV=1	1	1	1	1	1	1	0	0	1	1	1	1	0	0	1	1	1	1	0	0	1	1	8.7	8.7	8.7	22.3	208	208	0	5.3338	8.7	8.7	0	0	8.7	8.7	659450	56901	347220	0	0	162520	92810	5
tr|A0A287B6Y1|A0A287B6Y1_PIG	tr|A0A287B6Y1|A0A287B6Y1_PIG	3	3	3	tr|A0A287B6Y1|A0A287B6Y1_PIG 60S ribosomal protein L30 OS=Sus scrofa OX=9823 GN=RPL30 PE=1 SV=1	1	3	3	3	1	2	1	0	3	0	1	2	1	0	3	0	1	2	1	0	3	0	31.3	31.3	31.3	12.784	115	115	0	46.527	10.4	24.3	13.9	0	31.3	0	133190	0	0	0	0	133190	0	6
tr|A0A287B7T5|A0A287B7T5_PIG	tr|A0A287B7T5|A0A287B7T5_PIG	2	2	2	tr|A0A287B7T5|A0A287B7T5_PIG V-type proton ATPase subunit G OS=Sus scrofa OX=9823 GN=TMEM268 PE=1 SV=1	1	2	2	2	1	2	0	0	1	0	1	2	0	0	1	0	1	2	0	0	1	0	18.3	18.3	18.3	12.79	109	109	0	7.3839	10.1	18.3	0	0	10.1	0	450870	163610	220410	0	0	66847	0	6
tr|A0A287B857|A0A287B857_PIG	tr|A0A287B857|A0A287B857_PIG	4	4	4	tr|A0A287B857|A0A287B857_PIG Uncharacterized protein OS=Sus scrofa OX=9823 GN=STPG4 PE=1 SV=1	1	4	4	4	0	2	4	0	0	0	0	2	4	0	0	0	0	2	4	0	0	0	62.7	62.7	62.7	9.3542	83	83	0	10.682	0	36.1	62.7	0	0	0	3700000	0	540750	3159300	0	0	0	6
tr|A0A287B9G0|A0A287B9G0_PIG	tr|A0A287B9G0|A0A287B9G0_PIG	2	2	2	tr|A0A287B9G0|A0A287B9G0_PIG Aldehyde dehydrogenase 3 family member A2 OS=Sus scrofa OX=9823 GN=ALDH3A2 PE=1 SV=2	1	2	2	2	0	1	0	0	1	0	0	1	0	0	1	0	0	1	0	0	1	0	6.9	6.9	6.9	43.656	393	393	0	2.4823	0	3.8	0	0	3.1	0	80431	0	80431	0	0	0	0	22
tr|A0A287BA37|A0A287BA37_PIG	tr|A0A287BA37|A0A287BA37_PIG	12	12	12	tr|A0A287BA37|A0A287BA37_PIG Synaptosomal-associated protein OS=Sus scrofa OX=9823 GN=SNAP25 PE=1 SV=1	1	12	12	12	3	11	1	0	3	1	3	11	1	0	3	1	3	11	1	0	3	1	59.2	59.2	59.2	23.315	206	206	0	142.25	14.1	59.2	6.8	0	14.1	6.8	7801800	2148500	4664200	378490	0	390370	220180	13
tr|A0A287BFU3|A0A287BFU3_PIG	tr|A0A287BFU3|A0A287BFU3_PIG	1	1	1	tr|A0A287BFU3|A0A287BFU3_PIG High mobility group protein B1 OS=Sus scrofa OX=9823 GN=HMGB1 PE=1 SV=1	1	1	1	1	0	1	0	0	0	1	0	1	0	0	0	1	0	1	0	0	0	1	7.5	7.5	7.5	18.379	159	159	1	-2	0	7.5	0	0	0	7.5	0	0	0	0	0	0	0	5
tr|A0A287BMU4|A0A287BMU4_PIG	tr|A0A287BMU4|A0A287BMU4_PIG	1	1	1	tr|A0A287BMU4|A0A287BMU4_PIG Protein transport protein Sec61 subunit beta OS=Sus scrofa OX=9823 GN=SEC61B PE=1 SV=1	1	1	1	1	1	1	1	0	0	0	1	1	1	0	0	0	1	1	1	0	0	0	15.6	15.6	15.6	9.9743	96	96	0.0051724	2.1061	15.6	15.6	15.6	0	0	0	469880	143730	100370	225780	0	0	0	6
tr|A0A287BP82|A0A287BP82_PIG	tr|A0A287BP82|A0A287BP82_PIG	9	9	9	tr|A0A287BP82|A0A287BP82_PIG Anion exchange protein OS=Sus scrofa OX=9823 GN=SLC4A7 PE=1 SV=2	1	9	9	9	2	8	5	0	0	0	2	8	5	0	0	0	2	8	5	0	0	0	10.8	10.8	10.8	116.7	1034	1034	0	17.835	2.6	9.6	6	0	0	0	1813400	397880	1155600	259900	0	0	0	50
tr|A0A287BQU7|A0A287BQU7_PIG	tr|A0A287BQU7|A0A287BQU7_PIG	3	3	3	tr|A0A287BQU7|A0A287BQU7_PIG Small nuclear ribonucleoprotein Sm D2 OS=Sus scrofa OX=9823 GN=SNRPD2 PE=1 SV=1	1	3	3	3	1	2	0	0	1	0	1	2	0	0	1	0	1	2	0	0	1	0	24.6	24.6	24.6	13.527	118	118	0	13.993	16.1	23.7	0	0	8.5	0	412590	99009	313590	0	0	0	0	7
tr|A0A287BRP2|A0A287BRP2_PIG	tr|A0A287BRP2|A0A287BRP2_PIG	10	10	9	tr|A0A287BRP2|A0A287BRP2_PIG Guanine nucleotide-binding protein G(T) subunit alpha-1 isoform X2 OS=Sus scrofa OX=9823 GN=GNAT1 PE=1 SV=1	1	10	10	9	5	7	5	0	5	6	5	7	5	0	5	6	4	6	4	0	4	5	34.9	34.9	31.7	39.979	350	350	0	92.014	17.4	26	20.3	0	19.1	23.1	13789000	1200500	3942200	2380600	0	1911500	4354200	16
tr|A0A287BSL4|A0A287BSL4_PIG	tr|A0A287BSL4|A0A287BSL4_PIG	4	4	4	tr|A0A287BSL4|A0A287BSL4_PIG Metavinculin OS=Sus scrofa OX=9823 GN=VCL PE=1 SV=2	1	4	4	4	1	1	2	0	0	0	1	1	2	0	0	0	1	1	2	0	0	0	8.2	8.2	8.2	99.11	910	910	0.01005	1.8321	1.1	2.4	4.7	0	0	0	459930	0	84598	375330	0	0	0	65
tr|A0A3G5MVI8|A0A3G5MVI8_PIG	tr|A0A3G5MVI8|A0A3G5MVI8_PIG	1	1	1	tr|A0A3G5MVI8|A0A3G5MVI8_PIG MHC class I antigen (Fragment) OS=Sus scrofa OX=9823 GN=SLA-1 PE=2 SV=1	1	1	1	1	0	1	0	0	0	0	0	1	0	0	0	0	0	1	0	0	0	0	2.6	2.6	2.6	38.425	341	341	0.0084459	1.8929	0	2.6	0	0	0	0	66404	0	66404	0	0	0	0	18
tr|A0A480HYV8|A0A480HYV8_PIG	tr|A0A480HYV8|A0A480HYV8_PIG	11	11	11	tr|A0A480HYV8|A0A480HYV8_PIG Fibronectin OS=Sus scrofa OX=9823 PE=4 SV=1	1	11	11	11	0	8	1	0	4	0	0	8	1	0	4	0	0	8	1	0	4	0	7.3	7.3	7.3	239.72	2177	2177	0	10.907	0	5.1	0.8	0	2.7	0	1182900	0	883010	0	0	299920	0	94
tr|A0A480JNI2|A0A480JNI2_PIG	tr|A0A480JNI2|A0A480JNI2_PIG	21	1	1	tr|A0A480JNI2|A0A480JNI2_PIG Keratin, type II cytoskeletal 5 OS=Sus scrofa OX=9823 PE=3 SV=1	1	21	1	1	12	17	16	11	15	13	0	1	0	0	0	0	0	1	0	0	0	0	21.9	3.5	3.5	63.028	602	602	0	2.957	13.5	20.3	16.8	13.6	16.3	14.3	111170	0	111170	0	0	0	0	30
tr|A0A480JW24|A0A480JW24_PIG	tr|A0A480JW24|A0A480JW24_PIG	1	1	1	tr|A0A480JW24|A0A480JW24_PIG N6-adenosine-methyltransferase catalytic subunit OS=Sus scrofa OX=9823 PE=4 SV=1	1	1	1	1	0	1	0	0	1	1	0	1	0	0	1	1	0	1	0	0	1	1	6.2	6.2	6.2	35.509	325	325	0.010067	1.8419	0	6.2	0	0	6.2	6.2	5443000	0	1113900	0	0	661320	3667800	17
tr|A0A480M929|A0A480M929_PIG	tr|A0A480M929|A0A480M929_PIG	22	1	0	tr|A0A480M929|A0A480M929_PIG Tubulin beta chain OS=Sus scrofa OX=9823 PE=3 SV=1	1	22	1	0	18	21	12	10	18	16	1	1	0	0	1	0	0	0	0	0	0	0	54.6	2.7	0	49.923	445	445	0	2.8105	52.4	54.6	33.7	31.7	48.8	47.2	1159100	205430	567560	0	0	386100	0	20
tr|A0A480N074|A0A480N074_PIG	tr|A0A480N074|A0A480N074_PIG	11	2	2	tr|A0A480N074|A0A480N074_PIG Heat shock protein HSP 90-beta isoform a OS=Sus scrofa OX=9823 PE=3 SV=1	1	11	2	2	5	9	0	1	10	1	1	2	0	0	2	0	1	2	0	0	2	0	19.4	4.3	4.3	69.447	599	599	0	18.129	9.7	16.9	0	1.5	19.4	2.3	521290	84576	133960	0	0	302750	0	30
tr|A0A480PJ61|A0A480PJ61_PIG;tr|A0A4X1UCZ8|A0A4X1UCZ8_PIG	tr|A0A480PJ61|A0A480PJ61_PIG	7;1	3;0	1;0	tr|A0A480PJ61|A0A480PJ61_PIG Histone H2A OS=Sus scrofa OX=9823 PE=3 SV=1	2	7	3	1	5	7	3	4	7	3	2	3	1	2	3	1	0	1	0	0	1	0	52.4	25.9	25.9	15.146	143	143;66	0	323.31	52.4	52.4	27.3	32.2	52.4	27.3	7609100	0	4383800	0	0	3225200	0	7
tr|A0A480PPW2|A0A480PPW2_PIG	tr|A0A480PPW2|A0A480PPW2_PIG	4	4	4	tr|A0A480PPW2|A0A480PPW2_PIG Plectin isoform 1c OS=Sus scrofa OX=9823 PE=4 SV=1	1	4	4	4	2	1	1	1	0	0	2	1	1	1	0	0	2	1	1	1	0	0	4.4	4.4	4.4	180.94	1643	1643	0.0034602	2.1734	2.7	0.9	1.2	0.8	0	0	364990	257710	0	107280	0	0	0	95
tr|A0A480PSI7|A0A480PSI7_PIG	tr|A0A480PSI7|A0A480PSI7_PIG	6	6	6	tr|A0A480PSI7|A0A480PSI7_PIG Myosin regulatory light chain 12B (Fragment) OS=Sus scrofa OX=9823 PE=4 SV=1	1	6	6	6	1	5	3	0	4	2	1	5	3	0	4	2	1	5	3	0	4	2	40.8	40.8	40.8	19.491	169	169	0	67.24	5.9	34.3	23.1	0	28.4	16.6	2735100	189930	999230	525460	0	916980	103520	9
tr|A0A480Q0V6|A0A480Q0V6_PIG	tr|A0A480Q0V6|A0A480Q0V6_PIG	31	1	0	tr|A0A480Q0V6|A0A480Q0V6_PIG Keratin, type I cytoskeletal 14 (Fragment) OS=Sus scrofa OX=9823 PE=3 SV=1	1	31	1	0	24	27	27	24	27	20	0	0	1	0	0	0	0	0	0	0	0	0	63	4	0	40.53	351	351	0.0034965	2.2965	58.7	57	61	56.1	59.5	49.3	208580	0	0	208580	0	0	0	23
tr|A0A8D1WE43|A0A8D1WE43_PIG;tr|A0A480QN87|A0A480QN87_PIG	tr|A0A8D1WE43|A0A8D1WE43_PIG;tr|A0A480QN87|A0A480QN87_PIG	4;4	4;4	4;4	tr|A0A8D1WE43|A0A8D1WE43_PIG Uncharacterized protein OS=Sus scrofa OX=9823 PE=4 SV=1;tr|A0A480QN87|A0A480QN87_PIG Arginase OS=Sus scrofa OX=9823 PE=3 SV=1	2	4	4	4	3	3	4	0	1	3	3	3	4	0	1	3	3	3	4	0	1	3	14.7	14.7	14.7	32.445	299	299;322	0	29.418	12.4	12.4	14.7	0	6	12.4	2895300	1262900	1081300	277790	0	0	273280	14
tr|A0A480RMD9|A0A480RMD9_PIG	tr|A0A480RMD9|A0A480RMD9_PIG	2	2	2	tr|A0A480RMD9|A0A480RMD9_PIG Retinol dehydrogenase 11 isoform 1 OS=Sus scrofa OX=9823 PE=3 SV=1	1	2	2	2	1	1	1	0	1	0	1	1	1	0	1	0	1	1	1	0	1	0	11.6	11.6	11.6	25.702	232	232	0	18.412	6	6	6	0	5.6	0	538070	0	287150	125380	0	125540	0	13
tr|A0A480SPX0|A0A480SPX0_PIG	tr|A0A480SPX0|A0A480SPX0_PIG	8	8	8	tr|A0A480SPX0|A0A480SPX0_PIG Protein-L-isoaspartate (D-aspartate) O-methyltransferase domain containing 1 OS=Sus scrofa OX=9823 GN=PCMTD1 PE=1 SV=1	1	8	8	8	4	6	2	0	6	4	4	6	2	0	6	4	4	6	2	0	6	4	21.9	21.9	21.9	40.548	356	356	0	35.071	13.2	19.9	7.9	0	19.9	13.8	6866300	1045100	2388200	363460	0	2343600	725850	18
tr|A0A480TWI0|A0A480TWI0_PIG	tr|A0A480TWI0|A0A480TWI0_PIG	9	9	9	tr|A0A480TWI0|A0A480TWI0_PIG 40S ribosomal protein S5 (Fragment) OS=Sus scrofa OX=9823 PE=3 SV=1	1	9	9	9	0	7	0	0	7	3	0	7	0	0	7	3	0	7	0	0	7	3	39.5	39.5	39.5	22.413	200	200	0	284.71	0	35.5	0	0	39	23.5	3994500	0	1032900	0	0	2379100	582560	10
tr|A0A480TZB5|A0A480TZB5_PIG	tr|A0A480TZB5|A0A480TZB5_PIG	3	3	3	tr|A0A480TZB5|A0A480TZB5_PIG Heat shock 70 kDa protein 4 OS=Sus scrofa OX=9823 PE=3 SV=1	1	3	3	3	0	0	1	0	2	0	0	0	1	0	2	0	0	0	1	0	2	0	3.3	3.3	3.3	83.344	737	737	0	2.5568	0	0	1.2	0	3.3	0	833120	0	0	710720	0	122400	0	45
tr|A0A480U069|A0A480U069_PIG	tr|A0A480U069|A0A480U069_PIG	10	5	4	tr|A0A480U069|A0A480U069_PIG Histone H2A OS=Sus scrofa OX=9823 PE=3 SV=1	1	10	5	4	5	9	4	4	10	3	2	4	0	0	5	0	1	3	0	0	4	0	58.5	50.8	28.5	14.119	130	130	0	323.31	57.7	58.5	27.7	27.7	58.5	26.9	12229000	361570	9927200	0	0	1940600	0	5
tr|A0A480V4L8|A0A480V4L8_PIG	tr|A0A480V4L8|A0A480V4L8_PIG	2	2	2	tr|A0A480V4L8|A0A480V4L8_PIG Signal recognition particle receptor subunit beta OS=Sus scrofa OX=9823 PE=3 SV=1	1	2	2	2	1	2	1	0	1	1	1	2	1	0	1	1	1	2	1	0	1	1	12.2	12.2	12.2	29.873	271	271	0	8.2293	7	12.2	7	0	7	7	744430	140270	230690	108330	0	110060	155080	16
tr|A0A480V981|A0A480V981_PIG	tr|A0A480V981|A0A480V981_PIG	13	1	1	tr|A0A480V981|A0A480V981_PIG Lamin isoform C OS=Sus scrofa OX=9823 PE=3 SV=1	1	13	1	1	0	5	9	2	6	0	0	0	1	0	0	0	0	0	1	0	0	0	25.5	1.6	1.6	65.184	572	572	0	3.1228	0	11.7	17.3	3.8	12.6	0	686840	0	0	686840	0	0	0	37
tr|A0A480VTV6|A0A480VTV6_PIG	tr|A0A480VTV6|A0A480VTV6_PIG	4	4	4	tr|A0A480VTV6|A0A480VTV6_PIG Heterogeneous nuclear ribonucleoprotein A/B isoform b (Fragment) OS=Sus scrofa OX=9823 PE=4 SV=1	1	4	4	4	1	4	0	0	3	0	1	4	0	0	3	0	1	4	0	0	3	0	34.9	34.9	34.9	19.535	175	175	0	33.347	8	34.9	0	0	27.4	0	1616000	0	1063600	0	0	552370	0	8
tr|A0A480VUU1|A0A480VUU1_PIG;tr|A0A5G2Q9S0|A0A5G2Q9S0_PIG	tr|A0A480VUU1|A0A480VUU1_PIG;tr|A0A5G2Q9S0|A0A5G2Q9S0_PIG	5;3	5;3	5;3	tr|A0A480VUU1|A0A480VUU1_PIG Nucleoside diphosphate kinase (Fragment) OS=Sus scrofa OX=9823 PE=3 SV=1;tr|A0A5G2Q9S0|A0A5G2Q9S0_PIG Nucleoside diphosphate kinase OS=Sus scrofa OX=9823 GN=NME2 PE=1 SV=1	2	5	5	5	0	4	1	0	2	0	0	4	1	0	2	0	0	4	1	0	2	0	43.3	43.3	43.3	15.765	141	141;404	0	5.5572	0	34.8	8.5	0	22	0	2296500	0	1488900	113110	0	694580	0	8
tr|A0A480W7P6|A0A480W7P6_PIG	tr|A0A480W7P6|A0A480W7P6_PIG	2	2	2	tr|A0A480W7P6|A0A480W7P6_PIG Neutral alpha-glucosidase AB isoform 2 OS=Sus scrofa OX=9823 PE=3 SV=1	1	2	2	2	0	1	0	0	1	1	0	1	0	0	1	1	0	1	0	0	1	1	5.3	5.3	5.3	81.309	714	714	0.0085034	1.9553	0	2.4	0	0	2.4	2.9	83328	0	0	0	0	45722	37606	31
tr|A0A480WBV4|A0A480WBV4_PIG;tr|A0A4X1VZS3|A0A4X1VZS3_PIG	tr|A0A480WBV4|A0A480WBV4_PIG;tr|A0A4X1VZS3|A0A4X1VZS3_PIG	4;4	4;4	4;4	tr|A0A480WBV4|A0A480WBV4_PIG Tubulointerstitial nephritis antigen-like isoform X2 OS=Sus scrofa OX=9823 PE=3 SV=1;tr|A0A4X1VZS3|A0A4X1VZS3_PIG Pept_C1 domain-containing protein OS=Sus scrofa OX=9823 GN=TINAGL1 PE=3 SV=1	2	4	4	4	0	4	0	0	2	0	0	4	0	0	2	0	0	4	0	0	2	0	17.5	17.5	17.5	34.383	308	308;362	0	8.5939	0	17.5	0	0	7.8	0	482250	0	339120	0	0	143130	0	13
tr|A0A480WYE0|A0A480WYE0_PIG	tr|A0A480WYE0|A0A480WYE0_PIG	15	1	1	tr|A0A480WYE0|A0A480WYE0_PIG IgG heavy chain OS=Sus scrofa OX=9823 PE=4 SV=1	1	15	1	1	12	15	9	10	14	10	1	1	1	1	1	1	1	1	1	1	1	1	49	3.7	3.7	45.055	410	410	0	323.31	41	49	35.9	38.3	47.3	35.9	0	0	0	0	0	0	0	17
tr|A0A480X8Q0|A0A480X8Q0_PIG	tr|A0A480X8Q0|A0A480X8Q0_PIG	23	1	0	tr|A0A480X8Q0|A0A480X8Q0_PIG Tubulin beta chain OS=Sus scrofa OX=9823 PE=3 SV=1	1	23	1	0	19	22	14	12	19	17	1	1	0	0	1	0	0	0	0	0	0	0	62.4	3.5	0	48.511	433	433	0	16.048	60	62.4	40.2	38.1	56.4	51.3	2586500	254840	1329800	0	0	1001900	0	20
tr|A0A481AB22|A0A481AB22_PIG	tr|A0A481AB22|A0A481AB22_PIG	11	1	1	tr|A0A481AB22|A0A481AB22_PIG Heterochromatin protein 1-binding protein 3 OS=Sus scrofa OX=9823 PE=3 SV=1	1	11	1	1	5	9	0	2	9	0	0	1	0	0	0	0	0	1	0	0	0	0	31.5	3.6	3.6	40.925	365	365	1	-2	15.3	23.6	0	5.5	27.9	0	277050	0	277050	0	0	0	0	19
tr|A0A481AK13|A0A481AK13_PIG	tr|A0A481AK13|A0A481AK13_PIG	6	6	6	tr|A0A481AK13|A0A481AK13_PIG Complex I-49kD OS=Sus scrofa OX=9823 PE=3 SV=1	1	6	6	6	1	4	2	0	3	5	1	4	2	0	3	5	1	4	2	0	3	5	19.9	19.9	19.9	47.09	412	412	0	47.59	4.6	15.8	8.3	0	13.1	15.3	2141100	159830	733940	238910	0	396330	612040	23
tr|A0A8D0N517|A0A8D0N517_PIG;tr|A0A481BS11|A0A481BS11_PIG	tr|A0A8D0N517|A0A8D0N517_PIG;tr|A0A481BS11|A0A481BS11_PIG	40;40	1;1	0;0	tr|A0A8D0N517|A0A8D0N517_PIG Uncharacterized protein OS=Sus scrofa OX=9823 PE=4 SV=1;tr|A0A481BS11|A0A481BS11_PIG Keratin, type II cytoskeletal 5 OS=Sus scrofa OX=9823 PE=3 SV=1	2	40	1	0	24	34	29	22	34	24	0	1	0	0	0	0	0	0	0	0	0	0	42.7	2.5	0	60.872	567	567;576	1	-2	33	38.6	35.1	29.8	38.6	31.2	94712	0	94712	0	0	0	0	30
tr|A0A4X1SGL9|A0A4X1SGL9_PIG	tr|A0A4X1SGL9|A0A4X1SGL9_PIG	2	2	2	tr|A0A4X1SGL9|A0A4X1SGL9_PIG TRASH domain-containing protein OS=Sus scrofa OX=9823 GN=RPL24 PE=3 SV=1	1	2	2	2	0	2	0	0	0	0	0	2	0	0	0	0	0	2	0	0	0	0	18.2	18.2	18.2	14.329	121	121	0	4.5111	0	18.2	0	0	0	0	769120	0	769120	0	0	0	0	7
tr|A0A4X1SGV4|A0A4X1SGV4_PIG;tr|A0A4X1SHD0|A0A4X1SHD0_PIG;tr|A0A286ZRK2|A0A286ZRK2_PIG	tr|A0A4X1SGV4|A0A4X1SGV4_PIG;tr|A0A4X1SHD0|A0A4X1SHD0_PIG;tr|A0A286ZRK2|A0A286ZRK2_PIG	56;53;53	56;53;53	36;33;33	tr|A0A4X1SGV4|A0A4X1SGV4_PIG Sodium/potassium-transporting ATPase subunit alpha OS=Sus scrofa OX=9823 GN=ATP1A3 PE=3 SV=1;tr|A0A4X1SHD0|A0A4X1SHD0_PIG Sodium/potassium-transporting ATPase subunit alpha OS=Sus scrofa OX=9823 GN=ATP1A3 PE=3 SV=1;tr|A0A286ZRK	3	56	56	36	51	53	43	2	19	13	51	53	43	2	19	13	32	33	27	0	9	7	56.7	56.7	37.6	113.1	1027	1027;988;1287	0	323.31	56.1	55.2	52.7	3.7	27.1	19.5	748690000	178070000	504670000	62448000	0	3048200	466920	46
tr|A0A4X1SJX5|A0A4X1SJX5_PIG	tr|A0A4X1SJX5|A0A4X1SJX5_PIG	1	1	1	tr|A0A4X1SJX5|A0A4X1SJX5_PIG Sm protein F OS=Sus scrofa OX=9823 GN=SNRPF PE=3 SV=1	1	1	1	1	1	0	0	0	0	0	1	0	0	0	0	0	1	0	0	0	0	0	15.1	15.1	15.1	9.7251	86	86	0.0084317	1.8656	15.1	0	0	0	0	0	92823	92823	0	0	0	0	0	4
tr|A0A4X1SMI1|A0A4X1SMI1_PIG	tr|A0A4X1SMI1|A0A4X1SMI1_PIG	1	1	1	tr|A0A4X1SMI1|A0A4X1SMI1_PIG NADH dehydrogenase [ubiquinone] 1 alpha subcomplex subunit 2 OS=Sus scrofa OX=9823 PE=3 SV=1	1	1	1	1	0	0	1	0	0	0	0	0	1	0	0	0	0	0	1	0	0	0	14.3	14.3	14.3	10.718	98	98	0	2.5072	0	0	14.3	0	0	0	170980	0	0	170980	0	0	0	7
tr|A0A4X1SQU2|A0A4X1SQU2_PIG	tr|A0A4X1SQU2|A0A4X1SQU2_PIG	2	2	2	tr|A0A4X1SQU2|A0A4X1SQU2_PIG CD44 antigen OS=Sus scrofa OX=9823 PE=4 SV=1	1	2	2	2	1	2	0	0	0	0	1	2	0	0	0	0	1	2	0	0	0	0	8.3	8.3	8.3	37.143	339	339	0	3.1011	3.5	8.3	0	0	0	0	207620	51275	156350	0	0	0	0	13
tr|A0A4X1SSS2|A0A4X1SSS2_PIG	tr|A0A4X1SSS2|A0A4X1SSS2_PIG	9	9	9	tr|A0A4X1SSS2|A0A4X1SSS2_PIG Fibrinogen C-terminal domain-containing protein OS=Sus scrofa OX=9823 GN=FGG PE=4 SV=1	1	9	9	9	0	7	0	0	6	0	0	7	0	0	6	0	0	7	0	0	6	0	25.8	25.8	25.8	49.618	438	438	0	42.131	0	22.1	0	0	19.9	0	4168300	0	2591000	0	0	1577300	0	26
tr|A0A4X1SVR1|A0A4X1SVR1_PIG	tr|A0A4X1SVR1|A0A4X1SVR1_PIG	2	2	2	tr|A0A4X1SVR1|A0A4X1SVR1_PIG FXYD domain-containing ion transport regulator OS=Sus scrofa OX=9823 GN=FXYD6 PE=3 SV=1	1	2	2	2	0	2	0	0	0	0	0	2	0	0	0	0	0	2	0	0	0	0	26.3	26.3	26.3	10.527	95	95	0	43.829	0	26.3	0	0	0	0	1447900	0	1447900	0	0	0	0	4
tr|A0A4X1SVX6|A0A4X1SVX6_PIG	tr|A0A4X1SVX6|A0A4X1SVX6_PIG	5	1	1	tr|A0A4X1SVX6|A0A4X1SVX6_PIG Ig-like domain-containing protein OS=Sus scrofa OX=9823 PE=4 SV=1	1	5	1	1	4	5	3	3	4	3	1	1	1	1	1	1	1	1	1	1	1	1	43.4	7.2	7.2	18.358	166	166	0	34.033	39.2	43.4	25.9	25.9	39.2	25.9	0	0	0	0	0	0	0	9
tr|A0A4X1SY39|A0A4X1SY39_PIG	tr|A0A4X1SY39|A0A4X1SY39_PIG	3	3	3	tr|A0A4X1SY39|A0A4X1SY39_PIG Profilin OS=Sus scrofa OX=9823 GN=PFN2 PE=3 SV=1	1	3	3	3	0	1	0	0	2	0	0	1	0	0	2	0	0	1	0	0	2	0	47.3	47.3	47.3	9.8402	91	91	0	2.587	0	15.4	0	0	31.9	0	250210	0	250210	0	0	0	0	6
tr|A0A4X1T0Z9|A0A4X1T0Z9_PIG	tr|A0A4X1T0Z9|A0A4X1T0Z9_PIG	3	2	2	tr|A0A4X1T0Z9|A0A4X1T0Z9_PIG Ig-like domain-containing protein OS=Sus scrofa OX=9823 PE=4 SV=1	1	3	2	2	2	3	2	3	3	2	2	2	2	2	2	2	2	2	2	2	2	2	41.6	32.7	32.7	10.654	101	101	0	202.84	32.7	41.6	32.7	41.6	41.6	32.7	0	0	0	0	0	0	0	4
tr|A0A4X1T1A9|A0A4X1T1A9_PIG	tr|A0A4X1T1A9|A0A4X1T1A9_PIG	6	6	6	tr|A0A4X1T1A9|A0A4X1T1A9_PIG dNK domain-containing protein OS=Sus scrofa OX=9823 PE=4 SV=1	1	6	6	6	1	4	1	0	2	3	1	4	1	0	2	3	1	4	1	0	2	3	40.1	40.1	40.1	21.956	202	202	0	9.9803	10.9	28.2	5.4	0	15.3	24.3	1123500	112150	523970	35973	0	264480	186910	11
tr|A0A4X1T2C1|A0A4X1T2C1_PIG	tr|A0A4X1T2C1|A0A4X1T2C1_PIG	5	5	5	tr|A0A4X1T2C1|A0A4X1T2C1_PIG Glutaminyl-peptide cyclotransferase OS=Sus scrofa OX=9823 GN=QPCT PE=3 SV=1	1	5	5	5	0	3	0	0	4	2	0	3	0	0	4	2	0	3	0	0	4	2	20.8	20.8	20.8	41.128	361	361	0	6.8887	0	12.7	0	0	16.6	8	1134100	0	451490	0	0	509070	173520	18
tr|A0A4X1T8C2|A0A4X1T8C2_PIG	tr|A0A4X1T8C2|A0A4X1T8C2_PIG	5	2	2	tr|A0A4X1T8C2|A0A4X1T8C2_PIG Ig-like domain-containing protein OS=Sus scrofa OX=9823 PE=4 SV=1	1	5	2	2	4	5	3	2	4	3	1	2	1	1	1	1	1	2	1	1	1	1	42.5	11.8	11.8	19.721	186	186	0	236.47	41.4	42.5	29.6	19.4	41.4	29.6	112720	0	112720	0	0	0	0	8
tr|A0A4X1T8J9|A0A4X1T8J9_PIG	tr|A0A4X1T8J9|A0A4X1T8J9_PIG	6	6	6	tr|A0A4X1T8J9|A0A4X1T8J9_PIG Cytochrome c oxidase subunit 4 OS=Sus scrofa OX=9823 GN=LOC100624067 PE=3 SV=1	1	6	6	6	2	5	3	1	4	0	2	5	3	1	4	0	2	5	3	1	4	0	27.2	27.2	27.2	19.64	169	169	0	21.675	13	20.7	18.9	7.1	25.4	0	11700000	1715200	5243700	1006600	0	3734800	0	11
tr|A0A4X1T930|A0A4X1T930_PIG	tr|A0A4X1T930|A0A4X1T930_PIG	1	1	1	tr|A0A4X1T930|A0A4X1T930_PIG Eukaryotic translation initiation factor 6 OS=Sus scrofa OX=9823 GN=EIF6 PE=3 SV=1	1	1	1	1	1	0	0	0	0	0	1	0	0	0	0	0	1	0	0	0	0	0	9.8	9.8	9.8	26.613	245	245	0.0098684	1.6914	9.8	0	0	0	0	0	272400	272400	0	0	0	0	0	9
tr|A0A4X1TDE1|A0A4X1TDE1_PIG	tr|A0A4X1TDE1|A0A4X1TDE1_PIG	3	3	3	tr|A0A4X1TDE1|A0A4X1TDE1_PIG J domain-containing protein OS=Sus scrofa OX=9823 GN=DNAJC5 PE=4 SV=1	1	3	3	3	1	3	1	0	0	0	1	3	1	0	0	0	1	3	1	0	0	0	34.1	34.1	34.1	18.815	167	167	0	9.0785	15	34.1	15	0	0	0	608980	150760	359500	98721	0	0	0	7
tr|A0A4X1TEF4|A0A4X1TEF4_PIG	tr|A0A4X1TEF4|A0A4X1TEF4_PIG	18	2	2	tr|A0A4X1TEF4|A0A4X1TEF4_PIG Tubulin beta chain OS=Sus scrofa OX=9823 PE=3 SV=1	1	18	2	2	12	13	9	6	14	12	1	0	0	0	1	1	1	0	0	0	1	1	43.5	9	9	50.21	455	455	0	5.1675	31.4	31.9	23.1	17.4	34.7	34.7	273130	86436	0	0	0	71219	115480	23
tr|A0A8D1I1M8|A0A8D1I1M8_PIG;tr|A0A4X1TIA4|A0A4X1TIA4_PIG	tr|A0A8D1I1M8|A0A8D1I1M8_PIG;tr|A0A4X1TIA4|A0A4X1TIA4_PIG	6;6	6;6	6;6	tr|A0A8D1I1M8|A0A8D1I1M8_PIG Cell division cycle and apoptosis regulator 1 OS=Sus scrofa OX=9823 GN=CCAR1 PE=4 SV=1;tr|A0A4X1TIA4|A0A4X1TIA4_PIG DBC1 domain-containing protein OS=Sus scrofa OX=9823 GN=CCAR1 PE=4 SV=1	2	6	6	6	4	2	0	0	0	1	4	2	0	0	0	1	4	2	0	0	0	1	7.1	7.1	7.1	124.15	1077	1077;1088	0	21.085	4.6	1.7	0	0	0	1.7	909480	688590	220890	0	0	0	0	45
tr|A0A8D0VY91|A0A8D0VY91_PIG;tr|A0A4X1TJ78|A0A4X1TJ78_PIG	tr|A0A8D0VY91|A0A8D0VY91_PIG;tr|A0A4X1TJ78|A0A4X1TJ78_PIG	3;3	3;3	3;3	tr|A0A8D0VY91|A0A8D0VY91_PIG Dolichyl-diphosphooligosaccharide--protein glycosyltransferase subunit 2 OS=Sus scrofa OX=9823 GN=RPN2 PE=4 SV=1;tr|A0A4X1TJ78|A0A4X1TJ78_PIG Dolichyl-diphosphooligosaccharide--protein glycosyltransferase subunit 2 OS=Sus scrof	2	3	3	3	1	3	1	0	2	1	1	3	1	0	2	1	1	3	1	0	2	1	9.3	9.3	9.3	62.424	568	568;615	0	6.1038	2.1	9.3	2.1	0	6.2	2.1	1015200	93519	635490	18147	0	194430	73641	22
tr|A0A4X1TK99|A0A4X1TK99_PIG	tr|A0A4X1TK99|A0A4X1TK99_PIG	5	3	3	tr|A0A4X1TK99|A0A4X1TK99_PIG Ig-like domain-containing protein OS=Sus scrofa OX=9823 PE=4 SV=1	1	5	3	3	5	4	3	3	4	4	3	2	1	1	2	2	3	2	1	1	2	2	47.6	32.5	32.5	13.393	126	126	0	82.391	47.6	46	31	31	46	46	128010	128010	0	0	0	0	0	6
tr|A0A4X1TP40|A0A4X1TP40_PIG	tr|A0A4X1TP40|A0A4X1TP40_PIG	1	1	1	tr|A0A4X1TP40|A0A4X1TP40_PIG Phospholemman OS=Sus scrofa OX=9823 PE=3 SV=1	1	1	1	1	1	1	1	0	0	0	1	1	1	0	0	0	1	1	1	0	0	0	2.9	2.9	2.9	44.049	408	408	0	6.3641	2.9	2.9	2.9	0	0	0	3485200	1615600	1287300	582390	0	0	0	21
tr|A0A4X1TSA4|A0A4X1TSA4_PIG	tr|A0A4X1TSA4|A0A4X1TSA4_PIG	7	7	7	tr|A0A4X1TSA4|A0A4X1TSA4_PIG Protein unc-119 homolog A OS=Sus scrofa OX=9823 GN=UNC119 PE=3 SV=1	1	7	7	7	0	6	0	0	1	1	0	6	0	0	1	1	0	6	0	0	1	1	39.6	39.6	39.6	26.868	240	240	0	11.394	0	34.6	0	0	10	5	1058700	0	806460	0	0	100020	152200	12
tr|A0A4X1TSR5|A0A4X1TSR5_PIG	tr|A0A4X1TSR5|A0A4X1TSR5_PIG	2	2	2	tr|A0A4X1TSR5|A0A4X1TSR5_PIG SERPIN domain-containing protein OS=Sus scrofa OX=9823 GN=SERPINB10 PE=3 SV=1	1	2	2	2	1	1	1	0	1	1	1	1	1	0	1	1	1	1	1	0	1	1	7.3	7.3	7.3	45.175	397	397	0	3.1063	2.3	5	2.3	0	5	2.3	2829500	1168400	709120	142010	0	653360	156640	23
tr|A0A4X1TXH1|A0A4X1TXH1_PIG	tr|A0A4X1TXH1|A0A4X1TXH1_PIG	2	2	2	tr|A0A4X1TXH1|A0A4X1TXH1_PIG Cytochrome c oxidase subunit 6C OS=Sus scrofa OX=9823 GN=COX6C PE=3 SV=1	1	2	2	2	2	1	2	0	0	0	2	1	2	0	0	0	2	1	2	0	0	0	24	24	24	8.602	75	75	0	3.5039	24	14.7	24	0	0	0	1569200	701310	350850	517020	0	0	0	5
tr|A0A4X1TZH6|A0A4X1TZH6_PIG	tr|A0A4X1TZH6|A0A4X1TZH6_PIG	2	2	2	tr|A0A4X1TZH6|A0A4X1TZH6_PIG Enhancer of rudimentary homolog OS=Sus scrofa OX=9823 GN=ERH PE=3 SV=1	1	2	2	2	0	2	0	0	0	0	0	2	0	0	0	0	0	2	0	0	0	0	27.5	27.5	27.5	12.056	102	102	0	26.649	0	27.5	0	0	0	0	174660	0	174660	0	0	0	0	5
tr|A0A4X1U044|A0A4X1U044_PIG	tr|A0A4X1U044|A0A4X1U044_PIG	1	1	1	tr|A0A4X1U044|A0A4X1U044_PIG SEC61 translocon alpha 1 subunit OS=Sus scrofa OX=9823 GN=SEC61A1 PE=3 SV=1	1	1	1	1	0	0	0	0	0	1	0	0	0	0	0	1	0	0	0	0	0	1	1.7	1.7	1.7	46.044	423	423	1	-2	0	0	0	0	0	1.7	0	0	0	0	0	0	0	16
tr|A0A4X1U177|A0A4X1U177_PIG;tr|A0A8D1X1V4|A0A8D1X1V4_PIG	tr|A0A4X1U177|A0A4X1U177_PIG;tr|A0A8D1X1V4|A0A8D1X1V4_PIG	8;7	8;7	8;7	tr|A0A4X1U177|A0A4X1U177_PIG Dolichyl-diphosphooligosaccharide--protein glycosyltransferase subunit 1 OS=Sus scrofa OX=9823 PE=3 SV=1;tr|A0A8D1X1V4|A0A8D1X1V4_PIG Uncharacterized protein OS=Sus scrofa OX=9823 PE=4 SV=1	2	8	8	8	2	5	3	0	6	2	2	5	3	0	6	2	2	5	3	0	6	2	21.5	21.5	21.5	65.803	585	585;568	0	12.712	5.1	14	7	0	14.2	4.6	1777400	201290	532330	140500	0	704290	199030	38
tr|A0A4X1U1K0|A0A4X1U1K0_PIG	tr|A0A4X1U1K0|A0A4X1U1K0_PIG	1	1	1	tr|A0A4X1U1K0|A0A4X1U1K0_PIG Uncharacterized protein OS=Sus scrofa OX=9823 PE=3 SV=1	1	1	1	1	1	1	0	0	0	0	1	1	0	0	0	0	1	1	0	0	0	0	3.7	3.7	3.7	35.567	349	349	0	5.2918	3.7	3.7	0	0	0	0	157240	84244	72993	0	0	0	0	9
tr|A0A4X1U3T4|A0A4X1U3T4_PIG	tr|A0A4X1U3T4|A0A4X1U3T4_PIG	11	11	11	tr|A0A4X1U3T4|A0A4X1U3T4_PIG Uncharacterized protein OS=Sus scrofa OX=9823 GN=CNTN1 PE=3 SV=1	1	11	11	11	4	10	3	0	2	0	4	10	3	0	2	0	4	10	3	0	2	0	14.9	14.9	14.9	109.71	986	986	0	16.101	4.7	13.5	4	0	2.1	0	3312000	1807900	1118900	267210	0	117900	0	52
tr|A0A4X1U566|A0A4X1U566_PIG	tr|A0A4X1U566|A0A4X1U566_PIG	11	11	9	tr|A0A4X1U566|A0A4X1U566_PIG Heterogeneous nuclear ribonucleoprotein F OS=Sus scrofa OX=9823 GN=HNRNPF PE=4 SV=1	1	11	11	9	4	9	1	1	6	4	4	9	1	1	6	4	2	7	0	0	4	2	41.1	41.1	34.5	45.669	414	414	0	125.86	13.8	34.1	4.1	4.1	23.7	14.5	7740700	1630500	2971700	0	0	2612900	525710	17
tr|A0A4X1U5H3|A0A4X1U5H3_PIG;sp|P79260|ARRS_PIG	tr|A0A4X1U5H3|A0A4X1U5H3_PIG;sp|P79260|ARRS_PIG	13;12	13;12	13;12	tr|A0A4X1U5H3|A0A4X1U5H3_PIG S-arrestin OS=Sus scrofa OX=9823 GN=SAG PE=3 SV=1;sp|P79260|ARRS_PIG S-arrestin OS=Sus scrofa OX=9823 GN=SAG PE=2 SV=1	2	13	13	13	7	11	7	0	12	9	7	11	7	0	12	9	7	11	7	0	12	9	58.2	58.2	58.2	45.286	407	407;405	0	297.74	41	55.8	39.3	0	55.8	46.4	22804000	2125300	9194400	1270200	0	4664100	5549700	22
tr|A0A4X1U7I9|A0A4X1U7I9_PIG	tr|A0A4X1U7I9|A0A4X1U7I9_PIG	19	2	0	tr|A0A4X1U7I9|A0A4X1U7I9_PIG IF rod domain-containing protein OS=Sus scrofa OX=9823 GN=LOC100737113 PE=3 SV=1	1	19	2	0	14	14	17	13	14	13	0	1	1	0	0	0	0	0	0	0	0	0	28.4	5.8	0	52.393	486	486	0	2.5418	18.5	20.6	22.6	19.1	18.7	17.1	343210	0	160500	182700	0	0	0	30
tr|A0A4X1U876|A0A4X1U876_PIG	tr|A0A4X1U876|A0A4X1U876_PIG	10	10	10	tr|A0A4X1U876|A0A4X1U876_PIG Uncharacterized protein OS=Sus scrofa OX=9823 GN=STXBP1 PE=3 SV=1	1	10	10	10	1	8	3	0	6	3	1	8	3	0	6	3	1	8	3	0	6	3	20	20	20	65.492	576	576	0	27.585	2.6	17.5	6.8	0	14.1	7.3	4507300	57592	1145100	349970	0	2367400	587190	30
tr|A0A4X1U882|A0A4X1U882_PIG	tr|A0A4X1U882|A0A4X1U882_PIG	19	3	1	tr|A0A4X1U882|A0A4X1U882_PIG IF rod domain-containing protein OS=Sus scrofa OX=9823 GN=KRT34 PE=3 SV=1	1	19	3	1	3	1	18	1	3	1	1	0	2	0	0	0	1	0	0	0	0	0	44.2	8.7	3.7	43.637	380	380	0	7.6508	7.4	1.8	40.5	1.8	7.6	1.8	142190	0	0	142190	0	0	0	27
tr|A0A4X1U941|A0A4X1U941_PIG	tr|A0A4X1U941|A0A4X1U941_PIG	7	1	1	tr|A0A4X1U941|A0A4X1U941_PIG Ig-like domain-containing protein OS=Sus scrofa OX=9823 PE=4 SV=1	1	7	1	1	4	6	3	3	5	2	1	1	0	0	0	0	1	1	0	0	0	0	47.7	16.6	16.6	16.394	151	151	0.01	1.7848	41.1	43	24.5	24.5	31.1	18.5	927910	228940	698970	0	0	0	0	5
tr|A0A4X1U9K1|A0A4X1U9K1_PIG	tr|A0A4X1U9K1|A0A4X1U9K1_PIG	3	3	3	tr|A0A4X1U9K1|A0A4X1U9K1_PIG V-type proton ATPase subunit D OS=Sus scrofa OX=9823 GN=ATP6V1D PE=3 SV=1	1	3	3	3	0	3	0	0	0	0	0	3	0	0	0	0	0	3	0	0	0	0	15.4	15.4	15.4	28.137	246	246	0.0017544	2.3775	0	15.4	0	0	0	0	223670	0	223670	0	0	0	0	12
tr|A0A4X1U9Z4|A0A4X1U9Z4_PIG	tr|A0A4X1U9Z4|A0A4X1U9Z4_PIG	2	2	2	tr|A0A4X1U9Z4|A0A4X1U9Z4_PIG Nucleoplasmin domain-containing protein OS=Sus scrofa OX=9823 GN=NPM1 PE=3 SV=1	1	2	2	2	1	2	1	0	1	1	1	2	1	0	1	1	1	2	1	0	1	1	22.8	22.8	22.8	28.428	259	259	0	8.8583	8.1	22.8	8.1	0	8.1	8.1	1787300	354300	576460	480600	0	165550	210360	11
tr|A0A4X1UAZ4|A0A4X1UAZ4_PIG	tr|A0A4X1UAZ4|A0A4X1UAZ4_PIG	8	3	2	tr|A0A4X1UAZ4|A0A4X1UAZ4_PIG IF rod domain-containing protein OS=Sus scrofa OX=9823 PE=3 SV=1	1	8	3	2	2	3	6	3	3	3	0	0	1	1	1	1	0	0	1	1	0	1	13.1	7.4	4.6	44.46	390	390	0	2.5918	2.3	5.6	10.5	4.6	5.1	4.6	1750500	0	0	0	0	1750500	0	25
tr|A0A4X1UER6|A0A4X1UER6_PIG	tr|A0A4X1UER6|A0A4X1UER6_PIG	2	2	2	tr|A0A4X1UER6|A0A4X1UER6_PIG Synaptic vesicle glycoprotein 2B OS=Sus scrofa OX=9823 GN=SV2B PE=3 SV=1	1	2	2	2	0	1	1	0	0	0	0	1	1	0	0	0	0	1	1	0	0	0	2.3	2.3	2.3	77.433	683	683	1	-2	0	1	1.3	0	0	0	274110	0	136500	137600	0	0	0	24
tr|A0A4X1UH19|A0A4X1UH19_PIG;tr|Q5IZV0|Q5IZV0_PIG	tr|A0A4X1UH19|A0A4X1UH19_PIG;tr|Q5IZV0|Q5IZV0_PIG	6;5	4;3	4;3	tr|A0A4X1UH19|A0A4X1UH19_PIG Heat shock 27 kDa protein OS=Sus scrofa OX=9823 PE=3 SV=1;tr|Q5IZV0|Q5IZV0_PIG Heat shock 27 kDa protein (Fragment) OS=Sus scrofa OX=9823 PE=2 SV=1	2	6	4	4	1	4	2	2	2	0	1	2	2	1	1	0	1	2	2	1	1	0	22.7	19.1	19.1	27.86	251	251;124	0	9.6602	4	15.1	10	6.8	7.6	0	1664100	94887	311230	1145900	0	112120	0	16
tr|A0A4X1UI47|A0A4X1UI47_PIG	tr|A0A4X1UI47|A0A4X1UI47_PIG	4	4	4	tr|A0A4X1UI47|A0A4X1UI47_PIG ZnF_CDGSH domain-containing protein OS=Sus scrofa OX=9823 GN=CISD2 PE=4 SV=1	1	4	4	4	1	1	0	0	2	0	1	1	0	0	2	0	1	1	0	0	2	0	25.9	25.9	25.9	15.308	135	135	0	2.6294	5.9	9.6	0	0	19.3	0	76437	0	76437	0	0	0	0	9
tr|A0A4X1UJV5|A0A4X1UJV5_PIG	tr|A0A4X1UJV5|A0A4X1UJV5_PIG	12	12	12	tr|A0A4X1UJV5|A0A4X1UJV5_PIG Uncharacterized protein OS=Sus scrofa OX=9823 GN=HNRNPA3 PE=4 SV=1	1	12	12	12	4	12	1	0	9	3	4	12	1	0	9	3	4	12	1	0	9	3	34	34	34	39.652	379	379	0	76.202	16.6	34	5.8	0	30.3	12.7	8311600	1172200	4129200	165330	0	2487300	357560	19
tr|A0A8D0LP07|A0A8D0LP07_PIG;tr|A0A4X1ULA7|A0A4X1ULA7_PIG	tr|A0A8D0LP07|A0A8D0LP07_PIG;tr|A0A4X1ULA7|A0A4X1ULA7_PIG	4;4	4;4	4;4	tr|A0A8D0LP07|A0A8D0LP07_PIG Uncharacterized protein OS=Sus scrofa OX=9823 PE=4 SV=1;tr|A0A4X1ULA7|A0A4X1ULA7_PIG Transporter OS=Sus scrofa OX=9823 GN=SLC6A1 PE=3 SV=1	2	4	4	4	1	4	1	0	0	0	1	4	1	0	0	0	1	4	1	0	0	0	12.4	12.4	12.4	64.859	580	580;599	0	12.371	2.1	12.4	2.1	0	0	0	3523000	982470	2334700	205830	0	0	0	19
tr|A0A4X1ULN5|A0A4X1ULN5_PIG	tr|A0A4X1ULN5|A0A4X1ULN5_PIG	8	1	1	tr|A0A4X1ULN5|A0A4X1ULN5_PIG Uncharacterized protein OS=Sus scrofa OX=9823 PE=4 SV=1	1	8	1	1	0	3	1	1	7	0	0	0	0	0	1	0	0	0	0	0	1	0	10.3	2.6	2.6	121.34	1108	1108	1	-2	0	2.6	1	1	9.3	0	37468	0	0	0	0	37468	0	45
tr|A0A4X1UT32|A0A4X1UT32_PIG	tr|A0A4X1UT32|A0A4X1UT32_PIG	12	12	12	tr|A0A4X1UT32|A0A4X1UT32_PIG Aspartate aminotransferase OS=Sus scrofa OX=9823 GN=GOT2 PE=3 SV=1	1	12	12	12	3	11	4	0	8	8	3	11	4	0	8	8	3	11	4	0	8	8	39.7	39.7	39.7	43.681	393	393	0	110.81	8.7	34.4	11.2	0	25.7	28.5	16061000	1654400	4808300	1751800	0	2493500	5353200	24
tr|A0A5G2QP44|A0A5G2QP44_PIG;tr|A0A4X1UW65|A0A4X1UW65_PIG;tr|K7GRW9|K7GRW9_PIG;tr|A0A4X1V083|A0A4X1V083_PIG	tr|A0A5G2QP44|A0A5G2QP44_PIG;tr|A0A4X1UW65|A0A4X1UW65_PIG;tr|K7GRW9|K7GRW9_PIG;tr|A0A4X1V083|A0A4X1V083_PIG	9;9;9;9	9;9;9;9	9;9;9;9	tr|A0A5G2QP44|A0A5G2QP44_PIG Retinoschisin 1 OS=Sus scrofa OX=9823 GN=RS1 PE=1 SV=1;tr|A0A4X1UW65|A0A4X1UW65_PIG F5/8 type C domain-containing protein OS=Sus scrofa OX=9823 GN=RS1 PE=4 SV=1;tr|K7GRW9|K7GRW9_PIG Retinoschisin 1 OS=Sus scrofa OX=9823 GN=RS1	4	9	9	9	7	9	6	0	0	2	7	9	6	0	0	2	7	9	6	0	0	2	42.9	42.9	42.9	25.599	224	224;224;228;228	0	323.31	35.7	42.9	31.7	0	0	9.4	86254000	26355000	43697000	15813000	0	0	387570	11
tr|A0A8D1GHW1|A0A8D1GHW1_PIG;tr|A0A4X1UXJ1|A0A4X1UXJ1_PIG	tr|A0A8D1GHW1|A0A8D1GHW1_PIG;tr|A0A4X1UXJ1|A0A4X1UXJ1_PIG	2;2	2;2	2;2	tr|A0A8D1GHW1|A0A8D1GHW1_PIG Uncharacterized protein OS=Sus scrofa OX=9823 GN=PSMA7 PE=4 SV=1;tr|A0A4X1UXJ1|A0A4X1UXJ1_PIG Proteasome subunit alpha type OS=Sus scrofa OX=9823 PE=3 SV=1	2	2	2	2	1	2	0	0	1	0	1	2	0	0	1	0	1	2	0	0	1	0	19.1	19.1	19.1	20.145	178	178;245	0	3.7706	10.7	19.1	0	0	10.7	0	351240	83877	214040	0	0	53322	0	11
tr|A0A4X1UZU9|A0A4X1UZU9_PIG	tr|A0A4X1UZU9|A0A4X1UZU9_PIG	1	1	1	tr|A0A4X1UZU9|A0A4X1UZU9_PIG Isocitrate dehydrogenase [NADP] OS=Sus scrofa OX=9823 GN=IDH1 PE=3 SV=1	1	1	1	1	0	1	0	0	0	0	0	1	0	0	0	0	0	1	0	0	0	0	3.1	3.1	3.1	46.776	414	414	0.0068493	1.9996	0	3.1	0	0	0	0	29625	0	29625	0	0	0	0	25
tr|A0A4X1V4N1|A0A4X1V4N1_PIG;tr|F1ST41|F1ST41_PIG;tr|A0A4X1V5V5|A0A4X1V5V5_PIG	tr|A0A4X1V4N1|A0A4X1V4N1_PIG;tr|F1ST41|F1ST41_PIG;tr|A0A4X1V5V5|A0A4X1V5V5_PIG	13;13;13	13;13;13	13;13;13	tr|A0A4X1V4N1|A0A4X1V4N1_PIG Sodium/potassium-transporting ATPase subunit beta OS=Sus scrofa OX=9823 PE=3 SV=1;tr|F1ST41|F1ST41_PIG Sodium/potassium-transporting ATPase subunit beta OS=Sus scrofa OX=9823 GN=ATP1B2 PE=1 SV=3;tr|A0A4X1V5V5|A0A4X1V5V5_PIG Sod	3	13	13	13	11	12	9	0	0	1	11	12	9	0	0	1	11	12	9	0	0	1	33.2	33.2	33.2	31.813	277	277;289;289	0	323.31	32.5	33.2	28.9	0	0	5.1	50373000	11638000	35825000	2842400	0	0	67447	14
tr|A0A4X1V4U9|A0A4X1V4U9_PIG	tr|A0A4X1V4U9|A0A4X1V4U9_PIG	4	3	3	tr|A0A4X1V4U9|A0A4X1V4U9_PIG Ig-like domain-containing protein OS=Sus scrofa OX=9823 PE=4 SV=1	1	4	3	3	2	2	0	2	4	1	2	1	0	1	3	1	2	1	0	1	3	1	36.7	29.7	29.7	13.471	128	128	0	20.4	29.7	24.2	0	19.5	36.7	12.5	0	0	0	0	0	0	0	5
tr|A0A4X1V5R9|A0A4X1V5R9_PIG	tr|A0A4X1V5R9|A0A4X1V5R9_PIG	4	4	4	tr|A0A4X1V5R9|A0A4X1V5R9_PIG G protein subunit alpha z OS=Sus scrofa OX=9823 GN=GNAZ PE=4 SV=1	1	4	4	4	1	2	3	0	1	3	1	2	3	0	1	3	1	2	3	0	1	3	15.8	15.8	15.8	40.75	355	355	0	22.6	4.8	8.2	12.7	0	4.8	11.3	1620300	87390	175530	447390	0	119830	790160	16
tr|A0A4X1V632|A0A4X1V632_PIG	tr|A0A4X1V632|A0A4X1V632_PIG	1	1	1	tr|A0A4X1V632|A0A4X1V632_PIG Vanin 3 OS=Sus scrofa OX=9823 GN=VNN3 PE=4 SV=1	1	1	1	1	1	1	1	1	1	1	1	1	1	1	1	1	1	1	1	1	1	1	5.3	5.3	5.3	14.836	133	133	1	-2	5.3	5.3	5.3	5.3	5.3	5.3	0	0	0	0	0	0	0	8
tr|A0A4X1V648|A0A4X1V648_PIG	tr|A0A4X1V648|A0A4X1V648_PIG	15	4	4	tr|A0A4X1V648|A0A4X1V648_PIG Uncharacterized protein OS=Sus scrofa OX=9823 GN=ACTA2 PE=3 SV=1	1	15	4	4	6	11	8	3	12	8	0	2	2	0	3	1	0	2	2	0	3	1	41.8	17.6	17.6	37.628	340	340	0	12.499	16.2	31.5	23.8	9.7	32.9	23.2	2510900	0	215410	667620	0	888900	739020	18
tr|A0A4X1V6W4|A0A4X1V6W4_PIG	tr|A0A4X1V6W4|A0A4X1V6W4_PIG	2	2	2	tr|A0A4X1V6W4|A0A4X1V6W4_PIG Helicase C-terminal domain-containing protein OS=Sus scrofa OX=9823 PE=4 SV=1	1	2	2	2	1	1	0	0	0	1	1	1	0	0	0	1	1	1	0	0	0	1	10.8	10.8	10.8	26.125	222	222	0.0034722	2.2032	6.3	4.5	0	0	0	4.5	290570	98530	110410	0	0	0	81627	12
tr|A0A4X1V7N9|A0A4X1V7N9_PIG	tr|A0A4X1V7N9|A0A4X1V7N9_PIG	8	8	8	tr|A0A4X1V7N9|A0A4X1V7N9_PIG Uncharacterized protein OS=Sus scrofa OX=9823 PE=4 SV=1	1	8	8	8	0	7	2	0	6	7	0	7	2	0	6	7	0	7	2	0	6	7	44.3	44.3	44.3	23.242	201	201	0	43.831	0	35.3	12.9	0	28.9	44.3	4693300	0	2220300	121100	0	1135600	1216400	14
tr|A0A4X1VA58|A0A4X1VA58_PIG	tr|A0A4X1VA58|A0A4X1VA58_PIG	11	11	11	tr|A0A4X1VA58|A0A4X1VA58_PIG Creatine kinase OS=Sus scrofa OX=9823 GN=CKMT1A PE=3 SV=1	1	11	11	11	4	10	2	0	8	9	4	10	2	0	8	9	4	10	2	0	8	9	36.1	36.1	36.1	46.934	416	416	0	183.68	16.6	35.8	11.3	0	22.4	27.6	12588000	924590	4091200	895410	0	2039000	4637800	20
tr|A0A4X1VC89|A0A4X1VC89_PIG	tr|A0A4X1VC89|A0A4X1VC89_PIG	6	1	1	tr|A0A4X1VC89|A0A4X1VC89_PIG Ig-like domain-containing protein OS=Sus scrofa OX=9823 PE=4 SV=1	1	6	1	1	3	6	3	3	5	3	0	1	0	0	1	0	0	1	0	0	1	0	48.5	13	13	18.081	169	169	0	5.8688	20.1	48.5	20.1	20.1	44.4	20.1	232950	0	180960	0	0	51994	0	7
tr|A0A4X1VCH6|A0A4X1VCH6_PIG	tr|A0A4X1VCH6|A0A4X1VCH6_PIG	2	2	2	tr|A0A4X1VCH6|A0A4X1VCH6_PIG Uncharacterized protein OS=Sus scrofa OX=9823 GN=FAM25A PE=3 SV=1	1	2	2	2	0	0	2	0	0	0	0	0	2	0	0	0	0	0	2	0	0	0	18	18	18	9.2132	89	89	0	4.8694	0	0	18	0	0	0	1096800	0	0	1096800	0	0	0	7
tr|A0A4X1VDU1|A0A4X1VDU1_PIG	tr|A0A4X1VDU1|A0A4X1VDU1_PIG	9	8	7	tr|A0A4X1VDU1|A0A4X1VDU1_PIG Neurofilament light polypeptide OS=Sus scrofa OX=9823 GN=NEFL PE=3 SV=1	1	9	8	7	0	8	3	0	7	3	0	7	3	0	6	3	0	6	2	0	5	2	20.8	19.1	17.1	61.517	544	544	0	17.918	0	19.3	6.6	0	17.3	7	2284300	0	894430	246100	0	682830	460990	37
tr|A0A4X1VE32|A0A4X1VE32_PIG	tr|A0A4X1VE32|A0A4X1VE32_PIG	3	3	3	tr|A0A4X1VE32|A0A4X1VE32_PIG Microsomal glutathione S-transferase 3 OS=Sus scrofa OX=9823 GN=MGST3 PE=4 SV=1	1	3	3	3	0	2	2	0	3	0	0	2	2	0	3	0	0	2	2	0	3	0	34.4	34.4	34.4	16.686	151	151	0	14.28	0	17.9	17.9	0	34.4	0	2553400	0	1094200	164110	0	1295100	0	6
tr|A0A4X1VHG5|A0A4X1VHG5_PIG	tr|A0A4X1VHG5|A0A4X1VHG5_PIG	1	1	1	tr|A0A4X1VHG5|A0A4X1VHG5_PIG 60S ribosomal protein L38 OS=Sus scrofa OX=9823 GN=RPL38 PE=3 SV=1	1	1	1	1	0	1	1	0	0	0	0	1	1	0	0	0	0	1	1	0	0	0	20.6	20.6	20.6	7.4358	63	63	0.0099834	1.7643	0	20.6	20.6	0	0	0	334580	0	170820	163760	0	0	0	2
tr|A0A4X1VLA2|A0A4X1VLA2_PIG	tr|A0A4X1VLA2|A0A4X1VLA2_PIG	2	2	2	tr|A0A4X1VLA2|A0A4X1VLA2_PIG Complex I-B14.5a OS=Sus scrofa OX=9823 GN=NDUFA7 PE=3 SV=1	1	2	2	2	0	2	0	0	1	0	0	2	0	0	1	0	0	2	0	0	1	0	28.3	28.3	28.3	12.628	113	113	1	-2	0	28.3	0	0	16.8	0	544930	0	445510	0	0	99418	0	5
tr|A0A4X1VLH1|A0A4X1VLH1_PIG	tr|A0A4X1VLH1|A0A4X1VLH1_PIG	5	5	5	tr|A0A4X1VLH1|A0A4X1VLH1_PIG Ecto-5-nucleotidase OS=Sus scrofa OX=9823 PE=3 SV=1	1	5	5	5	2	3	3	0	0	1	2	3	3	0	0	1	2	3	3	0	0	1	12.4	12.4	12.4	57.421	524	524	0	7.732	4.6	7.4	6.7	0	0	2.9	1558700	381200	424620	481160	0	0	271680	25
tr|A0A4X1VM94|A0A4X1VM94_PIG	tr|A0A4X1VM94|A0A4X1VM94_PIG	11	11	11	tr|A0A4X1VM94|A0A4X1VM94_PIG Small RNA binding exonuclease protection factor La OS=Sus scrofa OX=9823 GN=PPIG PE=4 SV=1	1	11	11	11	4	7	0	0	10	0	4	7	0	0	10	0	4	7	0	0	10	0	29.2	29.2	29.2	47.267	401	401	0	19.673	11.5	18.5	0	0	28.9	0	4289000	983980	1488300	0	0	1816700	0	19
tr|A0A4X1VQM0|A0A4X1VQM0_PIG	tr|A0A4X1VQM0|A0A4X1VQM0_PIG	3	3	3	tr|A0A4X1VQM0|A0A4X1VQM0_PIG Small nuclear ribonucleoprotein Sm D1 OS=Sus scrofa OX=9823 GN=SNRPD1 PE=3 SV=1	1	3	3	3	1	2	1	0	1	0	1	2	1	0	1	0	1	2	1	0	1	0	29.5	29.5	29.5	12.393	112	112	0	8.758	11.6	27.7	17.9	0	11.6	0	1548200	279250	702090	181580	0	385330	0	4
tr|A0A4X1VQQ1|A0A4X1VQQ1_PIG	tr|A0A4X1VQQ1|A0A4X1VQQ1_PIG	18	1	1	tr|A0A4X1VQQ1|A0A4X1VQQ1_PIG Tubulin beta chain OS=Sus scrofa OX=9823 PE=3 SV=1	1	18	1	1	11	16	11	9	14	16	0	0	0	0	0	1	0	0	0	0	0	1	57	3.9	3.9	48.695	437	437	1	-2	39.6	52.9	31.6	29.3	43.7	50.6	35065	0	0	0	0	0	35065	23
tr|A0A4X1VT46|A0A4X1VT46_PIG	tr|A0A4X1VT46|A0A4X1VT46_PIG	1	1	1	tr|A0A4X1VT46|A0A4X1VT46_PIG Uncharacterized protein OS=Sus scrofa OX=9823 GN=CPA4 PE=3 SV=1	1	1	1	1	1	1	1	0	0	0	1	1	1	0	0	0	1	1	1	0	0	0	6.9	6.9	6.9	35.769	317	317	0	3.4198	6.9	6.9	6.9	0	0	0	396440	112530	230690	53216	0	0	0	16
tr|A0A4X1VT88|A0A4X1VT88_PIG	tr|A0A4X1VT88|A0A4X1VT88_PIG	2	2	2	tr|A0A4X1VT88|A0A4X1VT88_PIG Uncharacterized protein OS=Sus scrofa OX=9823 PE=4 SV=1	1	2	2	2	1	1	1	0	1	0	1	1	1	0	1	0	1	1	1	0	1	0	19.2	19.2	19.2	16.17	146	146	0	137.14	13.7	13.7	13.7	0	5.5	0	109390	0	0	0	0	109390	0	7
tr|A0A4X1VUN6|A0A4X1VUN6_PIG	tr|A0A4X1VUN6|A0A4X1VUN6_PIG	2	2	2	tr|A0A4X1VUN6|A0A4X1VUN6_PIG V-type proton ATPase proteolipid subunit OS=Sus scrofa OX=9823 GN=ATP6V0C PE=3 SV=1	1	2	2	2	1	2	0	0	0	0	1	2	0	0	0	0	1	2	0	0	0	0	31.6	31.6	31.6	15.632	155	155	0	5.1855	11.6	31.6	0	0	0	0	5371100	1568000	3803200	0	0	0	0	3
tr|A0A4X1VVD9|A0A4X1VVD9_PIG	tr|A0A4X1VVD9|A0A4X1VVD9_PIG	1	1	1	tr|A0A4X1VVD9|A0A4X1VVD9_PIG Chromatin target of PRMT1 OS=Sus scrofa OX=9823 GN=CHTOP PE=4 SV=1	1	1	1	1	1	1	0	0	1	0	1	1	0	0	1	0	1	1	0	0	1	0	17.1	17.1	17.1	8.55	76	76	0	32.487	17.1	17.1	0	0	17.1	0	389470	89664	125690	0	0	174120	0	5
tr|A0A8D1GHS3|A0A8D1GHS3_PIG;tr|A0A4X1VWX9|A0A4X1VWX9_PIG	tr|A0A8D1GHS3|A0A8D1GHS3_PIG;tr|A0A4X1VWX9|A0A4X1VWX9_PIG	5;5	5;5	5;5	tr|A0A8D1GHS3|A0A8D1GHS3_PIG Uncharacterized protein OS=Sus scrofa OX=9823 PE=4 SV=1;tr|A0A4X1VWX9|A0A4X1VWX9_PIG Phosphoglycerate kinase OS=Sus scrofa OX=9823 PE=3 SV=1	2	5	5	5	3	4	3	0	2	4	3	4	3	0	2	4	3	4	3	0	2	4	22.3	22.3	22.3	41.548	391	391;398	0	37.759	13.6	17.9	13.6	0	9	17.9	2174300	327260	845720	273050	0	174260	553970	26
tr|A0A4X1VYV1|A0A4X1VYV1_PIG	tr|A0A4X1VYV1|A0A4X1VYV1_PIG	2	2	2	tr|A0A4X1VYV1|A0A4X1VYV1_PIG Uncharacterized protein OS=Sus scrofa OX=9823 GN=KHDRBS1 PE=4 SV=1	1	2	2	2	0	2	0	0	0	0	0	2	0	0	0	0	0	2	0	0	0	0	7	7	7	43.829	402	402	0	4.7907	0	7	0	0	0	0	304020	0	304020	0	0	0	0	9
tr|A0A8D0RDW9|A0A8D0RDW9_PIG;tr|A0A4X1W191|A0A4X1W191_PIG	tr|A0A8D0RDW9|A0A8D0RDW9_PIG;tr|A0A4X1W191|A0A4X1W191_PIG	18;18	18;18	18;18	tr|A0A8D0RDW9|A0A8D0RDW9_PIG Uncharacterized protein OS=Sus scrofa OX=9823 PE=4 SV=1;tr|A0A4X1W191|A0A4X1W191_PIG DZF domain-containing protein OS=Sus scrofa OX=9823 GN=ILF2 PE=4 SV=1	2	18	18	18	14	18	6	0	13	9	14	18	6	0	13	9	14	18	6	0	13	9	66	66	66	42.746	388	388;390	0	191.25	56.7	66	30.2	0	52.8	34.3	33144000	6631800	14220000	1113400	0	8662400	2517000	18
tr|A0A4X1W1N1|A0A4X1W1N1_PIG	tr|A0A4X1W1N1|A0A4X1W1N1_PIG	3	3	3	tr|A0A4X1W1N1|A0A4X1W1N1_PIG Inosine-5-monophosphate dehydrogenase OS=Sus scrofa OX=9823 GN=IMPDH PE=3 SV=1	1	3	3	3	0	2	0	0	1	1	0	2	0	0	1	1	0	2	0	0	1	1	8.2	8.2	8.2	52.433	487	487	0	5.2007	0	6.6	0	0	2.5	1.6	441070	0	190760	0	0	135380	114930	23
tr|A0A4X1W2S7|A0A4X1W2S7_PIG	tr|A0A4X1W2S7|A0A4X1W2S7_PIG	4	2	2	tr|A0A4X1W2S7|A0A4X1W2S7_PIG V-SNARE coiled-coil homology domain-containing protein OS=Sus scrofa OX=9823 GN=VAMP3 PE=3 SV=1	1	4	2	2	3	4	2	1	2	0	1	2	0	0	0	0	1	2	0	0	0	0	53.8	30.8	30.8	11.463	104	104	0	4.765	38.5	53.8	23.1	16.3	23.1	0	309750	97224	212520	0	0	0	0	5
tr|A0A4X1W2T3|A0A4X1W2T3_PIG	tr|A0A4X1W2T3|A0A4X1W2T3_PIG	2	2	2	tr|A0A4X1W2T3|A0A4X1W2T3_PIG 60S ribosomal protein L31 OS=Sus scrofa OX=9823 GN=RPL31 PE=3 SV=1	1	2	2	2	0	2	0	1	0	0	0	2	0	1	0	0	0	2	0	1	0	0	18.9	18.9	18.9	14.142	122	122	0	5.4155	0	18.9	0	7.4	0	0	758520	0	758520	0	0	0	0	6
tr|A0A8D0JZB8|A0A8D0JZB8_PIG;tr|F1SJG8|F1SJG8_PIG;tr|A0A4X1W8Q8|A0A4X1W8Q8_PIG	tr|A0A8D0JZB8|A0A8D0JZB8_PIG;tr|F1SJG8|F1SJG8_PIG;tr|A0A4X1W8Q8|A0A4X1W8Q8_PIG	9;9;9	9;9;9	9;9;9	tr|A0A8D0JZB8|A0A8D0JZB8_PIG Uncharacterized protein OS=Sus scrofa OX=9823 PE=4 SV=1;tr|F1SJG8|F1SJG8_PIG Potassium voltage-gated channel modifier subfamily V member 2 OS=Sus scrofa OX=9823 GN=KCNV2 PE=1 SV=2;tr|A0A4X1W8Q8|A0A4X1W8Q8_PIG Uncharacterized pr	3	9	9	9	5	8	5	0	0	0	5	8	5	0	0	0	5	8	5	0	0	0	16.7	16.7	16.7	62.088	545	545;560;560	0	99.172	11.7	15	9.7	0	0	0	8946500	2021700	6050800	873900	0	0	0	17
tr|A0A4X1W9B9|A0A4X1W9B9_PIG	tr|A0A4X1W9B9|A0A4X1W9B9_PIG	8	8	8	tr|A0A4X1W9B9|A0A4X1W9B9_PIG Uncharacterized protein OS=Sus scrofa OX=9823 GN=MYL6B PE=4 SV=1	1	8	8	8	4	7	3	0	6	0	4	7	3	0	6	0	4	7	3	0	6	0	62.3	62.3	62.3	16.319	146	146	0	72.819	37	56.8	25.3	0	55.5	0	6199100	669360	3194700	684520	0	1650500	0	10
tr|A0A4X1W9D7|A0A4X1W9D7_PIG	tr|A0A4X1W9D7|A0A4X1W9D7_PIG	4	4	4	tr|A0A4X1W9D7|A0A4X1W9D7_PIG Uncharacterized protein OS=Sus scrofa OX=9823 GN=AIFM1 PE=3 SV=1	1	4	4	4	0	2	1	0	0	1	0	2	1	0	0	1	0	2	1	0	0	1	12.8	12.8	12.8	61.261	564	564	0.0084602	1.9041	0	8.2	2.3	0	0	2.3	758650	0	723790	34853	0	0	0	28
tr|A0A4X1W9X7|A0A4X1W9X7_PIG	tr|A0A4X1W9X7|A0A4X1W9X7_PIG	5	5	5	tr|A0A4X1W9X7|A0A4X1W9X7_PIG Poly(rC) binding protein 1 OS=Sus scrofa OX=9823 GN=PCBP1 PE=4 SV=1	1	5	5	5	3	4	2	0	2	3	3	4	2	0	2	3	3	4	2	0	2	3	18	18	18	37.501	356	356	0	14.678	12.4	14.9	8.7	0	9.3	12.4	1829600	471080	629050	69726	0	402470	257270	17
tr|A0A4X1WB51|A0A4X1WB51_PIG	tr|A0A4X1WB51|A0A4X1WB51_PIG	3	3	3	tr|A0A4X1WB51|A0A4X1WB51_PIG Uncharacterized protein OS=Sus scrofa OX=9823 GN=MAGOH PE=3 SV=1	1	3	3	3	0	3	0	0	2	0	0	3	0	0	2	0	0	3	0	0	2	0	29.4	29.4	29.4	12.844	109	109	0	28.038	0	29.4	0	0	23.9	0	1411200	0	853270	0	0	557900	0	7
tr|A0A4X1WBS5|A0A4X1WBS5_PIG	tr|A0A4X1WBS5|A0A4X1WBS5_PIG	7	2	2	tr|A0A4X1WBS5|A0A4X1WBS5_PIG IF rod domain-containing protein OS=Sus scrofa OX=9823 GN=KRT80 PE=4 SV=1	1	7	2	2	4	4	3	2	3	2	2	0	0	0	1	0	2	0	0	0	1	0	16.8	7.8	7.8	47.318	422	422	1	-2	10.7	6.9	5	4.7	5.9	2.8	4910200	4253000	0	0	0	657150	0	29
tr|A0A4X1WC20|A0A4X1WC20_PIG	tr|A0A4X1WC20|A0A4X1WC20_PIG	23	22	2	tr|A0A4X1WC20|A0A4X1WC20_PIG IF rod domain-containing protein OS=Sus scrofa OX=9823 GN=LOC100523670 PE=3 SV=1	1	23	22	2	1	1	21	1	2	0	1	0	21	0	1	0	1	0	1	0	0	0	34.1	32.7	3.4	54.065	493	493	0	241.72	3.4	1.4	31.6	1.4	3.7	0	51229000	76620	0	51079000	0	72741	0	31
tr|A0A4X1WCL2|A0A4X1WCL2_PIG	tr|A0A4X1WCL2|A0A4X1WCL2_PIG	4	1	1	tr|A0A4X1WCL2|A0A4X1WCL2_PIG Malate dehydrogenase, cytoplasmic OS=Sus scrofa OX=9823 GN=MDH1 PE=4 SV=1	1	4	1	1	0	1	1	1	0	3	0	0	0	0	0	1	0	0	0	0	0	1	31.4	9.5	9.5	18.687	169	169	1	-2	0	8.9	7.1	7.1	0	22.5	247720	0	0	0	0	0	247720	8
tr|A0A4X1WD84|A0A4X1WD84_PIG	tr|A0A4X1WD84|A0A4X1WD84_PIG	1	1	1	tr|A0A4X1WD84|A0A4X1WD84_PIG Guanine nucleotide-binding protein subunit gamma OS=Sus scrofa OX=9823 GN=GNG2 PE=3 SV=1	1	1	1	1	0	0	1	0	0	0	0	0	1	0	0	0	0	0	1	0	0	0	22.5	22.5	22.5	7.8501	71	71	0	16.213	0	0	22.5	0	0	0	242120	0	0	242120	0	0	0	4
tr|A0A5G2QCT6|A0A5G2QCT6_PIG	tr|A0A5G2QCT6|A0A5G2QCT6_PIG	2	2	2	tr|A0A5G2QCT6|A0A5G2QCT6_PIG SNW domain-containing protein 1 OS=Sus scrofa OX=9823 GN=SNW1 PE=1 SV=1	1	2	2	2	0	1	0	0	2	0	0	1	0	0	2	0	0	1	0	0	2	0	5.5	5.5	5.5	61.114	532	532	0.0035026	2.3113	0	2.8	0	0	5.5	0	172350	0	0	0	0	172350	0	25
tr|A0A5G2QFC4|A0A5G2QFC4_PIG	tr|A0A5G2QFC4|A0A5G2QFC4_PIG	3	3	3	tr|A0A5G2QFC4|A0A5G2QFC4_PIG Acetyltransferase component of pyruvate dehydrogenase complex OS=Sus scrofa OX=9823 GN=DLAT PE=1 SV=1	1	3	3	3	1	2	0	0	1	0	1	2	0	0	1	0	1	2	0	0	1	0	8.3	8.3	8.3	55.923	520	520	0	4.1838	2.1	6.2	0	0	2.9	0	429660	0	258680	0	0	170980	0	30
tr|A0A5G2QNY4|A0A5G2QNY4_PIG	tr|A0A5G2QNY4|A0A5G2QNY4_PIG	6	1	1	tr|A0A5G2QNY4|A0A5G2QNY4_PIG Keratin, type I cytoskeletal 20 OS=Sus scrofa OX=9823 GN=KRT20 PE=1 SV=1	1	6	1	1	3	3	4	2	3	2	0	0	0	0	1	0	0	0	0	0	1	0	7.1	3.8	3.8	48.238	423	423	1	-2	4.3	2.8	4.7	2.6	6.4	2.6	0	0	0	0	0	0	0	25
tr|A0A5G2QP58|A0A5G2QP58_PIG	tr|A0A5G2QP58|A0A5G2QP58_PIG	6	6	6	tr|A0A5G2QP58|A0A5G2QP58_PIG Solute carrier family 38 member 3 OS=Sus scrofa OX=9823 GN=SLC38A3 PE=1 SV=1	1	6	6	6	0	2	5	0	0	0	0	2	5	0	0	0	0	2	5	0	0	0	16.9	16.9	16.9	50.481	456	456	0	8.1275	0	4.2	14.5	0	0	0	908800	0	303030	605770	0	0	0	13
tr|A0A5G2QQ33|A0A5G2QQ33_PIG	tr|A0A5G2QQ33|A0A5G2QQ33_PIG	5	5	5	tr|A0A5G2QQ33|A0A5G2QQ33_PIG Histidine ammonia-lyase OS=Sus scrofa OX=9823 GN=HAL PE=1 SV=1	1	5	5	5	3	4	0	0	2	0	3	4	0	0	2	0	3	4	0	0	2	0	11.2	11.2	11.2	70.491	641	641	0	5.3493	5.9	8.6	0	0	4.5	0	1201100	537660	511040	0	0	152370	0	30
tr|A0A5G2QQP2|A0A5G2QQP2_PIG	tr|A0A5G2QQP2|A0A5G2QQP2_PIG	13	10	10	tr|A0A5G2QQP2|A0A5G2QQP2_PIG Solute carrier family 25 member 12 OS=Sus scrofa OX=9823 GN=SLC25A12 PE=1 SV=1	1	13	10	10	7	11	2	1	10	3	4	8	2	1	8	2	4	8	2	1	8	2	30.6	26	26	69.181	624	624	0	32.037	15.1	25.6	5.6	2.1	22.3	7.1	4699200	560360	2042900	200810	0	1638500	256640	34
tr|A0A5G2QXJ5|A0A5G2QXJ5_PIG	tr|A0A5G2QXJ5|A0A5G2QXJ5_PIG	8	8	8	tr|A0A5G2QXJ5|A0A5G2QXJ5_PIG Heterogeneous nuclear ribonucleoprotein U like 1 OS=Sus scrofa OX=9823 GN=HNRNPUL1 PE=1 SV=1	1	8	8	8	1	6	0	0	5	0	1	6	0	0	5	0	1	6	0	0	5	0	16.3	16.3	16.3	83.964	748	748	0	16.549	2	13.4	0	0	8	0	1919800	104610	865720	0	0	949500	0	32
tr|A0A5G2R0H7|A0A5G2R0H7_PIG	tr|A0A5G2R0H7|A0A5G2R0H7_PIG	4	4	4	tr|A0A5G2R0H7|A0A5G2R0H7_PIG ATP synthase membrane subunit f OS=Sus scrofa OX=9823 GN=ATP5MF PE=3 SV=1	1	4	4	4	1	1	3	1	2	0	1	1	3	1	2	0	1	1	3	1	2	0	67.3	67.3	67.3	5.7487	49	49	0	15.765	18.4	26.5	63.3	26.5	40.8	0	3420200	624870	660740	1448300	0	686280	0	3
tr|A0A5G2R6Z8|A0A5G2R6Z8_PIG	tr|A0A5G2R6Z8|A0A5G2R6Z8_PIG	3	3	3	tr|A0A5G2R6Z8|A0A5G2R6Z8_PIG Succinate dehydrogenase [ubiquinone] flavoprotein subunit, mitochondrial OS=Sus scrofa OX=9823 GN=SDHA PE=1 SV=1	1	3	3	3	0	2	0	0	1	2	0	2	0	0	1	2	0	2	0	0	1	2	6.2	6.2	6.2	63.623	583	583	0	3.0612	0	4.3	0	0	2.4	4.3	295570	0	137380	0	0	47232	110960	29
tr|A0A5G2R7E2|A0A5G2R7E2_PIG	tr|A0A5G2R7E2|A0A5G2R7E2_PIG	1	1	1	tr|A0A5G2R7E2|A0A5G2R7E2_PIG Uncharacterized protein OS=Sus scrofa OX=9823 GN=LOC100519511 PE=3 SV=1	1	1	1	1	1	1	1	0	1	1	1	1	1	0	1	1	1	1	1	0	1	1	3.6	3.6	3.6	22.457	195	195	0.0098847	1.6953	3.6	3.6	3.6	0	3.6	3.6	8343000	2021100	2127400	1754900	0	1411000	1028500	12
tr|A0A5G2R7M4|A0A5G2R7M4_PIG	tr|A0A5G2R7M4|A0A5G2R7M4_PIG	1	1	1	tr|A0A5G2R7M4|A0A5G2R7M4_PIG Galectin OS=Sus scrofa OX=9823 GN=LGALS3 PE=1 SV=1	1	1	1	1	0	0	1	0	0	0	0	0	1	0	0	0	0	0	1	0	0	0	5.9	5.9	5.9	26.737	255	255	0.0085179	1.9705	0	0	5.9	0	0	0	57372	0	0	57372	0	0	0	9
tr|A0A5G2R9W3|A0A5G2R9W3_PIG	tr|A0A5G2R9W3|A0A5G2R9W3_PIG	10	10	10	tr|A0A5G2R9W3|A0A5G2R9W3_PIG Dynamin GTPase OS=Sus scrofa OX=9823 GN=DNM1 PE=1 SV=1	1	10	10	10	2	4	1	0	7	0	2	4	1	0	7	0	2	4	1	0	7	0	16.8	16.8	16.8	90.95	799	799	0	13.489	2.4	8.4	1.9	0	13.1	0	6842300	5314300	593910	75037	0	859080	0	43
tr|A0A5G2RCQ0|A0A5G2RCQ0_PIG	tr|A0A5G2RCQ0|A0A5G2RCQ0_PIG	8	8	8	tr|A0A5G2RCQ0|A0A5G2RCQ0_PIG Solute carrier family 3 member 2 OS=Sus scrofa OX=9823 GN=SLC3A2 PE=1 SV=1	1	8	8	8	3	8	0	0	0	0	3	8	0	0	0	0	3	8	0	0	0	0	22.2	22.2	22.2	57.161	523	523	0	15.599	8.6	22.2	0	0	0	0	2052800	732390	1320400	0	0	0	0	28
tr|A0A5G2REY7|A0A5G2REY7_PIG	tr|A0A5G2REY7|A0A5G2REY7_PIG	3	3	3	tr|A0A5G2REY7|A0A5G2REY7_PIG Collagen type IV alpha 2 chain OS=Sus scrofa OX=9823 GN=COL4A2 PE=1 SV=1	1	3	3	3	0	2	0	0	1	1	0	2	0	0	1	1	0	2	0	0	1	1	3.9	3.9	3.9	164.3	1675	1675	0	6.6419	0	2	0	0	1.1	1.9	553020	0	369600	0	0	122240	61179	81
tr|A0A5G2RGK0|A0A5G2RGK0_PIG	tr|A0A5G2RGK0|A0A5G2RGK0_PIG	5	5	5	tr|A0A5G2RGK0|A0A5G2RGK0_PIG Purine rich element binding protein A OS=Sus scrofa OX=9823 GN=PURA PE=1 SV=1	1	5	5	5	5	5	1	0	3	4	5	5	1	0	3	4	5	5	1	0	3	4	19.9	19.9	19.9	50.574	482	482	0	44.663	19.9	19.9	6	0	13.3	18	6311500	1100100	3132900	154030	0	850060	1074400	17
tr|A0A5G2RHA4|A0A5G2RHA4_PIG;CON__P02676	tr|A0A5G2RHA4|A0A5G2RHA4_PIG	8;3	8;3	8;3	tr|A0A5G2RHA4|A0A5G2RHA4_PIG Fibrinogen beta chain OS=Sus scrofa OX=9823 GN=FGB PE=1 SV=1	2	8	8	8	0	8	0	0	3	0	0	8	0	0	3	0	0	8	0	0	3	0	19	19	19	55.624	489	489;495	0	10.528	0	19	0	0	8.2	0	1432000	0	1223900	0	0	208180	0	27
tr|A0A5K1TZB6|A0A5K1TZB6_PIG	tr|A0A5K1TZB6|A0A5K1TZB6_PIG	5	4	4	tr|A0A5K1TZB6|A0A5K1TZB6_PIG Heterogeneous nuclear ribonucleoprotein H3 OS=Sus scrofa OX=9823 GN=HNRNPH3 PE=1 SV=1	1	5	4	4	3	5	1	1	4	0	3	4	1	1	4	0	3	4	1	1	4	0	18.4	16	16	35.238	331	331	0	32.682	12.4	18.4	5.1	5.1	16	0	1373200	162140	807810	0	0	403210	0	16
tr|A0A8D0HWF0|A0A8D0HWF0_PIG	tr|A0A8D0HWF0|A0A8D0HWF0_PIG	5	5	5	tr|A0A8D0HWF0|A0A8D0HWF0_PIG Uncharacterized protein OS=Sus scrofa OX=9823 PE=4 SV=1	1	5	5	5	0	4	0	0	3	0	0	4	0	0	3	0	0	4	0	0	3	0	21.5	21.5	21.5	29.325	256	256	0	6.1347	0	14.5	0	0	15.6	0	2158700	0	1551200	0	0	607550	0	17
tr|A0A8D0IJM9|A0A8D0IJM9_PIG	tr|A0A8D0IJM9|A0A8D0IJM9_PIG	16	3	2	tr|A0A8D0IJM9|A0A8D0IJM9_PIG Uncharacterized protein OS=Sus scrofa OX=9823 PE=4 SV=1	1	16	3	2	12	15	12	11	13	9	2	2	1	1	3	1	1	1	0	0	2	0	63.5	19.7	13.3	25.409	233	233	0	94.148	46.4	60.5	52.8	54.5	60.1	52.8	300220	0	0	0	0	300220	0	11
tr|A0A8D0IJY9|A0A8D0IJY9_PIG	tr|A0A8D0IJY9|A0A8D0IJY9_PIG	11	11	11	tr|A0A8D0IJY9|A0A8D0IJY9_PIG C-terminal binding protein 2 OS=Sus scrofa OX=9823 GN=CTBP2 PE=4 SV=1	1	11	11	11	2	5	0	0	7	0	2	5	0	0	7	0	2	5	0	0	7	0	16.8	16.8	16.8	99.927	933	933	0	38.869	2.3	8	0	0	11.6	0	2097600	253250	687490	0	0	1156900	0	41
tr|A0A8D0IRW2|A0A8D0IRW2_PIG	tr|A0A8D0IRW2|A0A8D0IRW2_PIG	1	1	1	tr|A0A8D0IRW2|A0A8D0IRW2_PIG Uncharacterized protein OS=Sus scrofa OX=9823 PE=4 SV=1	1	1	1	1	1	1	1	0	1	0	1	1	1	0	1	0	1	1	1	0	1	0	9.1	9.1	9.1	16.567	143	143	0	2.7093	9.1	9.1	9.1	0	9.1	0	787460	176510	298140	155400	0	157410	0	9
tr|A0A8D0IS20|A0A8D0IS20_PIG;tr|A0A5G2QG93|A0A5G2QG93_PIG	tr|A0A8D0IS20|A0A8D0IS20_PIG;tr|A0A5G2QG93|A0A5G2QG93_PIG	35;33	15;13	0;0	tr|A0A8D0IS20|A0A8D0IS20_PIG Sodium/potassium-transporting ATPase subunit alpha-1 OS=Sus scrofa OX=9823 GN=ATP1A1 PE=4 SV=1;tr|A0A5G2QG93|A0A5G2QG93_PIG Sodium/potassium-transporting ATPase subunit alpha OS=Sus scrofa OX=9823 GN=ATP1A1 PE=1 SV=1	2	35	15	0	28	31	24	2	13	8	9	11	8	0	3	2	0	0	0	0	0	0	39.8	19.1	0	112.83	1021	1021;915	0	80.611	32	35	30.6	3.7	18.1	11.8	10998000	3637700	5521200	1159900	0	444970	234100	46
tr|A0A8D0J0J0|A0A8D0J0J0_PIG	tr|A0A8D0J0J0|A0A8D0J0J0_PIG	1	1	1	tr|A0A8D0J0J0|A0A8D0J0J0_PIG Uncharacterized protein OS=Sus scrofa OX=9823 PE=4 SV=1	1	1	1	1	1	1	0	0	1	0	1	1	0	0	1	0	1	1	0	0	1	0	16.2	16.2	16.2	8.2175	74	74	0	6.5044	16.2	16.2	0	0	16.2	0	698640	0	698640	0	0	0	0	4
tr|A0A8D0J914|A0A8D0J914_PIG	tr|A0A8D0J914|A0A8D0J914_PIG	1	1	1	tr|A0A8D0J914|A0A8D0J914_PIG Uncharacterized protein OS=Sus scrofa OX=9823 PE=4 SV=1	1	1	1	1	0	1	0	0	1	1	0	1	0	0	1	1	0	1	0	0	1	1	6.8	6.8	6.8	21.35	176	176	0.0085324	1.9765	0	6.8	0	0	6.8	6.8	583670	0	243990	0	0	189160	150520	9
tr|A0A8D0J9V3|A0A8D0J9V3_PIG	tr|A0A8D0J9V3|A0A8D0J9V3_PIG	3	3	3	tr|A0A8D0J9V3|A0A8D0J9V3_PIG 60S ribosomal protein L23 OS=Sus scrofa OX=9823 PE=4 SV=1	1	3	3	3	2	2	0	0	1	0	2	2	0	0	1	0	2	2	0	0	1	0	36.4	36.4	36.4	12.648	118	118	0	16.523	29.7	23.7	0	0	12.7	0	1492800	243500	353400	0	0	895870	0	7
tr|A0A8D0JLM8|A0A8D0JLM8_PIG;tr|A0A287ANH6|A0A287ANH6_PIG	tr|A0A8D0JLM8|A0A8D0JLM8_PIG;tr|A0A287ANH6|A0A287ANH6_PIG	7;6	5;4	5;4	tr|A0A8D0JLM8|A0A8D0JLM8_PIG Uncharacterized protein OS=Sus scrofa OX=9823 PE=4 SV=1;tr|A0A287ANH6|A0A287ANH6_PIG 2-phospho-D-glycerate hydro-lyase OS=Sus scrofa OX=9823 GN=ENO2 PE=1 SV=2	2	7	5	5	1	2	3	1	3	5	0	1	2	0	2	3	0	1	2	0	2	3	37.8	25	25	32.635	312	312;391	0	17.073	5.8	10.9	15.1	5.8	13.5	29.2	1655500	0	85702	957110	0	116680	495990	13
tr|A0A8D0JRJ9|A0A8D0JRJ9_PIG	tr|A0A8D0JRJ9|A0A8D0JRJ9_PIG	9	9	9	tr|A0A8D0JRJ9|A0A8D0JRJ9_PIG Uncharacterized protein OS=Sus scrofa OX=9823 PE=4 SV=1	1	9	9	9	0	0	9	0	0	0	0	0	9	0	0	0	0	0	9	0	0	0	6	6	6	201.79	1741	1741	0	15.136	0	0	6	0	0	0	2672600	0	0	2672600	0	0	0	111
tr|A0A8D0JTT4|A0A8D0JTT4_PIG	tr|A0A8D0JTT4|A0A8D0JTT4_PIG	2	2	2	tr|A0A8D0JTT4|A0A8D0JTT4_PIG Uncharacterized protein OS=Sus scrofa OX=9823 PE=4 SV=1	1	2	2	2	1	2	0	0	0	0	1	2	0	0	0	0	1	2	0	0	0	0	15.5	15.5	15.5	15.171	148	148	0	5.5358	9.5	15.5	0	0	0	0	672080	0	672080	0	0	0	0	4
tr|A0A8D0K0V5|A0A8D0K0V5_PIG	tr|A0A8D0K0V5|A0A8D0K0V5_PIG	8	5	5	tr|A0A8D0K0V5|A0A8D0K0V5_PIG Uncharacterized protein OS=Sus scrofa OX=9823 PE=4 SV=1	1	8	5	5	2	8	0	1	6	1	1	5	0	0	4	0	1	5	0	0	4	0	30.7	23.9	23.9	22	218	218	0	12.97	14.2	30.7	0	5	30.7	5	5048500	196160	4029400	0	0	822950	0	8
tr|F1SAM2|F1SAM2_PIG;tr|A0A8D0K2E2|A0A8D0K2E2_PIG	tr|F1SAM2|F1SAM2_PIG;tr|A0A8D0K2E2|A0A8D0K2E2_PIG	3;3	3;3	2;2	tr|F1SAM2|F1SAM2_PIG Desmocollin 1 OS=Sus scrofa OX=9823 GN=DSC1 PE=4 SV=3;tr|A0A8D0K2E2|A0A8D0K2E2_PIG Uncharacterized protein OS=Sus scrofa OX=9823 PE=4 SV=1	2	3	3	2	3	2	2	0	2	1	3	2	2	0	2	1	2	1	1	0	1	0	3.3	3.3	2.5	93.783	843	843;843	0	6.1392	3.3	2	2	0	2	0.8	4973400	444310	3629100	473060	0	341730	85265	44
tr|A0A8D0KIC3|A0A8D0KIC3_PIG	tr|A0A8D0KIC3|A0A8D0KIC3_PIG	21	20	20	tr|A0A8D0KIC3|A0A8D0KIC3_PIG Uncharacterized protein OS=Sus scrofa OX=9823 PE=4 SV=1	1	21	20	20	6	17	1	1	13	9	6	16	1	0	12	9	6	16	1	0	12	9	50.4	48.9	48.9	51.385	450	450	0	85.387	15.6	40	4.2	1.6	32.7	24.7	264700000	17270000	81162000	55790000	0	38078000	72402000	31
tr|A0A8D0KJN8|A0A8D0KJN8_PIG	tr|A0A8D0KJN8|A0A8D0KJN8_PIG	1	1	1	tr|A0A8D0KJN8|A0A8D0KJN8_PIG Uncharacterized protein OS=Sus scrofa OX=9823 PE=4 SV=1	1	1	1	1	0	1	0	0	1	0	0	1	0	0	1	0	0	1	0	0	1	0	4.6	4.6	4.6	38.667	350	350	0	4.59	0	4.6	0	0	4.6	0	329170	0	218990	0	0	110180	0	14
tr|A0A8D0LFG3|A0A8D0LFG3_PIG	tr|A0A8D0LFG3|A0A8D0LFG3_PIG	3	3	3	tr|A0A8D0LFG3|A0A8D0LFG3_PIG Uncharacterized protein OS=Sus scrofa OX=9823 PE=4 SV=1	1	3	3	3	1	3	1	0	2	0	1	3	1	0	2	0	1	3	1	0	2	0	25.9	25.9	25.9	13.074	116	116	0	29.344	8.6	25.9	8.6	0	18.1	0	8604600	719930	4530800	207690	0	3146100	0	4
tr|A0A8D0LZ95|A0A8D0LZ95_PIG	tr|A0A8D0LZ95|A0A8D0LZ95_PIG	3	3	3	tr|A0A8D0LZ95|A0A8D0LZ95_PIG Uncharacterized protein OS=Sus scrofa OX=9823 PE=4 SV=1	1	3	3	3	0	3	0	0	0	0	0	3	0	0	0	0	0	3	0	0	0	0	26.2	26.2	26.2	14.845	130	130	0	7.8113	0	26.2	0	0	0	0	903310	0	903310	0	0	0	0	9
tr|A0A8D0M4E6|A0A8D0M4E6_PIG	tr|A0A8D0M4E6|A0A8D0M4E6_PIG	6	6	6	tr|A0A8D0M4E6|A0A8D0M4E6_PIG Uncharacterized protein OS=Sus scrofa OX=9823 PE=4 SV=1	1	6	6	6	1	4	0	1	4	1	1	4	0	1	4	1	1	4	0	1	4	1	5.7	5.7	5.7	176.85	1619	1619	0	43.257	1.6	4	0	0.6	4.5	1.6	4483300	234460	2009200	0	0	2109600	130030	80
tr|A0A8D0M4V8|A0A8D0M4V8_PIG	tr|A0A8D0M4V8|A0A8D0M4V8_PIG	9	8	8	tr|A0A8D0M4V8|A0A8D0M4V8_PIG Uncharacterized protein OS=Sus scrofa OX=9823 PE=4 SV=1	1	9	8	8	4	8	6	1	7	8	3	7	5	1	6	7	3	7	5	1	6	7	35.4	32.2	32.2	39.125	345	345	0	294.87	14.8	33	25.2	4.3	27.5	31.3	9889400	697520	1839300	2201900	0	1298400	3852300	18
tr|A0A8D0M6K3|A0A8D0M6K3_PIG;tr|A0A480YMH8|A0A480YMH8_PIG	tr|A0A8D0M6K3|A0A8D0M6K3_PIG;tr|A0A480YMH8|A0A480YMH8_PIG	4;3	4;3	4;3	tr|A0A8D0M6K3|A0A8D0M6K3_PIG Uncharacterized protein OS=Sus scrofa OX=9823 PE=4 SV=1;tr|A0A480YMH8|A0A480YMH8_PIG Alpha-actinin-4 isoform 1 OS=Sus scrofa OX=9823 PE=3 SV=1	2	4	4	4	0	2	3	0	0	0	0	2	3	0	0	0	0	2	3	0	0	0	6.3	6.3	6.3	99.887	867	867;827	0	11.156	0	3	4.7	0	0	0	783050	0	227000	556050	0	0	0	54
tr|A0A8D0MCR0|A0A8D0MCR0_PIG	tr|A0A8D0MCR0|A0A8D0MCR0_PIG	5	5	5	tr|A0A8D0MCR0|A0A8D0MCR0_PIG Uncharacterized protein OS=Sus scrofa OX=9823 PE=4 SV=1	1	5	5	5	0	4	2	0	0	0	0	4	2	0	0	0	0	4	2	0	0	0	11.5	11.5	11.5	81.081	730	730	0	7.9843	0	7.7	5.6	0	0	0	893760	0	720660	173100	0	0	0	24
tr|A0A8D0N618|A0A8D0N618_PIG	tr|A0A8D0N618|A0A8D0N618_PIG	10	1	1	tr|A0A8D0N618|A0A8D0N618_PIG Uncharacterized protein OS=Sus scrofa OX=9823 PE=4 SV=1	1	10	1	1	7	8	6	6	9	7	1	1	1	1	1	1	1	1	1	1	1	1	97.1	18.1	18.1	11.033	105	105	0	92.189	89.5	97.1	84.8	73.3	97.1	92.4	0	0	0	0	0	0	0	6
tr|A0A8D0NM09|A0A8D0NM09_PIG	tr|A0A8D0NM09|A0A8D0NM09_PIG	2	2	2	tr|A0A8D0NM09|A0A8D0NM09_PIG Uncharacterized protein OS=Sus scrofa OX=9823 PE=4 SV=1	1	2	2	2	0	2	0	1	2	0	0	2	0	1	2	0	0	2	0	1	2	0	36.2	36.2	36.2	12.581	116	116	0	31.839	0	36.2	0	10.3	36.2	0	967590	0	573730	0	0	393860	0	5
tr|A0A8D0P9C0|A0A8D0P9C0_PIG	tr|A0A8D0P9C0|A0A8D0P9C0_PIG	6	6	6	tr|A0A8D0P9C0|A0A8D0P9C0_PIG Uncharacterized protein OS=Sus scrofa OX=9823 PE=4 SV=1	1	6	6	6	1	6	0	0	2	1	1	6	0	0	2	1	1	6	0	0	2	1	56	56	56	26.001	241	241	0	14.93	14.1	56	0	0	21.2	14.1	832070	87218	595620	0	0	75832	73400	6
tr|A0A8D0PN01|A0A8D0PN01_PIG;tr|A0A4X1U3S6|A0A4X1U3S6_PIG	tr|A0A8D0PN01|A0A8D0PN01_PIG;tr|A0A4X1U3S6|A0A4X1U3S6_PIG	10;9	10;9	10;9	tr|A0A8D0PN01|A0A8D0PN01_PIG Uncharacterized protein OS=Sus scrofa OX=9823 PE=4 SV=1;tr|A0A4X1U3S6|A0A4X1U3S6_PIG V-type proton ATPase subunit a OS=Sus scrofa OX=9823 GN=ATP6V0A1 PE=3 SV=1	2	10	10	10	5	10	3	0	0	0	5	10	3	0	0	0	5	10	3	0	0	0	16.2	16.2	16.2	94.414	821	821;738	0	34.575	7.4	16.2	4.1	0	0	0	5978500	1438200	4024900	515440	0	0	0	33
tr|A0A8D0PSF0|A0A8D0PSF0_PIG	tr|A0A8D0PSF0|A0A8D0PSF0_PIG	5	5	5	tr|A0A8D0PSF0|A0A8D0PSF0_PIG Uncharacterized protein OS=Sus scrofa OX=9823 PE=4 SV=1	1	5	5	5	2	3	0	0	4	0	2	3	0	0	4	0	2	3	0	0	4	0	14.4	14.4	14.4	53.506	478	478	0	18.292	6.3	8.8	0	0	11.7	0	1614400	514290	518110	0	0	581970	0	21
tr|A0A8D0R7A9|A0A8D0R7A9_PIG	tr|A0A8D0R7A9|A0A8D0R7A9_PIG	7	7	7	tr|A0A8D0R7A9|A0A8D0R7A9_PIG Uncharacterized protein OS=Sus scrofa OX=9823 PE=4 SV=1	1	7	7	7	1	6	0	1	4	1	1	6	0	1	4	1	1	6	0	1	4	1	27.4	27.4	27.4	35.038	299	299	0	11.507	4.7	23.1	0	4.3	16.4	3.7	1455200	116300	1020100	0	0	281210	37622	13
tr|A0A8D0RBA8|A0A8D0RBA8_PIG	tr|A0A8D0RBA8|A0A8D0RBA8_PIG	9	9	9	tr|A0A8D0RBA8|A0A8D0RBA8_PIG Uncharacterized protein OS=Sus scrofa OX=9823 GN=SCCPDH PE=4 SV=1	1	9	9	9	3	8	4	0	5	3	3	8	4	0	5	3	3	8	4	0	5	3	36.6	36.6	36.6	46.803	424	424	0	65.068	17	33.5	20	0	21.9	17	4818900	955180	1355800	814960	0	804890	888080	20
tr|A0A8D0RR35|A0A8D0RR35_PIG	tr|A0A8D0RR35|A0A8D0RR35_PIG	18	1	1	tr|A0A8D0RR35|A0A8D0RR35_PIG Uncharacterized protein OS=Sus scrofa OX=9823 PE=4 SV=1	1	18	1	1	13	14	14	12	12	12	0	0	0	1	0	0	0	0	0	1	0	0	26.8	2.2	2.2	49.701	463	463	1	-2	17.9	21	18.1	16.6	16.4	16.4	0	0	0	0	0	0	0	28
tr|A0A8D0RRT7|A0A8D0RRT7_PIG	tr|A0A8D0RRT7|A0A8D0RRT7_PIG	8	6	6	tr|A0A8D0RRT7|A0A8D0RRT7_PIG Uncharacterized protein OS=Sus scrofa OX=9823 GN=SFN PE=4 SV=1	1	8	6	6	0	0	7	0	0	1	0	0	6	0	0	0	0	0	6	0	0	0	34.7	27.4	27.4	27.859	248	248	0	15.319	0	0	31.5	0	0	3.2	5646100	0	0	5646100	0	0	0	16
tr|A0A8D0RWQ5|A0A8D0RWQ5_PIG	tr|A0A8D0RWQ5|A0A8D0RWQ5_PIG	9	9	9	tr|A0A8D0RWQ5|A0A8D0RWQ5_PIG Fibrillarin OS=Sus scrofa OX=9823 GN=FBL PE=4 SV=1	1	9	9	9	0	9	0	0	2	0	0	9	0	0	2	0	0	9	0	0	2	0	47.4	47.4	47.4	33.909	321	321	0	16.4	0	47.4	0	0	7.8	0	1633300	0	1441300	0	0	192010	0	20
tr|A0A8D0RZ90|A0A8D0RZ90_PIG	tr|A0A8D0RZ90|A0A8D0RZ90_PIG	20	3	2	tr|A0A8D0RZ90|A0A8D0RZ90_PIG Uncharacterized protein OS=Sus scrofa OX=9823 PE=4 SV=1	1	20	3	2	16	16	18	15	16	18	0	0	1	0	0	2	0	0	1	0	0	1	25.2	8.7	5.6	62.174	606	606	0	11.387	16.2	16.2	18.3	16.2	16.2	23.1	2157200	0	0	2020000	0	0	137240	25
tr|A0A8D0S1A1|A0A8D0S1A1_PIG	tr|A0A8D0S1A1|A0A8D0S1A1_PIG	29	29	29	tr|A0A8D0S1A1|A0A8D0S1A1_PIG Clathrin heavy chain OS=Sus scrofa OX=9823 GN=CLTC PE=4 SV=1	1	29	29	29	5	13	11	0	18	13	5	13	11	0	18	13	5	13	11	0	18	13	24.7	24.7	24.7	188.61	1645	1645	0	131.76	5.8	12.4	9.7	0	17.3	10.3	7253600	263030	1819500	1021000	0	2504000	1646100	91
tr|A0A8D0SI04|A0A8D0SI04_PIG	tr|A0A8D0SI04|A0A8D0SI04_PIG	10	1	1	tr|A0A8D0SI04|A0A8D0SI04_PIG Uncharacterized protein OS=Sus scrofa OX=9823 PE=4 SV=1	1	10	1	1	6	8	5	5	9	7	0	1	0	0	1	1	0	1	0	0	1	1	43.1	3.8	3.8	22.666	211	211	0	4.3836	35.5	43.1	33.2	27.5	43.1	40.8	11361000	0	9174700	0	0	1636000	549920	10
tr|A0A8D0SPX8|A0A8D0SPX8_PIG	tr|A0A8D0SPX8|A0A8D0SPX8_PIG	3	3	3	tr|A0A8D0SPX8|A0A8D0SPX8_PIG Uncharacterized protein OS=Sus scrofa OX=9823 PE=4 SV=1	1	3	3	3	1	2	0	0	2	1	1	2	0	0	2	1	1	2	0	0	2	1	11.9	11.9	11.9	36.611	336	336	0	4.9241	3.6	6	0	0	9.5	3.6	935850	118030	321810	0	0	209610	286400	21
tr|A0A8D0T7B1|A0A8D0T7B1_PIG	tr|A0A8D0T7B1|A0A8D0T7B1_PIG	4	4	4	tr|A0A8D0T7B1|A0A8D0T7B1_PIG Uncharacterized protein OS=Sus scrofa OX=9823 PE=4 SV=1	1	4	4	4	0	4	0	0	0	2	0	4	0	0	0	2	0	4	0	0	0	2	27.2	27.2	27.2	28.586	272	272	0	6.8895	0	27.2	0	0	0	16.5	477590	0	340400	0	0	0	137190	17
tr|A0A8D0U6T9|A0A8D0U6T9_PIG	tr|A0A8D0U6T9|A0A8D0U6T9_PIG	8	8	8	tr|A0A8D0U6T9|A0A8D0U6T9_PIG 60S acidic ribosomal protein P0 OS=Sus scrofa OX=9823 GN=RPLP0 PE=4 SV=1	1	8	8	8	5	8	3	0	5	2	5	8	3	0	5	2	5	8	3	0	5	2	39.6	39.6	39.6	34.328	318	318	0	60.503	26.4	39.6	18.9	0	29.6	15.4	5431200	936540	2829000	261700	0	1140300	263690	13
tr|A0A8D0UN99|A0A8D0UN99_PIG	tr|A0A8D0UN99|A0A8D0UN99_PIG	1	1	1	tr|A0A8D0UN99|A0A8D0UN99_PIG Uncharacterized protein OS=Sus scrofa OX=9823 PE=4 SV=1	1	1	1	1	0	1	0	0	1	0	0	1	0	0	1	0	0	1	0	0	1	0	5.2	5.2	5.2	26.316	233	233	0.0098361	1.6618	0	5.2	0	0	5.2	0	229930	0	147760	0	0	82173	0	9
tr|A0A8D0UXS6|A0A8D0UXS6_PIG	tr|A0A8D0UXS6|A0A8D0UXS6_PIG	5	5	5	tr|A0A8D0UXS6|A0A8D0UXS6_PIG Uncharacterized protein OS=Sus scrofa OX=9823 PE=4 SV=1	1	5	5	5	2	2	1	0	4	1	2	2	1	0	4	1	2	2	1	0	4	1	23.7	23.7	23.7	44.578	414	414	0	18.784	8.7	7.2	2.9	0	17.9	4.3	1258700	264100	475410	54923	0	383320	80974	12
tr|A0A8D0UYR4|A0A8D0UYR4_PIG	tr|A0A8D0UYR4|A0A8D0UYR4_PIG	24	23	22	tr|A0A8D0UYR4|A0A8D0UYR4_PIG Uncharacterized protein OS=Sus scrofa OX=9823 PE=4 SV=1	1	24	23	22	5	19	8	1	17	12	5	18	8	0	16	12	5	17	8	0	15	12	48.4	46.9	44.9	51.989	450	450	0	323.31	13.8	36.9	23.8	1.6	36.9	32.9	17170000	620250	6405900	1434900	0	3946300	4763000	34
tr|A0A8D0VA89|A0A8D0VA89_PIG	tr|A0A8D0VA89|A0A8D0VA89_PIG	7	1	1	tr|A0A8D0VA89|A0A8D0VA89_PIG Uncharacterized protein OS=Sus scrofa OX=9823 PE=4 SV=1	1	7	1	1	5	6	0	1	5	3	1	0	0	0	0	0	1	0	0	0	0	0	55.4	7.8	7.8	17.971	166	166	0	8.9079	47.6	47.6	0	10.2	47.6	35.5	0	0	0	0	0	0	0	7
tr|A0A8D0VUU7|A0A8D0VUU7_PIG;tr|A0A286ZJK2|A0A286ZJK2_PIG	tr|A0A8D0VUU7|A0A8D0VUU7_PIG;tr|A0A286ZJK2|A0A286ZJK2_PIG	23;22	1;1	1;1	tr|A0A8D0VUU7|A0A8D0VUU7_PIG Uncharacterized protein OS=Sus scrofa OX=9823 PE=4 SV=1;tr|A0A286ZJK2|A0A286ZJK2_PIG Heterogeneous nuclear ribonucleoprotein M OS=Sus scrofa OX=9823 GN=HNRNPM PE=1 SV=2	2	23	1	1	10	20	5	11	20	6	0	1	0	0	1	0	0	1	0	0	1	0	41.6	3.6	3.6	74.623	702	702;682	0	11.122	18.2	38.7	10	19.5	37.5	11.5	1624200	0	912010	0	0	712200	0	45
tr|A0A8D0VZC5|A0A8D0VZC5_PIG	tr|A0A8D0VZC5|A0A8D0VZC5_PIG	3	3	3	tr|A0A8D0VZC5|A0A8D0VZC5_PIG Uncharacterized protein OS=Sus scrofa OX=9823 PE=4 SV=1	1	3	3	3	0	2	0	0	2	1	0	2	0	0	2	1	0	2	0	0	2	1	8.4	8.4	8.4	38.747	359	359	0	3.2636	0	6.1	0	0	5.3	3.1	3298900	0	454230	0	0	2739300	105390	18
tr|A0A8D0W9Y1|A0A8D0W9Y1_PIG	tr|A0A8D0W9Y1|A0A8D0W9Y1_PIG	14	14	14	tr|A0A8D0W9Y1|A0A8D0W9Y1_PIG Uncharacterized protein OS=Sus scrofa OX=9823 PE=4 SV=1	1	14	14	14	4	13	5	0	9	6	4	13	5	0	9	6	4	13	5	0	9	6	26.4	26.4	26.4	79.512	727	727	0	161.03	8.1	25	9.5	0	18.8	13.5	6884500	503710	3498500	529250	0	1741400	611590	41
tr|A0A8D0WAG0|A0A8D0WAG0_PIG	tr|A0A8D0WAG0|A0A8D0WAG0_PIG	13	1	1	tr|A0A8D0WAG0|A0A8D0WAG0_PIG Uncharacterized protein OS=Sus scrofa OX=9823 PE=4 SV=1	1	13	1	1	3	11	2	4	11	1	1	1	0	1	1	0	1	1	0	1	1	0	62.4	24.1	24.1	15.094	133	133	0	143.78	36.1	61.7	12	36.1	62.4	5.3	0	0	0	0	0	0	0	5
tr|A0A8D0WYS8|A0A8D0WYS8_PIG	tr|A0A8D0WYS8|A0A8D0WYS8_PIG	19	2	2	tr|A0A8D0WYS8|A0A8D0WYS8_PIG Keratin, type II cuticular Hb5 OS=Sus scrofa OX=9823 GN=LOC100524022 PE=4 SV=1	1	19	2	2	0	1	18	1	2	0	0	0	2	0	0	0	0	0	2	0	0	0	27	5.7	5.7	55.703	507	507	0	116.78	0	1.4	25.6	1.4	3.6	0	1406500	0	0	1406500	0	0	0	32
tr|A0A8D0X0N6|A0A8D0X0N6_PIG	tr|A0A8D0X0N6|A0A8D0X0N6_PIG	3	3	3	tr|A0A8D0X0N6|A0A8D0X0N6_PIG Leucine rich repeat containing 59 OS=Sus scrofa OX=9823 GN=LRRC59 PE=4 SV=1	1	3	3	3	0	2	0	0	2	0	0	2	0	0	2	0	0	2	0	0	2	0	14.7	14.7	14.7	30.739	278	278	0	5.9298	0	9.7	0	0	9.4	0	468350	0	326260	0	0	142080	0	15
tr|A0A8D0X2A8|A0A8D0X2A8_PIG	tr|A0A8D0X2A8|A0A8D0X2A8_PIG	7	7	7	tr|A0A8D0X2A8|A0A8D0X2A8_PIG Dolichyl-diphosphooligosaccharide--protein glycosyltransferase 48 kDa subunit OS=Sus scrofa OX=9823 GN=DDOST PE=4 SV=1	1	7	7	7	2	5	1	0	3	1	2	5	1	0	3	1	2	5	1	0	3	1	24.9	24.9	24.9	44.144	401	401	0	10.641	9	17.7	2.7	0	9	3.7	1269700	222400	566970	129540	0	181780	169010	21
tr|A0A8D0XBR0|A0A8D0XBR0_PIG	tr|A0A8D0XBR0|A0A8D0XBR0_PIG	3	3	3	tr|A0A8D0XBR0|A0A8D0XBR0_PIG Uncharacterized protein OS=Sus scrofa OX=9823 PE=4 SV=1	1	3	3	3	0	1	0	0	3	1	0	1	0	0	3	1	0	1	0	0	3	1	2.4	2.4	2.4	265.28	2427	2427	0	3.8678	0	0.7	0	0	2.4	0.7	2846100	0	120930	0	0	2630200	94954	100
tr|A0A8D0XJN9|A0A8D0XJN9_PIG	tr|A0A8D0XJN9|A0A8D0XJN9_PIG	3	3	3	tr|A0A8D0XJN9|A0A8D0XJN9_PIG Uncharacterized protein OS=Sus scrofa OX=9823 PE=4 SV=1	1	3	3	3	1	1	1	0	0	1	1	1	1	0	0	1	1	1	1	0	0	1	7.3	7.3	7.3	44.243	399	399	0	3.2477	2	5.3	4	0	0	4	343120	0	116060	92087	0	0	134980	24
tr|A0A8D0XWB5|A0A8D0XWB5_PIG	tr|A0A8D0XWB5|A0A8D0XWB5_PIG	3	3	3	tr|A0A8D0XWB5|A0A8D0XWB5_PIG Uncharacterized protein OS=Sus scrofa OX=9823 PE=4 SV=1	1	3	3	3	1	2	1	0	2	0	1	2	1	0	2	0	1	2	1	0	2	0	8.1	8.1	8.1	49.788	447	447	0	4.5942	2.9	5.6	2.5	0	5.6	0	650890	95042	250230	128460	0	177170	0	21
tr|A0A8D0Y3S3|A0A8D0Y3S3_PIG	tr|A0A8D0Y3S3|A0A8D0Y3S3_PIG	1	1	1	tr|A0A8D0Y3S3|A0A8D0Y3S3_PIG Vacuolar ATPase assembly factor VMA21 OS=Sus scrofa OX=9823 GN=VMA21 PE=4 SV=1	1	1	1	1	1	0	1	0	0	0	1	0	1	0	0	0	1	0	1	0	0	0	11.9	11.9	11.9	11.302	101	101	1	-2	11.9	0	11.9	0	0	0	0	0	0	0	0	0	0	4
tr|A0A8D1A1S2|A0A8D1A1S2_PIG	tr|A0A8D1A1S2|A0A8D1A1S2_PIG	2	2	2	tr|A0A8D1A1S2|A0A8D1A1S2_PIG Uncharacterized protein OS=Sus scrofa OX=9823 PE=4 SV=1	1	2	2	2	1	2	0	0	1	0	1	2	0	0	1	0	1	2	0	0	1	0	12.6	12.6	12.6	25.275	231	231	0	5.2231	6.5	12.6	0	0	6.5	0	1638500	152440	1316800	0	0	169320	0	15
tr|A0A8D1A5E9|A0A8D1A5E9_PIG	tr|A0A8D1A5E9|A0A8D1A5E9_PIG	3	3	3	tr|A0A8D1A5E9|A0A8D1A5E9_PIG Uncharacterized protein OS=Sus scrofa OX=9823 PE=4 SV=1	1	3	3	3	1	2	1	0	1	0	1	2	1	0	1	0	1	2	1	0	1	0	13.2	13.2	13.2	26.782	242	242	0	11.45	4.1	9.1	5.8	0	5.8	0	833780	104590	321390	242170	0	165630	0	16
tr|A0A8D1B1X5|A0A8D1B1X5_PIG	tr|A0A8D1B1X5|A0A8D1B1X5_PIG	5	5	5	tr|A0A8D1B1X5|A0A8D1B1X5_PIG Uncharacterized protein OS=Sus scrofa OX=9823 PE=4 SV=1	1	5	5	5	0	5	0	0	1	0	0	5	0	0	1	0	0	5	0	0	1	0	16.4	16.4	16.4	47.025	452	452	0	12.729	0	16.4	0	0	3.3	0	141930	0	141930	0	0	0	0	19
tr|A0A8D1BHM5|A0A8D1BHM5_PIG	tr|A0A8D1BHM5|A0A8D1BHM5_PIG	9	9	9	tr|A0A8D1BHM5|A0A8D1BHM5_PIG Uncharacterized protein OS=Sus scrofa OX=9823 PE=4 SV=1	1	9	9	9	6	7	5	1	2	1	6	7	5	1	2	1	6	7	5	1	2	1	36.9	36.9	36.9	37.488	325	325	0	26.55	26.5	28	21.8	2.8	8	4	3992900	1267600	1652800	829830	0	138630	104100	14
tr|A0A8D1BIP1|A0A8D1BIP1_PIG	tr|A0A8D1BIP1|A0A8D1BIP1_PIG	10	10	10	tr|A0A8D1BIP1|A0A8D1BIP1_PIG Syntaxin 1B OS=Sus scrofa OX=9823 GN=STX1B PE=4 SV=1	1	10	10	10	3	9	5	0	1	1	3	9	5	0	1	1	3	9	5	0	1	1	42.7	42.7	42.7	29.875	260	260	0	115.73	11.5	39.2	23.5	0	5.4	5.4	5210200	858180	3191100	833040	0	159830	168030	15
tr|A0A8D1BZ53|A0A8D1BZ53_PIG	tr|A0A8D1BZ53|A0A8D1BZ53_PIG	3	2	2	tr|A0A8D1BZ53|A0A8D1BZ53_PIG Uncharacterized protein OS=Sus scrofa OX=9823 PE=4 SV=1	1	3	2	2	1	3	2	2	3	2	1	2	2	1	2	2	1	2	2	1	2	2	39.2	31.7	31.7	12.376	120	120	0	323.31	13.3	39.2	31.7	20.8	39.2	31.7	0	0	0	0	0	0	0	5
tr|A0A8D1BZB4|A0A8D1BZB4_PIG	tr|A0A8D1BZB4|A0A8D1BZB4_PIG	4	4	4	tr|A0A8D1BZB4|A0A8D1BZB4_PIG Uncharacterized protein OS=Sus scrofa OX=9823 PE=4 SV=1	1	4	4	4	0	3	0	0	4	2	0	3	0	0	4	2	0	3	0	0	4	2	6.6	6.6	6.6	73.557	653	653	0	6.2341	0	5.4	0	0	6.6	2.8	810070	0	360420	0	0	369470	80182	29
tr|A0A8D1EJH6|A0A8D1EJH6_PIG	tr|A0A8D1EJH6|A0A8D1EJH6_PIG	6	6	6	tr|A0A8D1EJH6|A0A8D1EJH6_PIG Small nuclear ribonucleoprotein polypeptide A OS=Sus scrofa OX=9823 GN=SNRPA1 PE=4 SV=1	1	6	6	6	1	5	1	0	2	1	1	5	1	0	2	1	1	5	1	0	2	1	24.8	24.8	24.8	27.774	250	250	0	66.897	5.6	22	5.6	0	8.4	5.6	959410	0	737450	0	0	221960	0	10
tr|A0A8D1EM85|A0A8D1EM85_PIG	tr|A0A8D1EM85|A0A8D1EM85_PIG	9	9	9	tr|A0A8D1EM85|A0A8D1EM85_PIG Cytochrome b-c1 complex subunit 2, mitochondrial OS=Sus scrofa OX=9823 GN=LOC100524613 PE=4 SV=1	1	9	9	9	2	9	4	0	6	6	2	9	4	0	6	6	2	9	4	0	6	6	36.6	36.6	36.6	42.534	396	396	0	44.135	9.8	36.6	16.2	0	23.7	29.5	3785000	192380	1561900	335860	0	834130	860740	18
tr|A0A8D1ETP1|A0A8D1ETP1_PIG	tr|A0A8D1ETP1|A0A8D1ETP1_PIG	6	6	6	tr|A0A8D1ETP1|A0A8D1ETP1_PIG Centromere protein V OS=Sus scrofa OX=9823 GN=CENPV PE=4 SV=1	1	6	6	6	2	5	0	0	4	0	2	5	0	0	4	0	2	5	0	0	4	0	37.1	37.1	37.1	28.112	259	259	0	12.421	18.1	31.7	0	0	20.8	0	2076800	198150	1370600	0	0	508080	0	12
tr|A0A8D1FCB0|A0A8D1FCB0_PIG	tr|A0A8D1FCB0|A0A8D1FCB0_PIG	4	4	4	tr|A0A8D1FCB0|A0A8D1FCB0_PIG Uncharacterized protein OS=Sus scrofa OX=9823 PE=4 SV=1	1	4	4	4	1	3	0	0	0	2	1	3	0	0	0	2	1	3	0	0	0	2	18.5	18.5	18.5	34.083	319	319	0	20.658	5.6	12.2	0	0	0	9.4	1144800	73039	737290	0	0	0	334470	18
tr|A0A8D1FFK5|A0A8D1FFK5_PIG	tr|A0A8D1FFK5|A0A8D1FFK5_PIG	3	3	3	tr|A0A8D1FFK5|A0A8D1FFK5_PIG Uncharacterized protein OS=Sus scrofa OX=9823 PE=4 SV=1	1	3	3	3	0	2	0	0	3	0	0	2	0	0	3	0	0	2	0	0	3	0	34.6	34.6	34.6	11.932	107	107	0	6.8524	0	26.2	0	0	34.6	0	858090	0	351130	0	0	506960	0	6
tr|A0A8D1FTQ1|A0A8D1FTQ1_PIG	tr|A0A8D1FTQ1|A0A8D1FTQ1_PIG	2	1	1	tr|A0A8D1FTQ1|A0A8D1FTQ1_PIG Uncharacterized protein OS=Sus scrofa OX=9823 PE=4 SV=1	1	2	1	1	1	2	1	1	2	1	0	1	0	0	1	0	0	1	0	0	1	0	28.2	12.8	12.8	12.49	117	117	0	2.8278	15.4	28.2	15.4	15.4	28.2	15.4	393930	0	225390	0	0	168540	0	4
tr|A0A8D1GW40|A0A8D1GW40_PIG	tr|A0A8D1GW40|A0A8D1GW40_PIG	9	9	9	tr|A0A8D1GW40|A0A8D1GW40_PIG Neural cell adhesion molecule 1 OS=Sus scrofa OX=9823 GN=NCAM1 PE=4 SV=1	1	9	9	9	1	7	1	0	5	2	1	7	1	0	5	2	1	7	1	0	5	2	21.3	21.3	21.3	105.85	998	998	0	12.907	1.2	14.3	2.5	0	13.2	2.5	1961600	119470	899650	96802	0	654120	191510	37
tr|F1RWI2|F1RWI2_PIG;tr|A0A8D1H1Z5|A0A8D1H1Z5_PIG	tr|F1RWI2|F1RWI2_PIG;tr|A0A8D1H1Z5|A0A8D1H1Z5_PIG	7;7	4;4	4;4	tr|F1RWI2|F1RWI2_PIG Potassium voltage-gated channel subfamily B member 2 OS=Sus scrofa OX=9823 GN=KCNB2 PE=1 SV=3;tr|A0A8D1H1Z5|A0A8D1H1Z5_PIG Uncharacterized protein OS=Sus scrofa OX=9823 PE=4 SV=1	2	7	4	4	5	6	5	0	0	0	2	3	2	0	0	0	2	3	2	0	0	0	13.9	10.1	10.1	102.56	912	912;912	0	29.133	8.3	11.6	8.3	0	0	0	707330	77474	475530	154320	0	0	0	38
tr|A0A8D1H238|A0A8D1H238_PIG	tr|A0A8D1H238|A0A8D1H238_PIG	3	1	1	tr|A0A8D1H238|A0A8D1H238_PIG Uncharacterized protein OS=Sus scrofa OX=9823 PE=4 SV=1	1	3	1	1	2	3	1	3	3	1	1	1	1	1	1	0	1	1	1	1	1	0	41.2	10.8	10.8	10.761	102	102	0	12.88	32.4	41.2	10.8	41.2	41.2	21.6	0	0	0	0	0	0	0	3
tr|A0A8D1HID3|A0A8D1HID3_PIG	tr|A0A8D1HID3|A0A8D1HID3_PIG	8	8	8	tr|A0A8D1HID3|A0A8D1HID3_PIG Uncharacterized protein OS=Sus scrofa OX=9823 PE=4 SV=1	1	8	8	8	1	6	0	0	5	0	1	6	0	0	5	0	1	6	0	0	5	0	16.3	16.3	16.3	69.557	669	669	0	15.282	1.3	13.2	0	0	11.8	0	1184000	79920	659940	0	0	444100	0	23
tr|A0A8D1HWA5|A0A8D1HWA5_PIG	tr|A0A8D1HWA5|A0A8D1HWA5_PIG	3	3	3	tr|A0A8D1HWA5|A0A8D1HWA5_PIG Uncharacterized protein OS=Sus scrofa OX=9823 PE=4 SV=1	1	3	3	3	1	3	0	0	1	1	1	3	0	0	1	1	1	3	0	0	1	1	10	10	10	63.675	571	571	0	8.7213	4.7	10	0	0	2.1	2.1	938090	102120	603160	0	0	73852	158960	27
tr|A0A8D1I9M6|A0A8D1I9M6_PIG	tr|A0A8D1I9M6|A0A8D1I9M6_PIG	10	10	10	tr|A0A8D1I9M6|A0A8D1I9M6_PIG Heterogeneous nuclear ribonucleoprotein D OS=Sus scrofa OX=9823 GN=HNRNPD PE=4 SV=1	1	10	10	10	3	9	0	0	4	1	3	9	0	0	4	1	3	9	0	0	4	1	38.7	38.7	38.7	32.714	305	305	0	26.197	10.2	38.7	0	0	19.7	4.6	7377700	830860	4345800	0	0	1722100	478930	14
tr|A0A8D1J8J6|A0A8D1J8J6_PIG	tr|A0A8D1J8J6|A0A8D1J8J6_PIG	10	2	2	tr|A0A8D1J8J6|A0A8D1J8J6_PIG Uncharacterized protein OS=Sus scrofa OX=9823 PE=4 SV=1	1	10	2	2	2	1	10	1	1	1	0	0	2	0	0	0	0	0	2	0	0	0	18.9	2.4	2.4	50.357	455	455	0	136.29	3.1	1.5	18.9	1.5	1.5	1.5	2479000	0	0	2479000	0	0	0	26
tr|A0A8D1JE65|A0A8D1JE65_PIG	tr|A0A8D1JE65|A0A8D1JE65_PIG	3	3	3	tr|A0A8D1JE65|A0A8D1JE65_PIG Tu translation elongation factor, mitochondrial OS=Sus scrofa OX=9823 GN=TUFM PE=4 SV=1	1	3	3	3	0	3	0	0	1	1	0	3	0	0	1	1	0	3	0	0	1	1	10.4	10.4	10.4	47.689	434	434	0	7.2384	0	10.4	0	0	2.3	4.4	715140	0	462990	0	0	134980	117170	29
tr|A0A8D1JK56|A0A8D1JK56_PIG	tr|A0A8D1JK56|A0A8D1JK56_PIG	6	6	6	tr|A0A8D1JK56|A0A8D1JK56_PIG Uncharacterized protein OS=Sus scrofa OX=9823 PE=4 SV=1	1	6	6	6	0	6	0	0	2	1	0	6	0	0	2	1	0	6	0	0	2	1	34.9	34.9	34.9	19.161	166	166	0	8.9248	0	34.9	0	0	9	4.8	1393900	0	833780	0	0	192460	367610	10
tr|A0A8D1JTE5|A0A8D1JTE5_PIG	tr|A0A8D1JTE5|A0A8D1JTE5_PIG	1	1	1	tr|A0A8D1JTE5|A0A8D1JTE5_PIG Uncharacterized protein OS=Sus scrofa OX=9823 PE=4 SV=1	1	1	1	1	1	0	1	1	0	1	1	0	1	1	0	1	1	0	1	1	0	1	16	16	16	10.518	94	94	0	6.8583	16	0	16	16	0	16	826400	67346	0	708130	0	0	50928	3
tr|A0A8D1LVU1|A0A8D1LVU1_PIG	tr|A0A8D1LVU1|A0A8D1LVU1_PIG	18	5	0	tr|A0A8D1LVU1|A0A8D1LVU1_PIG Uncharacterized protein OS=Sus scrofa OX=9823 PE=4 SV=1	1	18	5	0	13	15	9	7	14	13	3	3	0	0	4	2	0	0	0	0	0	0	41.6	10.8	0	52.598	471	471	0	12.433	35.7	39.1	22.3	19.7	33.5	36.1	1762600	337340	465850	0	0	611910	347540	19
tr|A0A8D1MA46|A0A8D1MA46_PIG	tr|A0A8D1MA46|A0A8D1MA46_PIG	10	10	10	tr|A0A8D1MA46|A0A8D1MA46_PIG Uncharacterized protein OS=Sus scrofa OX=9823 PE=4 SV=1	1	10	10	10	0	4	1	0	4	4	0	4	1	0	4	4	0	4	1	0	4	4	24.7	24.7	24.7	56.378	518	518	0	13.267	0	10.6	1.4	0	13.9	9.3	1062300	0	254150	55563	0	354360	398260	31
tr|A0A8D1MC95|A0A8D1MC95_PIG	tr|A0A8D1MC95|A0A8D1MC95_PIG	2	2	2	tr|A0A8D1MC95|A0A8D1MC95_PIG Uncharacterized protein OS=Sus scrofa OX=9823 PE=4 SV=1	1	2	2	2	0	2	0	0	2	0	0	2	0	0	2	0	0	2	0	0	2	0	16.7	16.7	16.7	21.121	186	186	0	6.25	0	16.7	0	0	16.7	0	555410	0	294970	0	0	260440	0	8
tr|A0A8D1MTU5|A0A8D1MTU5_PIG;tr|A0A287AFA5|A0A287AFA5_PIG	tr|A0A8D1MTU5|A0A8D1MTU5_PIG;tr|A0A287AFA5|A0A287AFA5_PIG	11;10	11;10	11;10	tr|A0A8D1MTU5|A0A8D1MTU5_PIG Uncharacterized protein OS=Sus scrofa OX=9823 PE=4 SV=1;tr|A0A287AFA5|A0A287AFA5_PIG Endoplasmin OS=Sus scrofa OX=9823 GN=HSP90B1 PE=1 SV=2	2	11	11	11	1	8	2	0	7	2	1	8	2	0	7	2	1	8	2	0	7	2	19.2	19.2	19.2	86.92	755	755;803	0	10.908	1.5	13.8	3.3	0	12.8	5	2182700	58644	960400	173600	0	711070	278990	40
tr|A0A8D1NEJ7|A0A8D1NEJ7_PIG	tr|A0A8D1NEJ7|A0A8D1NEJ7_PIG	4	4	4	tr|A0A8D1NEJ7|A0A8D1NEJ7_PIG 60S ribosomal protein L22 OS=Sus scrofa OX=9823 PE=4 SV=1	1	4	4	4	1	2	3	0	2	0	1	2	3	0	2	0	1	2	3	0	2	0	60.2	60.2	60.2	10.917	93	93	0	8.5638	18.3	30.1	41.9	0	30.1	0	2880700	907900	664610	615650	0	692530	0	4
tr|A0A8D1NMG1|A0A8D1NMG1_PIG	tr|A0A8D1NMG1|A0A8D1NMG1_PIG	4	3	2	tr|A0A8D1NMG1|A0A8D1NMG1_PIG Uncharacterized protein OS=Sus scrofa OX=9823 PE=4 SV=1	1	4	3	2	2	4	2	3	3	1	2	3	2	2	2	1	1	2	1	1	1	0	30.1	24.4	10.3	16.454	156	156	0	323.31	24.4	30.1	24.4	30.1	30.1	14.1	554340	0	554340	0	0	0	0	7
tr|A0A8D1NQD3|A0A8D1NQD3_PIG	tr|A0A8D1NQD3|A0A8D1NQD3_PIG	4	4	4	tr|A0A8D1NQD3|A0A8D1NQD3_PIG Uncharacterized protein OS=Sus scrofa OX=9823 PE=4 SV=1	1	4	4	4	4	4	2	0	0	0	4	4	2	0	0	0	4	4	2	0	0	0	11.1	11.1	11.1	40.084	360	360	0	72.226	11.1	11.1	7.5	0	0	0	2512900	718280	1727700	66882	0	0	0	12
tr|A0A8D1Q5C9|A0A8D1Q5C9_PIG	tr|A0A8D1Q5C9|A0A8D1Q5C9_PIG	2	1	0	tr|A0A8D1Q5C9|A0A8D1Q5C9_PIG Uncharacterized protein OS=Sus scrofa OX=9823 PE=4 SV=1	1	2	1	0	2	2	2	1	2	2	1	1	1	0	1	1	0	0	0	0	0	0	31.5	16.7	0	11.429	108	108	0	26.113	31.5	31.5	31.5	14.8	31.5	31.5	0	0	0	0	0	0	0	5
tr|A0A8D1QB60|A0A8D1QB60_PIG	tr|A0A8D1QB60|A0A8D1QB60_PIG	2	2	2	tr|A0A8D1QB60|A0A8D1QB60_PIG Uncharacterized protein OS=Sus scrofa OX=9823 GN=GRIFIN PE=4 SV=1	1	2	2	2	0	1	1	0	1	1	0	1	1	0	1	1	0	1	1	0	1	1	13.5	13.5	13.5	18.055	163	163	0	7.9728	0	9.2	4.3	0	9.2	4.3	8536200	0	225200	4679000	0	135090	3496900	10
tr|A0A8D1RAJ7|A0A8D1RAJ7_PIG	tr|A0A8D1RAJ7|A0A8D1RAJ7_PIG	1	1	1	tr|A0A8D1RAJ7|A0A8D1RAJ7_PIG Secretory carrier-associated membrane protein 1 OS=Sus scrofa OX=9823 PE=4 SV=1	1	1	1	1	0	1	0	0	0	0	0	1	0	0	0	0	0	1	0	0	0	0	7.6	7.6	7.6	33.875	304	304	0	3.8738	0	7.6	0	0	0	0	230990	0	230990	0	0	0	0	14
tr|A0A8D1RNV2|A0A8D1RNV2_PIG	tr|A0A8D1RNV2|A0A8D1RNV2_PIG	1	1	1	tr|A0A8D1RNV2|A0A8D1RNV2_PIG Uncharacterized protein OS=Sus scrofa OX=9823 PE=4 SV=1	1	1	1	1	0	1	0	0	1	0	0	1	0	0	1	0	0	1	0	0	1	0	18.1	18.1	18.1	7.6799	72	72	0.0017606	2.3875	0	18.1	0	0	18.1	0	578620	0	348760	0	0	229860	0	1
tr|A0A8D1T071|A0A8D1T071_PIG	tr|A0A8D1T071|A0A8D1T071_PIG	7	7	7	tr|A0A8D1T071|A0A8D1T071_PIG RNA binding motif protein X-linked OS=Sus scrofa OX=9823 GN=RBMX PE=4 SV=1	1	7	7	7	3	6	1	0	5	2	3	6	1	0	5	2	3	6	1	0	5	2	26.9	26.9	26.9	34.158	312	312	0	17.374	13.1	24.4	4.5	0	19.9	8.7	5795800	937400	2654200	69214	0	1596000	539080	19
tr|A0A8D1T6G9|A0A8D1T6G9_PIG	tr|A0A8D1T6G9|A0A8D1T6G9_PIG	22	3	2	tr|A0A8D1T6G9|A0A8D1T6G9_PIG Uncharacterized protein OS=Sus scrofa OX=9823 PE=4 SV=1	1	22	3	2	0	1	21	1	2	0	0	0	3	0	0	0	0	0	2	0	0	0	33.2	7	5.1	53.79	488	488	0	81.217	0	1.4	31.8	1.4	3.7	0	7017900	0	0	7017900	0	0	0	31
tr|A0A8D1UDQ8|A0A8D1UDQ8_PIG	tr|A0A8D1UDQ8|A0A8D1UDQ8_PIG	65	1	1	tr|A0A8D1UDQ8|A0A8D1UDQ8_PIG Heparan sulfate proteoglycan 2 OS=Sus scrofa OX=9823 GN=HSPG2 PE=4 SV=1	1	65	1	1	18	62	0	6	27	1	1	0	0	0	0	0	1	0	0	0	0	0	22.8	0.2	0.2	448.14	4200	4200	1	-2	6.4	22	0	2.3	9.1	0.3	65259	65259	0	0	0	0	0	168
tr|A0A8D1V0V5|A0A8D1V0V5_PIG	tr|A0A8D1V0V5|A0A8D1V0V5_PIG	7	7	7	tr|A0A8D1V0V5|A0A8D1V0V5_PIG Uncharacterized protein OS=Sus scrofa OX=9823 PE=4 SV=1	1	7	7	7	1	5	2	0	6	1	1	5	2	0	6	1	1	5	2	0	6	1	14.2	14.2	14.2	78.412	706	706	0	19.276	1.7	10.6	4.5	0	11.3	2.8	2351000	105070	912550	89835	0	1138600	104960	39
tr|A0A8D1V4Y8|A0A8D1V4Y8_PIG	tr|A0A8D1V4Y8|A0A8D1V4Y8_PIG	13	1	1	tr|A0A8D1V4Y8|A0A8D1V4Y8_PIG Uncharacterized protein OS=Sus scrofa OX=9823 PE=4 SV=1	1	13	1	1	7	12	3	6	10	2	1	1	0	0	0	0	1	1	0	0	0	0	67.9	14.6	14.6	15.509	137	137	0.010017	1.7862	45.3	62.8	24.8	40.1	55.5	17.5	169370	0	169370	0	0	0	0	9
tr|A0A8D1VD49|A0A8D1VD49_PIG	tr|A0A8D1VD49|A0A8D1VD49_PIG	7	7	7	tr|A0A8D1VD49|A0A8D1VD49_PIG Uncharacterized protein OS=Sus scrofa OX=9823 PE=4 SV=1	1	7	7	7	0	6	0	0	6	0	0	6	0	0	6	0	0	6	0	0	6	0	14.4	14.4	14.4	67.768	620	620	0	42.771	0	12.9	0	0	11	0	4466500	0	3081300	0	0	1385100	0	31
tr|A0A8D1VXD9|A0A8D1VXD9_PIG	tr|A0A8D1VXD9|A0A8D1VXD9_PIG	1	1	1	tr|A0A8D1VXD9|A0A8D1VXD9_PIG Uncharacterized protein OS=Sus scrofa OX=9823 PE=4 SV=1	1	1	1	1	0	0	1	0	0	0	0	0	1	0	0	0	0	0	1	0	0	0	8.3	8.3	8.3	13.047	120	120	0.009901	1.6974	0	0	8.3	0	0	0	966630	0	0	966630	0	0	0	4
tr|A0A8D1W771|A0A8D1W771_PIG	tr|A0A8D1W771|A0A8D1W771_PIG	1	1	1	tr|A0A8D1W771|A0A8D1W771_PIG Uncharacterized protein OS=Sus scrofa OX=9823 PE=4 SV=1	1	1	1	1	0	1	1	0	0	1	0	1	1	0	0	1	0	1	1	0	0	1	8.9	8.9	8.9	19.247	179	179	0	33.338	0	8.9	8.9	0	0	8.9	451270	0	146440	105380	0	0	199440	8
tr|A0A8D1XNB9|A0A8D1XNB9_PIG	tr|A0A8D1XNB9|A0A8D1XNB9_PIG	10	2	0	tr|A0A8D1XNB9|A0A8D1XNB9_PIG Uncharacterized protein OS=Sus scrofa OX=9823 PE=4 SV=1	1	10	2	0	3	1	10	1	2	1	1	0	2	0	0	0	0	0	0	0	0	0	21	5.1	0	46.641	409	409	0	2.9448	6.4	1.7	21	1.7	3.9	1.7	453120	0	0	453120	0	0	0	24
tr|A0A8D1Y1Z2|A0A8D1Y1Z2_PIG	tr|A0A8D1Y1Z2|A0A8D1Y1Z2_PIG	3	3	3	tr|A0A8D1Y1Z2|A0A8D1Y1Z2_PIG Uncharacterized protein OS=Sus scrofa OX=9823 PE=4 SV=1	1	3	3	3	0	2	0	1	3	1	0	2	0	1	3	1	0	2	0	1	3	1	34	34	34	11.753	106	106	0	4.838	0	22.6	0	15.1	34	15.1	1020600	0	559210	0	0	433230	28156	7
tr|A0A8D1ZGU3|A0A8D1ZGU3_PIG	tr|A0A8D1ZGU3|A0A8D1ZGU3_PIG	5	5	1	tr|A0A8D1ZGU3|A0A8D1ZGU3_PIG Uncharacterized protein OS=Sus scrofa OX=9823 PE=4 SV=1	1	5	5	1	3	5	1	3	4	2	3	5	1	3	4	2	1	1	0	0	1	0	42.5	42.5	20.4	11.824	113	113	0	165.93	34.5	42.5	14.2	41.6	42.5	33.6	1085200	159150	792680	0	0	133360	0	4
tr|A0A8D1ZH04|A0A8D1ZH04_PIG	tr|A0A8D1ZH04|A0A8D1ZH04_PIG	4	2	2	tr|A0A8D1ZH04|A0A8D1ZH04_PIG Uncharacterized protein OS=Sus scrofa OX=9823 PE=4 SV=1	1	4	2	2	2	4	1	3	3	2	1	2	1	1	1	1	1	2	1	1	1	1	39.8	13.6	13.6	12.251	118	118	0	37.316	32.2	39.8	13.6	39.8	39.8	32.2	990170	0	990170	0	0	0	0	4
tr|A0A8D1ZWI0|A0A8D1ZWI0_PIG	tr|A0A8D1ZWI0|A0A8D1ZWI0_PIG	17	2	2	tr|A0A8D1ZWI0|A0A8D1ZWI0_PIG Uncharacterized protein OS=Sus scrofa OX=9823 PE=4 SV=1	1	17	2	2	14	14	13	11	13	13	1	1	0	0	0	0	1	1	0	0	0	0	21.1	3.3	3.3	65.248	629	629	1	-2	18.8	17.6	15.3	14.3	15.9	15.3	41056	41056	0	0	0	0	0	34
tr|A0A8D2A7R0|A0A8D2A7R0_PIG	tr|A0A8D2A7R0|A0A8D2A7R0_PIG	6	6	6	tr|A0A8D2A7R0|A0A8D2A7R0_PIG Ribosomal protein S7 OS=Sus scrofa OX=9823 GN=RPS7 PE=4 SV=1	1	6	6	6	1	4	1	0	3	2	1	4	1	0	3	2	1	4	1	0	3	2	43.2	43.2	43.2	20.635	185	185	0	14.296	11.9	27.6	11.9	0	26.5	16.2	1874100	146860	675640	207590	0	481880	362100	9
tr|A0A8D2BJM4|A0A8D2BJM4_PIG	tr|A0A8D2BJM4|A0A8D2BJM4_PIG	1	1	1	tr|A0A8D2BJM4|A0A8D2BJM4_PIG Uncharacterized protein OS=Sus scrofa OX=9823 PE=4 SV=1	1	1	1	1	0	1	0	0	0	0	0	1	0	0	0	0	0	1	0	0	0	0	2.9	2.9	2.9	37.009	315	315	0.010084	1.8639	0	2.9	0	0	0	0	84247	0	84247	0	0	0	0	9
tr|B1PLA8|B1PLA8_PIG	tr|B1PLA8|B1PLA8_PIG	1	1	1	tr|B1PLA8|B1PLA8_PIG Beta-synuclein (Fragment) OS=Sus scrofa OX=9823 GN=SNCB PE=3 SV=1	1	1	1	1	0	1	0	0	1	0	0	1	0	0	1	0	0	1	0	0	1	0	14	14	14	9.9016	93	93	0	3.3173	0	14	0	0	14	0	400200	0	269940	0	0	130270	0	3
tr|B6EDV3|B6EDV3_PIG	tr|B6EDV3|B6EDV3_PIG	1	1	1	tr|B6EDV3|B6EDV3_PIG ATP synthase protein 8 OS=Sus scrofa OX=9823 GN=ATP8 PE=3 SV=1	1	1	1	1	0	0	1	0	0	0	0	0	1	0	0	0	0	0	1	0	0	0	14.9	14.9	14.9	7.9464	67	67	0	3.0525	0	0	14.9	0	0	0	180510	0	0	180510	0	0	0	4
tr|F1RNV1|F1RNV1_PIG;tr|A0A8D0LQI9|A0A8D0LQI9_PIG	tr|F1RNV1|F1RNV1_PIG;tr|A0A8D0LQI9|A0A8D0LQI9_PIG	9;8	9;8	3;2	tr|F1RNV1|F1RNV1_PIG Glucose-6-phosphate isomerase OS=Sus scrofa OX=9823 GN=GPI PE=1 SV=3;tr|A0A8D0LQI9|A0A8D0LQI9_PIG KIAA0355 ortholog OS=Sus scrofa OX=9823 GN=KIAA0355 PE=4 SV=1	2	9	9	3	1	6	4	0	4	7	1	6	4	0	4	7	1	3	1	0	1	2	22	22	8.1	62.679	555	555;542	0	45.561	2.7	15.3	11	0	11.2	18	7861500	1394300	4256000	307510	0	546220	1357400	27
tr|F1RXA6|F1RXA6_PIG	tr|F1RXA6|F1RXA6_PIG	3	3	3	tr|F1RXA6|F1RXA6_PIG Gasdermin A OS=Sus scrofa OX=9823 GN=GSDMA PE=3 SV=3	1	3	3	3	1	3	1	0	1	0	1	3	1	0	1	0	1	3	1	0	1	0	6.7	6.7	6.7	49.856	446	446	0	3.4604	3.1	6.7	3.1	0	3.1	0	725360	172430	455910	54383	0	42635	0	23
tr|F1SH90|F1SH90_PIG	tr|F1SH90|F1SH90_PIG	1	1	1	tr|F1SH90|F1SH90_PIG Voltage-dependent L-type calcium channel subunit alpha OS=Sus scrofa OX=9823 GN=CACNA1D PE=3 SV=3	1	1	1	1	1	0	0	0	0	0	1	0	0	0	0	0	1	0	0	0	0	0	0.4	0.4	0.4	250.57	2211	2211	1	-2	0.4	0	0	0	0	0	0	0	0	0	0	0	0	91
tr|F1SPP8|F1SPP8_PIG	tr|F1SPP8|F1SPP8_PIG	5	5	5	tr|F1SPP8|F1SPP8_PIG Cytoskeleton associated protein 4 OS=Sus scrofa OX=9823 GN=CKAP4 PE=1 SV=3	1	5	5	5	1	3	0	0	2	1	1	3	0	0	2	1	1	3	0	0	2	1	10.8	10.8	10.8	64.537	591	591	0	5.7693	2.7	6.6	0	0	4.1	2.7	640150	114590	289590	0	0	164710	71265	34
tr|F2Z581|F2Z581_PIG	tr|F2Z581|F2Z581_PIG	5	2	2	tr|F2Z581|F2Z581_PIG Histone domain-containing protein OS=Sus scrofa OX=9823 PE=1 SV=3	1	5	2	2	3	4	1	4	4	0	2	2	1	2	2	0	2	2	1	2	2	0	40	16.5	16.5	9.4358	85	85	0	19.059	24.7	31.8	16.5	32.9	31.8	0	0	0	0	0	0	0	0	6
tr|F2Z5K2|F2Z5K2_PIG	tr|F2Z5K2|F2Z5K2_PIG	1	1	1	tr|F2Z5K2|F2Z5K2_PIG Proteasome subunit alpha type-5 OS=Sus scrofa OX=9823 GN=PSMA5 PE=1 SV=2	1	1	1	1	0	1	0	0	0	0	0	1	0	0	0	0	0	1	0	0	0	0	8.2	8.2	8.2	25.242	232	232	0.0099502	1.7546	0	8.2	0	0	0	0	66915	0	66915	0	0	0	0	11
tr|F6QA08|F6QA08_PIG	tr|F6QA08|F6QA08_PIG	8	8	8	tr|F6QA08|F6QA08_PIG Protein disulfide-isomerase OS=Sus scrofa OX=9823 GN=PDIA3 PE=1 SV=1	1	8	8	8	0	8	0	0	5	0	0	8	0	0	5	0	0	8	0	0	5	0	18.8	18.8	18.8	56.729	504	504	0	13.865	0	18.8	0	0	11.7	0	1354500	0	990970	0	0	363530	0	30
tr|G3CKJ2|G3CKJ2_PIG	tr|G3CKJ2|G3CKJ2_PIG	10	7	7	tr|G3CKJ2|G3CKJ2_PIG Glyceraldehyde-3-phosphate dehydrogenase (Fragment) OS=Sus scrofa OX=9823 GN=GAPDH PE=2 SV=1	1	10	7	7	8	8	6	4	7	6	5	6	4	4	4	4	5	6	4	4	4	4	54.2	45.8	45.8	29.469	275	275	0	90.234	40.4	44	30.2	21.8	32.7	28.7	3046100	2422800	198730	263320	0	36364	124860	15
tr|G9F6Y0|G9F6Y0_PIG	tr|G9F6Y0|G9F6Y0_PIG	3	3	3	tr|G9F6Y0|G9F6Y0_PIG Phosducin (Fragment) OS=Sus scrofa OX=9823 PE=2 SV=1	1	3	3	3	1	3	1	0	2	2	1	3	1	0	2	2	1	3	1	0	2	2	19.6	19.6	19.6	27.604	240	240	0	18.469	5.4	19.6	6.2	0	11.7	14.2	1182200	124850	612520	70070	0	167510	207230	13
tr|I3LPT1|I3LPT1_PIG	tr|I3LPT1|I3LPT1_PIG	4	4	4	tr|I3LPT1|I3LPT1_PIG Transketolase OS=Sus scrofa OX=9823 GN=TKT PE=1 SV=1	1	4	4	4	0	2	0	0	1	2	0	2	0	0	1	2	0	2	0	0	1	2	10.7	10.7	10.7	61.73	569	569	0	8.2912	0	7.2	0	0	2.1	4.7	555490	0	242180	0	0	77806	235500	26
tr|I3LUJ7|I3LUJ7_PIG	tr|I3LUJ7|I3LUJ7_PIG	19	16	0	tr|I3LUJ7|I3LUJ7_PIG IF rod domain-containing protein OS=Sus scrofa OX=9823 GN=LOC100516036 PE=1 SV=3	1	19	16	0	2	1	19	1	3	1	0	0	16	0	2	0	0	0	0	0	0	0	36.5	32.7	0	47.485	422	422	0	323.31	3.3	1.7	36.5	1.7	6.9	1.7	16062000	0	0	16062000	0	0	0	27
tr|K7GLF7|K7GLF7_PIG	tr|K7GLF7|K7GLF7_PIG	6	6	6	tr|K7GLF7|K7GLF7_PIG Protein-glutamine gamma-glutamyltransferase K OS=Sus scrofa OX=9823 GN=TGM1 PE=3 SV=1	1	6	6	6	3	3	2	0	1	0	3	3	2	0	1	0	3	3	2	0	1	0	11.6	11.6	11.6	90.878	826	826	0	10.851	7.3	4.8	3.4	0	1.5	0	566090	238820	195300	95847	0	36127	0	50
tr|L8AXK8|L8AXK8_PIG	tr|L8AXK8|L8AXK8_PIG	12	1	1	tr|L8AXK8|L8AXK8_PIG IgG heavy chain OS=Sus scrofa OX=9823 GN=IGHG PE=2 SV=1	1	12	1	1	7	9	7	7	10	6	0	0	1	0	1	0	0	0	1	0	1	0	31.5	2.5	2.5	52.211	473	473	1	-2	19.7	22	20.5	19.7	29.2	18	0	0	0	0	0	0	0	16
tr|L8AXL3|L8AXL3_PIG;tr|A0A4X1TK83|A0A4X1TK83_PIG	tr|L8AXL3|L8AXL3_PIG	19;1	2;0	1;0	tr|L8AXL3|L8AXL3_PIG IgG heavy chain OS=Sus scrofa OX=9823 GN=IGHG PE=2 SV=1	2	19	2	1	15	18	12	11	18	14	1	2	1	0	2	2	0	1	0	0	1	1	59.9	6.4	2.4	50.876	466	466;124	0	177.32	46.1	54.5	35.6	31.5	58.4	49.6	1045900	0	399010	0	0	382610	264280	17
tr|L8B0T7|L8B0T7_PIG	tr|L8B0T7|L8B0T7_PIG	18	1	1	tr|L8B0T7|L8B0T7_PIG IgG heavy chain OS=Sus scrofa OX=9823 GN=IGHG PE=2 SV=1	1	18	1	1	13	17	9	10	16	10	0	1	0	0	1	0	0	1	0	0	1	0	54.8	2.5	2.5	52.213	476	476	0.008547	1.978	38	49.6	24.2	27.7	50.2	35.5	0	0	0	0	0	0	0	17
tr|L8B0U1|L8B0U1_PIG	tr|L8B0U1|L8B0U1_PIG	19	3	2	tr|L8B0U1|L8B0U1_PIG IgG heavy chain OS=Sus scrofa OX=9823 GN=IGHG PE=2 SV=1	1	19	3	2	15	17	12	11	18	14	1	2	1	0	2	2	1	1	1	0	1	2	59.3	7.3	3.2	51.118	467	467	0	10.234	45	53.5	34.5	31.7	58.9	46.5	1948400	375710	392320	152480	0	646130	381780	18
tr|L8B0W9|L8B0W9_PIG	tr|L8B0W9|L8B0W9_PIG	20	2	2	tr|L8B0W9|L8B0W9_PIG IgG heavy chain OS=Sus scrofa OX=9823 GN=IGHG PE=2 SV=1	1	20	2	2	16	19	11	11	15	13	2	2	1	1	1	2	2	2	1	1	1	2	53.4	10	10	51.129	470	470	0	190.29	39.8	53	30.4	31.5	44.5	46.6	0	0	0	0	0	0	0	17
tr|L8B139|L8B139_PIG	tr|L8B139|L8B139_PIG	13	1	1	tr|L8B139|L8B139_PIG IgG heavy chain OS=Sus scrofa OX=9823 GN=IGHG PE=2 SV=1	1	13	1	1	12	13	10	10	13	11	1	1	0	1	1	1	1	1	0	1	1	1	40	3.2	3.2	50.75	465	465	0	3.349	34.4	40	34.4	32	40	32.5	0	0	0	0	0	0	0	21
tr|L8B149|L8B149_PIG	tr|L8B149|L8B149_PIG	15	1	1	tr|L8B149|L8B149_PIG IgG heavy chain OS=Sus scrofa OX=9823 GN=IGHG PE=2 SV=1	1	15	1	1	12	15	10	9	14	11	1	1	1	0	1	1	1	1	1	0	1	1	42.4	3.2	3.2	51.746	474	474	0	10.305	35.4	42.4	33.5	30	40.9	33.5	3105500	111060	800410	298310	0	903010	992750	16
tr|Q29231|Q29231_PIG	tr|Q29231|Q29231_PIG	1	1	1	tr|Q29231|Q29231_PIG Potential laminin-binding protein (Fragment) OS=Sus scrofa OX=9823 PE=2 SV=1	1	1	1	1	0	1	1	0	0	0	0	1	1	0	0	0	0	1	1	0	0	0	15.3	15.3	15.3	12.117	111	111	0.0017575	2.3776	0	15.3	15.3	0	0	0	260760	0	128230	132530	0	0	0	6
tr|Q6QAS9|Q6QAS9_PIG	tr|Q6QAS9|Q6QAS9_PIG	1	1	1	tr|Q6QAS9|Q6QAS9_PIG 60S ribosomal protein L7 (Fragment) OS=Sus scrofa OX=9823 PE=2 SV=1	1	1	1	1	0	1	0	0	1	0	0	1	0	0	1	0	0	1	0	0	1	0	8.3	8.3	8.3	15.209	132	132	0	4.8955	0	8.3	0	0	8.3	0	403470	0	199520	0	0	203950	0	8
tr|Q6YST2|Q6YST2_PIG	tr|Q6YST2|Q6YST2_PIG	2	1	1	tr|Q6YST2|Q6YST2_PIG Lactotransferrin (Fragment) OS=Sus scrofa OX=9823 GN=LTF PE=4 SV=1	1	2	1	1	1	2	0	0	1	0	0	1	0	0	0	0	0	1	0	0	0	0	7.2	4.3	4.3	33.115	304	304	0	22.811	3	7.2	0	0	3	0	0	0	0	0	0	0	0	17
tr|V5N6F9|V5N6F9_PRRSV	tr|V5N6F9|V5N6F9_PRRSV	3	3	3	tr|V5N6F9|V5N6F9_PRRSV Polyprotein 1a OS=Porcine reproductive and respiratory syndrome virus OX=28344 PE=4 SV=1	1	3	3	3	1	0	0	1	1	0	1	0	0	1	1	0	1	0	0	1	1	0	1.4	1.4	1.4	258.6	2396	2396	1	-2	0.3	0	0	0.6	0.4	0	386510	224660	0	0	0	161850	0	100
[truncated: 34 more columns]

## Sheet: iBAQ ratios normalized to ctrl
Protein IDs	Majority protein IDs	Peptide counts (all)	Peptide counts (razor+unique)	Peptide counts (unique)	Fasta headers	Number of proteins	Peptides	Razor + unique peptides	Unique peptides	Peptides ATP1A3 RI	Peptides ATP1A3 RII	Peptides ATP1A3 RIII	Peptides His RI	Peptides His RII	Peptides His RIII	Razor + unique peptides ATP1A3 RI	Razor + unique peptides ATP1A3 RII	Razor + unique peptides ATP1A3 RIII	Razor + unique peptides His RI	Razor + unique peptides His RII	Razor + unique peptides His RIII	Unique peptides ATP1A3 RI	Unique peptides ATP1A3 RII	Unique peptides ATP1A3 RIII	Unique peptides His RI	Unique peptides His RII	Unique peptides His RIII	Sequence coverage [%]	Unique + razor sequence coverage [%]	Unique sequence coverage [%]	Mol. weight [kDa]	Sequence length	Sequence lengths	Q-value	Score	Sequence coverage ATP1A3 RI [%]	Sequence coverage ATP1A3 RII [%]	Sequence coverage ATP1A3 RIII [%]	Sequence coverage His RI [%]	Sequence coverage His RII [%]	Sequence coverage His RIII [%]	Intensity	Intensity ATP1A3 RI	Intensity ATP1A3 RII	Intensity ATP1A3 RIII	Intensity His RI	Intensity His RII	Intensity His RIII	iBAQ peptides
tr|A0A4X1UHF7|A0A4X1UHF7_PIG;sp|O18868|KCNB1_PIG	tr|A0A4X1UHF7|A0A4X1UHF7_PIG;sp|O18868|KCNB1_PIG	16;16	16;16	13;13	tr|A0A4X1UHF7|A0A4X1UHF7_PIG Potassium voltage-gated channel subfamily B member 1 OS=Sus scrofa OX=9823 GN=KCNB1 PE=3 SV=1;sp|O18868|KCNB1_PIG Potassium voltage-gated channel subfamily B member 1 OS=Sus scrofa OX=9823 GN=KCNB1 PE=2 SV=1	2	16	16	13	9	15	10	0	0	0	9	15	10	0	0	0	6	12	7	0	0	0	28.9	28.9	24.8	96.087	858	858;858	0	282.08	15.2	24.9	17.8	0	0	0	26009000	6698900	15195000	4114700	0	0	0	40
sp|O62680|CD59_PIG	sp|O62680|CD59_PIG	1	1	1	sp|O62680|CD59_PIG CD59 glycoprotein OS=Sus scrofa OX=9823 GN=CD59 PE=1 SV=1	1	1	1	1	1	1	0	0	1	1	1	1	0	0	1	1	1	1	0	0	1	1	8.9	8.9	8.9	13.79	123	123	0	15.336	8.9	8.9	0	0	8.9	8.9	0	0	0	0	0	0	0	4
sp|P05024|AT1A1_PIG	sp|P05024|AT1A1_PIG	34	1	1	sp|P05024|AT1A1_PIG Sodium/potassium-transporting ATPase subunit alpha-1 OS=Sus scrofa OX=9823 GN=ATP1A1 PE=1 SV=1	1	34	1	1	27	29	22	2	11	8	1	0	0	0	0	0	1	0	0	0	0	0	39.8	2	2	112.68	1021	1021	1	-2	32	33.1	28.7	3.7	16.2	11.8	212830	212830	0	0	0	0	0	45
tr|A0A286ZKG9|A0A286ZKG9_PIG	tr|A0A286ZKG9|A0A286ZKG9_PIG	2	2	2	tr|A0A286ZKG9|A0A286ZKG9_PIG Peptidyl-prolyl cis-trans isomerase OS=Sus scrofa OX=9823 GN=PPIB PE=1 SV=1	1	2	2	2	0	1	1	0	0	0	0	1	1	0	0	0	0	1	1	0	0	0	10.9	10.9	10.9	22.283	202	202	0	3.992	0	6.4	4.5	0	0	0	167170	0	126030	41139	0	0	0	11
tr|A0A286ZRV9|A0A286ZRV9_PIG	tr|A0A286ZRV9|A0A286ZRV9_PIG	5	2	1	tr|A0A286ZRV9|A0A286ZRV9_PIG Ig-like domain-containing protein OS=Sus scrofa OX=9823 PE=1 SV=1	1	5	2	1	2	3	1	2	3	1	1	1	0	1	1	0	1	1	0	1	1	0	27.6	15.6	7.8	20.793	192	192	0	132.45	14.6	16.1	6.8	14.6	18.2	6.8	0	0	0	0	0	0	0	8
tr|A0A286ZSX6|A0A286ZSX6_PIG	tr|A0A286ZSX6|A0A286ZSX6_PIG	4	1	1	tr|A0A286ZSX6|A0A286ZSX6_PIG Ig-like domain-containing protein OS=Sus scrofa OX=9823 PE=4 SV=2	1	4	1	1	3	4	3	3	3	4	0	1	0	0	0	1	0	1	0	0	0	1	47.3	17	17	12.169	112	112	0	6.0672	30.4	47.3	30.4	30.4	30.4	47.3	0	0	0	0	0	0	0	4
tr|A0A286ZWW2|A0A286ZWW2_PIG	tr|A0A286ZWW2|A0A286ZWW2_PIG	6	2	2	tr|A0A286ZWW2|A0A286ZWW2_PIG Heterogeneous nuclear ribonucleoprotein H2 OS=Sus scrofa OX=9823 GN=HNRNPH2 PE=1 SV=2	1	6	2	2	4	5	1	2	3	3	1	1	0	0	0	0	1	1	0	0	0	0	22.3	10.2	10.2	46.283	422	422	0.0034783	2.2087	16.4	16.1	4	7.8	10.2	10.2	301440	175170	126280	0	0	0	0	15
tr|A0A287A881|A0A287A881_PIG	tr|A0A287A881|A0A287A881_PIG	4	4	4	tr|A0A287A881|A0A287A881_PIG Calcium-transporting ATPase OS=Sus scrofa OX=9823 GN=ATP2B3 PE=1 SV=2	1	4	4	4	4	1	1	0	0	0	4	1	1	0	0	0	4	1	1	0	0	0	4.4	4.4	4.4	123.14	1122	1122	0	8.1303	4.4	1	1.5	0	0	0	586970	290950	234130	61898	0	0	0	48
tr|A0A287AEQ9|A0A287AEQ9_PIG	tr|A0A287AEQ9|A0A287AEQ9_PIG	1	1	1	tr|A0A287AEQ9|A0A287AEQ9_PIG Keratin associated protein 11-1 OS=Sus scrofa OX=9823 GN=KRTAP11-1 PE=4 SV=1	1	1	1	1	0	0	1	0	0	0	0	0	1	0	0	0	0	0	1	0	0	0	7	7	7	16.689	157	157	0	15.241	0	0	7	0	0	0	0	0	0	0	0	0	0	5
tr|A0A8D2A1H5|A0A8D2A1H5_PIG;tr|A0A287AKA3|A0A287AKA3_PIG	tr|A0A8D2A1H5|A0A8D2A1H5_PIG;tr|A0A287AKA3|A0A287AKA3_PIG	4;4	2;2	2;2	tr|A0A8D2A1H5|A0A8D2A1H5_PIG Uncharacterized protein OS=Sus scrofa OX=9823 PE=4 SV=1;tr|A0A287AKA3|A0A287AKA3_PIG Core histone macro-H2A OS=Sus scrofa OX=9823 GN=MACROH2A2 PE=1 SV=1	2	4	2	2	2	4	0	1	2	2	0	2	0	0	0	0	0	2	0	0	0	0	24	14.7	14.7	30.223	279	279;372	0.0068611	2.0048	9.3	24	0	6.1	9.3	9.3	170230	0	170230	0	0	0	0	13
tr|A0A287APR1|A0A287APR1_PIG	tr|A0A287APR1|A0A287APR1_PIG	1	1	1	tr|A0A287APR1|A0A287APR1_PIG 60S ribosomal protein L18a OS=Sus scrofa OX=9823 GN=RPL18A PE=1 SV=1	1	1	1	1	0	1	0	0	1	0	0	1	0	0	1	0	0	1	0	0	1	0	5.8	5.8	5.8	26.047	224	224	0	9.8446	0	5.8	0	0	5.8	0	0	0	0	0	0	0	0	10
tr|A0A287AW15|A0A287AW15_PIG	tr|A0A287AW15|A0A287AW15_PIG	4	4	4	tr|A0A287AW15|A0A287AW15_PIG Solute carrier family 6 member 11 OS=Sus scrofa OX=9823 GN=SLC6A11 PE=1 SV=2	1	4	4	4	2	4	2	0	0	0	2	4	2	0	0	0	2	4	2	0	0	0	8.2	8.2	8.2	67.846	608	608	0	7.5577	4.3	8.2	4.3	0	0	0	1130000	136010	725340	268670	0	0	0	16
tr|A0A8D0LXC7|A0A8D0LXC7_PIG;tr|A0A287AWU6|A0A287AWU6_PIG	tr|A0A8D0LXC7|A0A8D0LXC7_PIG;tr|A0A287AWU6|A0A287AWU6_PIG	8;8	1;1	1;1	tr|A0A8D0LXC7|A0A8D0LXC7_PIG Uncharacterized protein OS=Sus scrofa OX=9823 PE=4 SV=1;tr|A0A287AWU6|A0A287AWU6_PIG IF rod domain-containing protein OS=Sus scrofa OX=9823 GN=KRT73 PE=3 SV=1	2	8	1	1	6	6	5	3	4	5	1	0	0	0	0	0	1	0	0	0	0	0	12	4.2	4.2	54.924	499	499;540	0	8.5493	10.2	6	5.6	3.2	3.6	5.4	0	0	0	0	0	0	0	30
tr|A0A287B857|A0A287B857_PIG	tr|A0A287B857|A0A287B857_PIG	4	4	4	tr|A0A287B857|A0A287B857_PIG Uncharacterized protein OS=Sus scrofa OX=9823 GN=STPG4 PE=1 SV=1	1	4	4	4	0	2	4	0	0	0	0	2	4	0	0	0	0	2	4	0	0	0	62.7	62.7	62.7	9.3542	83	83	0	10.682	0	36.1	62.7	0	0	0	3700000	0	540750	3159300	0	0	0	6
tr|A0A287B9G0|A0A287B9G0_PIG	tr|A0A287B9G0|A0A287B9G0_PIG	2	2	2	tr|A0A287B9G0|A0A287B9G0_PIG Aldehyde dehydrogenase 3 family member A2 OS=Sus scrofa OX=9823 GN=ALDH3A2 PE=1 SV=2	1	2	2	2	0	1	0	0	1	0	0	1	0	0	1	0	0	1	0	0	1	0	6.9	6.9	6.9	43.656	393	393	0	2.4823	0	3.8	0	0	3.1	0	80431	0	80431	0	0	0	0	22
tr|A0A287BFU3|A0A287BFU3_PIG	tr|A0A287BFU3|A0A287BFU3_PIG	1	1	1	tr|A0A287BFU3|A0A287BFU3_PIG High mobility group protein B1 OS=Sus scrofa OX=9823 GN=HMGB1 PE=1 SV=1	1	1	1	1	0	1	0	0	0	1	0	1	0	0	0	1	0	1	0	0	0	1	7.5	7.5	7.5	18.379	159	159	1	-2	0	7.5	0	0	0	7.5	0	0	0	0	0	0	0	5
tr|A0A287BMU4|A0A287BMU4_PIG	tr|A0A287BMU4|A0A287BMU4_PIG	1	1	1	tr|A0A287BMU4|A0A287BMU4_PIG Protein transport protein Sec61 subunit beta OS=Sus scrofa OX=9823 GN=SEC61B PE=1 SV=1	1	1	1	1	1	1	1	0	0	0	1	1	1	0	0	0	1	1	1	0	0	0	15.6	15.6	15.6	9.9743	96	96	0.0051724	2.1061	15.6	15.6	15.6	0	0	0	469880	143730	100370	225780	0	0	0	6
tr|A0A287BP82|A0A287BP82_PIG	tr|A0A287BP82|A0A287BP82_PIG	9	9	9	tr|A0A287BP82|A0A287BP82_PIG Anion exchange protein OS=Sus scrofa OX=9823 GN=SLC4A7 PE=1 SV=2	1	9	9	9	2	8	5	0	0	0	2	8	5	0	0	0	2	8	5	0	0	0	10.8	10.8	10.8	116.7	1034	1034	0	17.835	2.6	9.6	6	0	0	0	1813400	397880	1155600	259900	0	0	0	50
tr|A0A287BQU7|A0A287BQU7_PIG	tr|A0A287BQU7|A0A287BQU7_PIG	3	3	3	tr|A0A287BQU7|A0A287BQU7_PIG Small nuclear ribonucleoprotein Sm D2 OS=Sus scrofa OX=9823 GN=SNRPD2 PE=1 SV=1	1	3	3	3	1	2	0	0	1	0	1	2	0	0	1	0	1	2	0	0	1	0	24.6	24.6	24.6	13.527	118	118	0	13.993	16.1	23.7	0	0	8.5	0	412590	99009	313590	0	0	0	0	7
tr|A0A287BSL4|A0A287BSL4_PIG	tr|A0A287BSL4|A0A287BSL4_PIG	4	4	4	tr|A0A287BSL4|A0A287BSL4_PIG Metavinculin OS=Sus scrofa OX=9823 GN=VCL PE=1 SV=2	1	4	4	4	1	1	2	0	0	0	1	1	2	0	0	0	1	1	2	0	0	0	8.2	8.2	8.2	99.11	910	910	0.01005	1.8321	1.1	2.4	4.7	0	0	0	459930	0	84598	375330	0	0	0	65
tr|A0A3G5MVI8|A0A3G5MVI8_PIG	tr|A0A3G5MVI8|A0A3G5MVI8_PIG	1	1	1	tr|A0A3G5MVI8|A0A3G5MVI8_PIG MHC class I antigen (Fragment) OS=Sus scrofa OX=9823 GN=SLA-1 PE=2 SV=1	1	1	1	1	0	1	0	0	0	0	0	1	0	0	0	0	0	1	0	0	0	0	2.6	2.6	2.6	38.425	341	341	0.0084459	1.8929	0	2.6	0	0	0	0	66404	0	66404	0	0	0	0	18
tr|A0A480JNI2|A0A480JNI2_PIG	tr|A0A480JNI2|A0A480JNI2_PIG	21	1	1	tr|A0A480JNI2|A0A480JNI2_PIG Keratin, type II cytoskeletal 5 OS=Sus scrofa OX=9823 PE=3 SV=1	1	21	1	1	12	17	16	11	15	13	0	1	0	0	0	0	0	1	0	0	0	0	21.9	3.5	3.5	63.028	602	602	0	2.957	13.5	20.3	16.8	13.6	16.3	14.3	111170	0	111170	0	0	0	0	30
tr|A0A480PPW2|A0A480PPW2_PIG	tr|A0A480PPW2|A0A480PPW2_PIG	4	4	4	tr|A0A480PPW2|A0A480PPW2_PIG Plectin isoform 1c OS=Sus scrofa OX=9823 PE=4 SV=1	1	4	4	4	2	1	1	1	0	0	2	1	1	1	0	0	2	1	1	1	0	0	4.4	4.4	4.4	180.94	1643	1643	0.0034602	2.1734	2.7	0.9	1.2	0.8	0	0	364990	257710	0	107280	0	0	0	95
tr|A0A480Q0V6|A0A480Q0V6_PIG	tr|A0A480Q0V6|A0A480Q0V6_PIG	31	1	0	tr|A0A480Q0V6|A0A480Q0V6_PIG Keratin, type I cytoskeletal 14 (Fragment) OS=Sus scrofa OX=9823 PE=3 SV=1	1	31	1	0	24	27	27	24	27	20	0	0	1	0	0	0	0	0	0	0	0	0	63	4	0	40.53	351	351	0.0034965	2.2965	58.7	57	61	56.1	59.5	49.3	208580	0	0	208580	0	0	0	23
tr|A0A480V981|A0A480V981_PIG	tr|A0A480V981|A0A480V981_PIG	13	1	1	tr|A0A480V981|A0A480V981_PIG Lamin isoform C OS=Sus scrofa OX=9823 PE=3 SV=1	1	13	1	1	0	5	9	2	6	0	0	0	1	0	0	0	0	0	1	0	0	0	25.5	1.6	1.6	65.184	572	572	0	3.1228	0	11.7	17.3	3.8	12.6	0	686840	0	0	686840	0	0	0	37
tr|A0A480WYE0|A0A480WYE0_PIG	tr|A0A480WYE0|A0A480WYE0_PIG	15	1	1	tr|A0A480WYE0|A0A480WYE0_PIG IgG heavy chain OS=Sus scrofa OX=9823 PE=4 SV=1	1	15	1	1	12	15	9	10	14	10	1	1	1	1	1	1	1	1	1	1	1	1	49	3.7	3.7	45.055	410	410	0	323.31	41	49	35.9	38.3	47.3	35.9	0	0	0	0	0	0	0	17
tr|A0A481AB22|A0A481AB22_PIG	tr|A0A481AB22|A0A481AB22_PIG	11	1	1	tr|A0A481AB22|A0A481AB22_PIG Heterochromatin protein 1-binding protein 3 OS=Sus scrofa OX=9823 PE=3 SV=1	1	11	1	1	5	9	0	2	9	0	0	1	0	0	0	0	0	1	0	0	0	0	31.5	3.6	3.6	40.925	365	365	1	-2	15.3	23.6	0	5.5	27.9	0	277050	0	277050	0	0	0	0	19
tr|A0A8D0N517|A0A8D0N517_PIG;tr|A0A481BS11|A0A481BS11_PIG	tr|A0A8D0N517|A0A8D0N517_PIG;tr|A0A481BS11|A0A481BS11_PIG	40;40	1;1	0;0	tr|A0A8D0N517|A0A8D0N517_PIG Uncharacterized protein OS=Sus scrofa OX=9823 PE=4 SV=1;tr|A0A481BS11|A0A481BS11_PIG Keratin, type II cytoskeletal 5 OS=Sus scrofa OX=9823 PE=3 SV=1	2	40	1	0	24	34	29	22	34	24	0	1	0	0	0	0	0	0	0	0	0	0	42.7	2.5	0	60.872	567	567;576	1	-2	33	38.6	35.1	29.8	38.6	31.2	94712	0	94712	0	0	0	0	30
tr|A0A4X1SGL9|A0A4X1SGL9_PIG	tr|A0A4X1SGL9|A0A4X1SGL9_PIG	2	2	2	tr|A0A4X1SGL9|A0A4X1SGL9_PIG TRASH domain-containing protein OS=Sus scrofa OX=9823 GN=RPL24 PE=3 SV=1	1	2	2	2	0	2	0	0	0	0	0	2	0	0	0	0	0	2	0	0	0	0	18.2	18.2	18.2	14.329	121	121	0	4.5111	0	18.2	0	0	0	0	769120	0	769120	0	0	0	0	7
tr|A0A4X1SJX5|A0A4X1SJX5_PIG	tr|A0A4X1SJX5|A0A4X1SJX5_PIG	1	1	1	tr|A0A4X1SJX5|A0A4X1SJX5_PIG Sm protein F OS=Sus scrofa OX=9823 GN=SNRPF PE=3 SV=1	1	1	1	1	1	0	0	0	0	0	1	0	0	0	0	0	1	0	0	0	0	0	15.1	15.1	15.1	9.7251	86	86	0.0084317	1.8656	15.1	0	0	0	0	0	92823	92823	0	0	0	0	0	4
tr|A0A4X1SMI1|A0A4X1SMI1_PIG	tr|A0A4X1SMI1|A0A4X1SMI1_PIG	1	1	1	tr|A0A4X1SMI1|A0A4X1SMI1_PIG NADH dehydrogenase [ubiquinone] 1 alpha subcomplex subunit 2 OS=Sus scrofa OX=9823 PE=3 SV=1	1	1	1	1	0	0	1	0	0	0	0	0	1	0	0	0	0	0	1	0	0	0	14.3	14.3	14.3	10.718	98	98	0	2.5072	0	0	14.3	0	0	0	170980	0	0	170980	0	0	0	7
tr|A0A4X1SQU2|A0A4X1SQU2_PIG	tr|A0A4X1SQU2|A0A4X1SQU2_PIG	2	2	2	tr|A0A4X1SQU2|A0A4X1SQU2_PIG CD44 antigen OS=Sus scrofa OX=9823 PE=4 SV=1	1	2	2	2	1	2	0	0	0	0	1	2	0	0	0	0	1	2	0	0	0	0	8.3	8.3	8.3	37.143	339	339	0	3.1011	3.5	8.3	0	0	0	0	207620	51275	156350	0	0	0	0	13
tr|A0A4X1SVR1|A0A4X1SVR1_PIG	tr|A0A4X1SVR1|A0A4X1SVR1_PIG	2	2	2	tr|A0A4X1SVR1|A0A4X1SVR1_PIG FXYD domain-containing ion transport regulator OS=Sus scrofa OX=9823 GN=FXYD6 PE=3 SV=1	1	2	2	2	0	2	0	0	0	0	0	2	0	0	0	0	0	2	0	0	0	0	26.3	26.3	26.3	10.527	95	95	0	43.829	0	26.3	0	0	0	0	1447900	0	1447900	0	0	0	0	4
tr|A0A4X1SVX6|A0A4X1SVX6_PIG	tr|A0A4X1SVX6|A0A4X1SVX6_PIG	5	1	1	tr|A0A4X1SVX6|A0A4X1SVX6_PIG Ig-like domain-containing protein OS=Sus scrofa OX=9823 PE=4 SV=1	1	5	1	1	4	5	3	3	4	3	1	1	1	1	1	1	1	1	1	1	1	1	43.4	7.2	7.2	18.358	166	166	0	34.033	39.2	43.4	25.9	25.9	39.2	25.9	0	0	0	0	0	0	0	9
tr|A0A4X1SY39|A0A4X1SY39_PIG	tr|A0A4X1SY39|A0A4X1SY39_PIG	3	3	3	tr|A0A4X1SY39|A0A4X1SY39_PIG Profilin OS=Sus scrofa OX=9823 GN=PFN2 PE=3 SV=1	1	3	3	3	0	1	0	0	2	0	0	1	0	0	2	0	0	1	0	0	2	0	47.3	47.3	47.3	9.8402	91	91	0	2.587	0	15.4	0	0	31.9	0	250210	0	250210	0	0	0	0	6
tr|A0A4X1T0Z9|A0A4X1T0Z9_PIG	tr|A0A4X1T0Z9|A0A4X1T0Z9_PIG	3	2	2	tr|A0A4X1T0Z9|A0A4X1T0Z9_PIG Ig-like domain-containing protein OS=Sus scrofa OX=9823 PE=4 SV=1	1	3	2	2	2	3	2	3	3	2	2	2	2	2	2	2	2	2	2	2	2	2	41.6	32.7	32.7	10.654	101	101	0	202.84	32.7	41.6	32.7	41.6	41.6	32.7	0	0	0	0	0	0	0	4
tr|A0A4X1T8C2|A0A4X1T8C2_PIG	tr|A0A4X1T8C2|A0A4X1T8C2_PIG	5	2	2	tr|A0A4X1T8C2|A0A4X1T8C2_PIG Ig-like domain-containing protein OS=Sus scrofa OX=9823 PE=4 SV=1	1	5	2	2	4	5	3	2	4	3	1	2	1	1	1	1	1	2	1	1	1	1	42.5	11.8	11.8	19.721	186	186	0	236.47	41.4	42.5	29.6	19.4	41.4	29.6	112720	0	112720	0	0	0	0	8
tr|A0A4X1T930|A0A4X1T930_PIG	tr|A0A4X1T930|A0A4X1T930_PIG	1	1	1	tr|A0A4X1T930|A0A4X1T930_PIG Eukaryotic translation initiation factor 6 OS=Sus scrofa OX=9823 GN=EIF6 PE=3 SV=1	1	1	1	1	1	0	0	0	0	0	1	0	0	0	0	0	1	0	0	0	0	0	9.8	9.8	9.8	26.613	245	245	0.0098684	1.6914	9.8	0	0	0	0	0	272400	272400	0	0	0	0	0	9
tr|A0A4X1TDE1|A0A4X1TDE1_PIG	tr|A0A4X1TDE1|A0A4X1TDE1_PIG	3	3	3	tr|A0A4X1TDE1|A0A4X1TDE1_PIG J domain-containing protein OS=Sus scrofa OX=9823 GN=DNAJC5 PE=4 SV=1	1	3	3	3	1	3	1	0	0	0	1	3	1	0	0	0	1	3	1	0	0	0	34.1	34.1	34.1	18.815	167	167	0	9.0785	15	34.1	15	0	0	0	608980	150760	359500	98721	0	0	0	7
tr|A0A8D1I1M8|A0A8D1I1M8_PIG;tr|A0A4X1TIA4|A0A4X1TIA4_PIG	tr|A0A8D1I1M8|A0A8D1I1M8_PIG;tr|A0A4X1TIA4|A0A4X1TIA4_PIG	6;6	6;6	6;6	tr|A0A8D1I1M8|A0A8D1I1M8_PIG Cell division cycle and apoptosis regulator 1 OS=Sus scrofa OX=9823 GN=CCAR1 PE=4 SV=1;tr|A0A4X1TIA4|A0A4X1TIA4_PIG DBC1 domain-containing protein OS=Sus scrofa OX=9823 GN=CCAR1 PE=4 SV=1	2	6	6	6	4	2	0	0	0	1	4	2	0	0	0	1	4	2	0	0	0	1	7.1	7.1	7.1	124.15	1077	1077;1088	0	21.085	4.6	1.7	0	0	0	1.7	909480	688590	220890	0	0	0	0	45
tr|A0A4X1TK99|A0A4X1TK99_PIG	tr|A0A4X1TK99|A0A4X1TK99_PIG	5	3	3	tr|A0A4X1TK99|A0A4X1TK99_PIG Ig-like domain-containing protein OS=Sus scrofa OX=9823 PE=4 SV=1	1	5	3	3	5	4	3	3	4	4	3	2	1	1	2	2	3	2	1	1	2	2	47.6	32.5	32.5	13.393	126	126	0	82.391	47.6	46	31	31	46	46	128010	128010	0	0	0	0	0	6
tr|A0A4X1TP40|A0A4X1TP40_PIG	tr|A0A4X1TP40|A0A4X1TP40_PIG	1	1	1	tr|A0A4X1TP40|A0A4X1TP40_PIG Phospholemman OS=Sus scrofa OX=9823 PE=3 SV=1	1	1	1	1	1	1	1	0	0	0	1	1	1	0	0	0	1	1	1	0	0	0	2.9	2.9	2.9	44.049	408	408	0	6.3641	2.9	2.9	2.9	0	0	0	3485200	1615600	1287300	582390	0	0	0	21
tr|A0A4X1TXH1|A0A4X1TXH1_PIG	tr|A0A4X1TXH1|A0A4X1TXH1_PIG	2	2	2	tr|A0A4X1TXH1|A0A4X1TXH1_PIG Cytochrome c oxidase subunit 6C OS=Sus scrofa OX=9823 GN=COX6C PE=3 SV=1	1	2	2	2	2	1	2	0	0	0	2	1	2	0	0	0	2	1	2	0	0	0	24	24	24	8.602	75	75	0	3.5039	24	14.7	24	0	0	0	1569200	701310	350850	517020	0	0	0	5
tr|A0A4X1TZH6|A0A4X1TZH6_PIG	tr|A0A4X1TZH6|A0A4X1TZH6_PIG	2	2	2	tr|A0A4X1TZH6|A0A4X1TZH6_PIG Enhancer of rudimentary homolog OS=Sus scrofa OX=9823 GN=ERH PE=3 SV=1	1	2	2	2	0	2	0	0	0	0	0	2	0	0	0	0	0	2	0	0	0	0	27.5	27.5	27.5	12.056	102	102	0	26.649	0	27.5	0	0	0	0	174660	0	174660	0	0	0	0	5
tr|A0A4X1U044|A0A4X1U044_PIG	tr|A0A4X1U044|A0A4X1U044_PIG	1	1	1	tr|A0A4X1U044|A0A4X1U044_PIG SEC61 translocon alpha 1 subunit OS=Sus scrofa OX=9823 GN=SEC61A1 PE=3 SV=1	1	1	1	1	0	0	0	0	0	1	0	0	0	0	0	1	0	0	0	0	0	1	1.7	1.7	1.7	46.044	423	423	1	-2	0	0	0	0	0	1.7	0	0	0	0	0	0	0	16
tr|A0A4X1U1K0|A0A4X1U1K0_PIG	tr|A0A4X1U1K0|A0A4X1U1K0_PIG	1	1	1	tr|A0A4X1U1K0|A0A4X1U1K0_PIG Uncharacterized protein OS=Sus scrofa OX=9823 PE=3 SV=1	1	1	1	1	1	1	0	0	0	0	1	1	0	0	0	0	1	1	0	0	0	0	3.7	3.7	3.7	35.567	349	349	0	5.2918	3.7	3.7	0	0	0	0	157240	84244	72993	0	0	0	0	9
tr|A0A4X1U7I9|A0A4X1U7I9_PIG	tr|A0A4X1U7I9|A0A4X1U7I9_PIG	19	2	0	tr|A0A4X1U7I9|A0A4X1U7I9_PIG IF rod domain-containing protein OS=Sus scrofa OX=9823 GN=LOC100737113 PE=3 SV=1	1	19	2	0	14	14	17	13	14	13	0	1	1	0	0	0	0	0	0	0	0	0	28.4	5.8	0	52.393	486	486	0	2.5418	18.5	20.6	22.6	19.1	18.7	17.1	343210	0	160500	182700	0	0	0	30
tr|A0A4X1U882|A0A4X1U882_PIG	tr|A0A4X1U882|A0A4X1U882_PIG	19	3	1	tr|A0A4X1U882|A0A4X1U882_PIG IF rod domain-containing protein OS=Sus scrofa OX=9823 GN=KRT34 PE=3 SV=1	1	19	3	1	3	1	18	1	3	1	1	0	2	0	0	0	1	0	0	0	0	0	44.2	8.7	3.7	43.637	380	380	0	7.6508	7.4	1.8	40.5	1.8	7.6	1.8	142190	0	0	142190	0	0	0	27
tr|A0A4X1U941|A0A4X1U941_PIG	tr|A0A4X1U941|A0A4X1U941_PIG	7	1	1	tr|A0A4X1U941|A0A4X1U941_PIG Ig-like domain-containing protein OS=Sus scrofa OX=9823 PE=4 SV=1	1	7	1	1	4	6	3	3	5	2	1	1	0	0	0	0	1	1	0	0	0	0	47.7	16.6	16.6	16.394	151	151	0.01	1.7848	41.1	43	24.5	24.5	31.1	18.5	927910	228940	698970	0	0	0	0	5
tr|A0A4X1U9K1|A0A4X1U9K1_PIG	tr|A0A4X1U9K1|A0A4X1U9K1_PIG	3	3	3	tr|A0A4X1U9K1|A0A4X1U9K1_PIG V-type proton ATPase subunit D OS=Sus scrofa OX=9823 GN=ATP6V1D PE=3 SV=1	1	3	3	3	0	3	0	0	0	0	0	3	0	0	0	0	0	3	0	0	0	0	15.4	15.4	15.4	28.137	246	246	0.0017544	2.3775	0	15.4	0	0	0	0	223670	0	223670	0	0	0	0	12
tr|A0A4X1UER6|A0A4X1UER6_PIG	tr|A0A4X1UER6|A0A4X1UER6_PIG	2	2	2	tr|A0A4X1UER6|A0A4X1UER6_PIG Synaptic vesicle glycoprotein 2B OS=Sus scrofa OX=9823 GN=SV2B PE=3 SV=1	1	2	2	2	0	1	1	0	0	0	0	1	1	0	0	0	0	1	1	0	0	0	2.3	2.3	2.3	77.433	683	683	1	-2	0	1	1.3	0	0	0	274110	0	136500	137600	0	0	0	24
tr|A0A4X1UI47|A0A4X1UI47_PIG	tr|A0A4X1UI47|A0A4X1UI47_PIG	4	4	4	tr|A0A4X1UI47|A0A4X1UI47_PIG ZnF_CDGSH domain-containing protein OS=Sus scrofa OX=9823 GN=CISD2 PE=4 SV=1	1	4	4	4	1	1	0	0	2	0	1	1	0	0	2	0	1	1	0	0	2	0	25.9	25.9	25.9	15.308	135	135	0	2.6294	5.9	9.6	0	0	19.3	0	76437	0	76437	0	0	0	0	9
tr|A0A8D0LP07|A0A8D0LP07_PIG;tr|A0A4X1ULA7|A0A4X1ULA7_PIG	tr|A0A8D0LP07|A0A8D0LP07_PIG;tr|A0A4X1ULA7|A0A4X1ULA7_PIG	4;4	4;4	4;4	tr|A0A8D0LP07|A0A8D0LP07_PIG Uncharacterized protein OS=Sus scrofa OX=9823 PE=4 SV=1;tr|A0A4X1ULA7|A0A4X1ULA7_PIG Transporter OS=Sus scrofa OX=9823 GN=SLC6A1 PE=3 SV=1	2	4	4	4	1	4	1	0	0	0	1	4	1	0	0	0	1	4	1	0	0	0	12.4	12.4	12.4	64.859	580	580;599	0	12.371	2.1	12.4	2.1	0	0	0	3523000	982470	2334700	205830	0	0	0	19
tr|A0A4X1UZU9|A0A4X1UZU9_PIG	tr|A0A4X1UZU9|A0A4X1UZU9_PIG	1	1	1	tr|A0A4X1UZU9|A0A4X1UZU9_PIG Isocitrate dehydrogenase [NADP] OS=Sus scrofa OX=9823 GN=IDH1 PE=3 SV=1	1	1	1	1	0	1	0	0	0	0	0	1	0	0	0	0	0	1	0	0	0	0	3.1	3.1	3.1	46.776	414	414	0.0068493	1.9996	0	3.1	0	0	0	0	29625	0	29625	0	0	0	0	25
tr|A0A4X1V4U9|A0A4X1V4U9_PIG	tr|A0A4X1V4U9|A0A4X1V4U9_PIG	4	3	3	tr|A0A4X1V4U9|A0A4X1V4U9_PIG Ig-like domain-containing protein OS=Sus scrofa OX=9823 PE=4 SV=1	1	4	3	3	2	2	0	2	4	1	2	1	0	1	3	1	2	1	0	1	3	1	36.7	29.7	29.7	13.471	128	128	0	20.4	29.7	24.2	0	19.5	36.7	12.5	0	0	0	0	0	0	0	5
tr|A0A4X1V632|A0A4X1V632_PIG	tr|A0A4X1V632|A0A4X1V632_PIG	1	1	1	tr|A0A4X1V632|A0A4X1V632_PIG Vanin 3 OS=Sus scrofa OX=9823 GN=VNN3 PE=4 SV=1	1	1	1	1	1	1	1	1	1	1	1	1	1	1	1	1	1	1	1	1	1	1	5.3	5.3	5.3	14.836	133	133	1	-2	5.3	5.3	5.3	5.3	5.3	5.3	0	0	0	0	0	0	0	8
tr|A0A4X1VCH6|A0A4X1VCH6_PIG	tr|A0A4X1VCH6|A0A4X1VCH6_PIG	2	2	2	tr|A0A4X1VCH6|A0A4X1VCH6_PIG Uncharacterized protein OS=Sus scrofa OX=9823 GN=FAM25A PE=3 SV=1	1	2	2	2	0	0	2	0	0	0	0	0	2	0	0	0	0	0	2	0	0	0	18	18	18	9.2132	89	89	0	4.8694	0	0	18	0	0	0	1096800	0	0	1096800	0	0	0	7
tr|A0A4X1VHG5|A0A4X1VHG5_PIG	tr|A0A4X1VHG5|A0A4X1VHG5_PIG	1	1	1	tr|A0A4X1VHG5|A0A4X1VHG5_PIG 60S ribosomal protein L38 OS=Sus scrofa OX=9823 GN=RPL38 PE=3 SV=1	1	1	1	1	0	1	1	0	0	0	0	1	1	0	0	0	0	1	1	0	0	0	20.6	20.6	20.6	7.4358	63	63	0.0099834	1.7643	0	20.6	20.6	0	0	0	334580	0	170820	163760	0	0	0	2
tr|A0A4X1VT46|A0A4X1VT46_PIG	tr|A0A4X1VT46|A0A4X1VT46_PIG	1	1	1	tr|A0A4X1VT46|A0A4X1VT46_PIG Uncharacterized protein OS=Sus scrofa OX=9823 GN=CPA4 PE=3 SV=1	1	1	1	1	1	1	1	0	0	0	1	1	1	0	0	0	1	1	1	0	0	0	6.9	6.9	6.9	35.769	317	317	0	3.4198	6.9	6.9	6.9	0	0	0	396440	112530	230690	53216	0	0	0	16
tr|A0A4X1VUN6|A0A4X1VUN6_PIG	tr|A0A4X1VUN6|A0A4X1VUN6_PIG	2	2	2	tr|A0A4X1VUN6|A0A4X1VUN6_PIG V-type proton ATPase proteolipid subunit OS=Sus scrofa OX=9823 GN=ATP6V0C PE=3 SV=1	1	2	2	2	1	2	0	0	0	0	1	2	0	0	0	0	1	2	0	0	0	0	31.6	31.6	31.6	15.632	155	155	0	5.1855	11.6	31.6	0	0	0	0	5371100	1568000	3803200	0	0	0	0	3
tr|A0A4X1VYV1|A0A4X1VYV1_PIG	tr|A0A4X1VYV1|A0A4X1VYV1_PIG	2	2	2	tr|A0A4X1VYV1|A0A4X1VYV1_PIG Uncharacterized protein OS=Sus scrofa OX=9823 GN=KHDRBS1 PE=4 SV=1	1	2	2	2	0	2	0	0	0	0	0	2	0	0	0	0	0	2	0	0	0	0	7	7	7	43.829	402	402	0	4.7907	0	7	0	0	0	0	304020	0	304020	0	0	0	0	9
tr|A0A4X1W2S7|A0A4X1W2S7_PIG	tr|A0A4X1W2S7|A0A4X1W2S7_PIG	4	2	2	tr|A0A4X1W2S7|A0A4X1W2S7_PIG V-SNARE coiled-coil homology domain-containing protein OS=Sus scrofa OX=9823 GN=VAMP3 PE=3 SV=1	1	4	2	2	3	4	2	1	2	0	1	2	0	0	0	0	1	2	0	0	0	0	53.8	30.8	30.8	11.463	104	104	0	4.765	38.5	53.8	23.1	16.3	23.1	0	309750	97224	212520	0	0	0	0	5
tr|A0A4X1W2T3|A0A4X1W2T3_PIG	tr|A0A4X1W2T3|A0A4X1W2T3_PIG	2	2	2	tr|A0A4X1W2T3|A0A4X1W2T3_PIG 60S ribosomal protein L31 OS=Sus scrofa OX=9823 GN=RPL31 PE=3 SV=1	1	2	2	2	0	2	0	1	0	0	0	2	0	1	0	0	0	2	0	1	0	0	18.9	18.9	18.9	14.142	122	122	0	5.4155	0	18.9	0	7.4	0	0	758520	0	758520	0	0	0	0	6
tr|A0A8D0JZB8|A0A8D0JZB8_PIG;tr|F1SJG8|F1SJG8_PIG;tr|A0A4X1W8Q8|A0A4X1W8Q8_PIG	tr|A0A8D0JZB8|A0A8D0JZB8_PIG;tr|F1SJG8|F1SJG8_PIG;tr|A0A4X1W8Q8|A0A4X1W8Q8_PIG	9;9;9	9;9;9	9;9;9	tr|A0A8D0JZB8|A0A8D0JZB8_PIG Uncharacterized protein OS=Sus scrofa OX=9823 PE=4 SV=1;tr|F1SJG8|F1SJG8_PIG Potassium voltage-gated channel modifier subfamily V member 2 OS=Sus scrofa OX=9823 GN=KCNV2 PE=1 SV=2;tr|A0A4X1W8Q8|A0A4X1W8Q8_PIG Uncharacterized pr	3	9	9	9	5	8	5	0	0	0	5	8	5	0	0	0	5	8	5	0	0	0	16.7	16.7	16.7	62.088	545	545;560;560	0	99.172	11.7	15	9.7	0	0	0	8946500	2021700	6050800	873900	0	0	0	17
tr|A0A4X1W9D7|A0A4X1W9D7_PIG	tr|A0A4X1W9D7|A0A4X1W9D7_PIG	4	4	4	tr|A0A4X1W9D7|A0A4X1W9D7_PIG Uncharacterized protein OS=Sus scrofa OX=9823 GN=AIFM1 PE=3 SV=1	1	4	4	4	0	2	1	0	0	1	0	2	1	0	0	1	0	2	1	0	0	1	12.8	12.8	12.8	61.261	564	564	0.0084602	1.9041	0	8.2	2.3	0	0	2.3	758650	0	723790	34853	0	0	0	28
tr|A0A4X1WD84|A0A4X1WD84_PIG	tr|A0A4X1WD84|A0A4X1WD84_PIG	1	1	1	tr|A0A4X1WD84|A0A4X1WD84_PIG Guanine nucleotide-binding protein subunit gamma OS=Sus scrofa OX=9823 GN=GNG2 PE=3 SV=1	1	1	1	1	0	0	1	0	0	0	0	0	1	0	0	0	0	0	1	0	0	0	22.5	22.5	22.5	7.8501	71	71	0	16.213	0	0	22.5	0	0	0	242120	0	0	242120	0	0	0	4
tr|A0A5G2QNY4|A0A5G2QNY4_PIG	tr|A0A5G2QNY4|A0A5G2QNY4_PIG	6	1	1	tr|A0A5G2QNY4|A0A5G2QNY4_PIG Keratin, type I cytoskeletal 20 OS=Sus scrofa OX=9823 GN=KRT20 PE=1 SV=1	1	6	1	1	3	3	4	2	3	2	0	0	0	0	1	0	0	0	0	0	1	0	7.1	3.8	3.8	48.238	423	423	1	-2	4.3	2.8	4.7	2.6	6.4	2.6	0	0	0	0	0	0	0	25
tr|A0A5G2QP58|A0A5G2QP58_PIG	tr|A0A5G2QP58|A0A5G2QP58_PIG	6	6	6	tr|A0A5G2QP58|A0A5G2QP58_PIG Solute carrier family 38 member 3 OS=Sus scrofa OX=9823 GN=SLC38A3 PE=1 SV=1	1	6	6	6	0	2	5	0	0	0	0	2	5	0	0	0	0	2	5	0	0	0	16.9	16.9	16.9	50.481	456	456	0	8.1275	0	4.2	14.5	0	0	0	908800	0	303030	605770	0	0	0	13
tr|A0A5G2R7M4|A0A5G2R7M4_PIG	tr|A0A5G2R7M4|A0A5G2R7M4_PIG	1	1	1	tr|A0A5G2R7M4|A0A5G2R7M4_PIG Galectin OS=Sus scrofa OX=9823 GN=LGALS3 PE=1 SV=1	1	1	1	1	0	0	1	0	0	0	0	0	1	0	0	0	0	0	1	0	0	0	5.9	5.9	5.9	26.737	255	255	0.0085179	1.9705	0	0	5.9	0	0	0	57372	0	0	57372	0	0	0	9
tr|A0A5G2RCQ0|A0A5G2RCQ0_PIG	tr|A0A5G2RCQ0|A0A5G2RCQ0_PIG	8	8	8	tr|A0A5G2RCQ0|A0A5G2RCQ0_PIG Solute carrier family 3 member 2 OS=Sus scrofa OX=9823 GN=SLC3A2 PE=1 SV=1	1	8	8	8	3	8	0	0	0	0	3	8	0	0	0	0	3	8	0	0	0	0	22.2	22.2	22.2	57.161	523	523	0	15.599	8.6	22.2	0	0	0	0	2052800	732390	1320400	0	0	0	0	28
tr|A0A8D0J0J0|A0A8D0J0J0_PIG	tr|A0A8D0J0J0|A0A8D0J0J0_PIG	1	1	1	tr|A0A8D0J0J0|A0A8D0J0J0_PIG Uncharacterized protein OS=Sus scrofa OX=9823 PE=4 SV=1	1	1	1	1	1	1	0	0	1	0	1	1	0	0	1	0	1	1	0	0	1	0	16.2	16.2	16.2	8.2175	74	74	0	6.5044	16.2	16.2	0	0	16.2	0	698640	0	698640	0	0	0	0	4
tr|A0A8D0JRJ9|A0A8D0JRJ9_PIG	tr|A0A8D0JRJ9|A0A8D0JRJ9_PIG	9	9	9	tr|A0A8D0JRJ9|A0A8D0JRJ9_PIG Uncharacterized protein OS=Sus scrofa OX=9823 PE=4 SV=1	1	9	9	9	0	0	9	0	0	0	0	0	9	0	0	0	0	0	9	0	0	0	6	6	6	201.79	1741	1741	0	15.136	0	0	6	0	0	0	2672600	0	0	2672600	0	0	0	111
tr|A0A8D0JTT4|A0A8D0JTT4_PIG	tr|A0A8D0JTT4|A0A8D0JTT4_PIG	2	2	2	tr|A0A8D0JTT4|A0A8D0JTT4_PIG Uncharacterized protein OS=Sus scrofa OX=9823 PE=4 SV=1	1	2	2	2	1	2	0	0	0	0	1	2	0	0	0	0	1	2	0	0	0	0	15.5	15.5	15.5	15.171	148	148	0	5.5358	9.5	15.5	0	0	0	0	672080	0	672080	0	0	0	0	4
tr|A0A8D0LZ95|A0A8D0LZ95_PIG	tr|A0A8D0LZ95|A0A8D0LZ95_PIG	3	3	3	tr|A0A8D0LZ95|A0A8D0LZ95_PIG Uncharacterized protein OS=Sus scrofa OX=9823 PE=4 SV=1	1	3	3	3	0	3	0	0	0	0	0	3	0	0	0	0	0	3	0	0	0	0	26.2	26.2	26.2	14.845	130	130	0	7.8113	0	26.2	0	0	0	0	903310	0	903310	0	0	0	0	9
tr|A0A8D0M6K3|A0A8D0M6K3_PIG;tr|A0A480YMH8|A0A480YMH8_PIG	tr|A0A8D0M6K3|A0A8D0M6K3_PIG;tr|A0A480YMH8|A0A480YMH8_PIG	4;3	4;3	4;3	tr|A0A8D0M6K3|A0A8D0M6K3_PIG Uncharacterized protein OS=Sus scrofa OX=9823 PE=4 SV=1;tr|A0A480YMH8|A0A480YMH8_PIG Alpha-actinin-4 isoform 1 OS=Sus scrofa OX=9823 PE=3 SV=1	2	4	4	4	0	2	3	0	0	0	0	2	3	0	0	0	0	2	3	0	0	0	6.3	6.3	6.3	99.887	867	867;827	0	11.156	0	3	4.7	0	0	0	783050	0	227000	556050	0	0	0	54
tr|A0A8D0MCR0|A0A8D0MCR0_PIG	tr|A0A8D0MCR0|A0A8D0MCR0_PIG	5	5	5	tr|A0A8D0MCR0|A0A8D0MCR0_PIG Uncharacterized protein OS=Sus scrofa OX=9823 PE=4 SV=1	1	5	5	5	0	4	2	0	0	0	0	4	2	0	0	0	0	4	2	0	0	0	11.5	11.5	11.5	81.081	730	730	0	7.9843	0	7.7	5.6	0	0	0	893760	0	720660	173100	0	0	0	24
tr|A0A8D0N618|A0A8D0N618_PIG	tr|A0A8D0N618|A0A8D0N618_PIG	10	1	1	tr|A0A8D0N618|A0A8D0N618_PIG Uncharacterized protein OS=Sus scrofa OX=9823 PE=4 SV=1	1	10	1	1	7	8	6	6	9	7	1	1	1	1	1	1	1	1	1	1	1	1	97.1	18.1	18.1	11.033	105	105	0	92.189	89.5	97.1	84.8	73.3	97.1	92.4	0	0	0	0	0	0	0	6
tr|A0A8D0PN01|A0A8D0PN01_PIG;tr|A0A4X1U3S6|A0A4X1U3S6_PIG	tr|A0A8D0PN01|A0A8D0PN01_PIG;tr|A0A4X1U3S6|A0A4X1U3S6_PIG	10;9	10;9	10;9	tr|A0A8D0PN01|A0A8D0PN01_PIG Uncharacterized protein OS=Sus scrofa OX=9823 PE=4 SV=1;tr|A0A4X1U3S6|A0A4X1U3S6_PIG V-type proton ATPase subunit a OS=Sus scrofa OX=9823 GN=ATP6V0A1 PE=3 SV=1	2	10	10	10	5	10	3	0	0	0	5	10	3	0	0	0	5	10	3	0	0	0	16.2	16.2	16.2	94.414	821	821;738	0	34.575	7.4	16.2	4.1	0	0	0	5978500	1438200	4024900	515440	0	0	0	33
tr|A0A8D0RR35|A0A8D0RR35_PIG	tr|A0A8D0RR35|A0A8D0RR35_PIG	18	1	1	tr|A0A8D0RR35|A0A8D0RR35_PIG Uncharacterized protein OS=Sus scrofa OX=9823 PE=4 SV=1	1	18	1	1	13	14	14	12	12	12	0	0	0	1	0	0	0	0	0	1	0	0	26.8	2.2	2.2	49.701	463	463	1	-2	17.9	21	18.1	16.6	16.4	16.4	0	0	0	0	0	0	0	28
tr|A0A8D0RRT7|A0A8D0RRT7_PIG	tr|A0A8D0RRT7|A0A8D0RRT7_PIG	8	6	6	tr|A0A8D0RRT7|A0A8D0RRT7_PIG Uncharacterized protein OS=Sus scrofa OX=9823 GN=SFN PE=4 SV=1	1	8	6	6	0	0	7	0	0	1	0	0	6	0	0	0	0	0	6	0	0	0	34.7	27.4	27.4	27.859	248	248	0	15.319	0	0	31.5	0	0	3.2	5646100	0	0	5646100	0	0	0	16
tr|A0A8D0VA89|A0A8D0VA89_PIG	tr|A0A8D0VA89|A0A8D0VA89_PIG	7	1	1	tr|A0A8D0VA89|A0A8D0VA89_PIG Uncharacterized protein OS=Sus scrofa OX=9823 PE=4 SV=1	1	7	1	1	5	6	0	1	5	3	1	0	0	0	0	0	1	0	0	0	0	0	55.4	7.8	7.8	17.971	166	166	0	8.9079	47.6	47.6	0	10.2	47.6	35.5	0	0	0	0	0	0	0	7
tr|A0A8D0WAG0|A0A8D0WAG0_PIG	tr|A0A8D0WAG0|A0A8D0WAG0_PIG	13	1	1	tr|A0A8D0WAG0|A0A8D0WAG0_PIG Uncharacterized protein OS=Sus scrofa OX=9823 PE=4 SV=1	1	13	1	1	3	11	2	4	11	1	1	1	0	1	1	0	1	1	0	1	1	0	62.4	24.1	24.1	15.094	133	133	0	143.78	36.1	61.7	12	36.1	62.4	5.3	0	0	0	0	0	0	0	5
tr|A0A8D0WYS8|A0A8D0WYS8_PIG	tr|A0A8D0WYS8|A0A8D0WYS8_PIG	19	2	2	tr|A0A8D0WYS8|A0A8D0WYS8_PIG Keratin, type II cuticular Hb5 OS=Sus scrofa OX=9823 GN=LOC100524022 PE=4 SV=1	1	19	2	2	0	1	18	1	2	0	0	0	2	0	0	0	0	0	2	0	0	0	27	5.7	5.7	55.703	507	507	0	116.78	0	1.4	25.6	1.4	3.6	0	1406500	0	0	1406500	0	0	0	32
tr|A0A8D0Y3S3|A0A8D0Y3S3_PIG	tr|A0A8D0Y3S3|A0A8D0Y3S3_PIG	1	1	1	tr|A0A8D0Y3S3|A0A8D0Y3S3_PIG Vacuolar ATPase assembly factor VMA21 OS=Sus scrofa OX=9823 GN=VMA21 PE=4 SV=1	1	1	1	1	1	0	1	0	0	0	1	0	1	0	0	0	1	0	1	0	0	0	11.9	11.9	11.9	11.302	101	101	1	-2	11.9	0	11.9	0	0	0	0	0	0	0	0	0	0	4
tr|A0A8D1B1X5|A0A8D1B1X5_PIG	tr|A0A8D1B1X5|A0A8D1B1X5_PIG	5	5	5	tr|A0A8D1B1X5|A0A8D1B1X5_PIG Uncharacterized protein OS=Sus scrofa OX=9823 PE=4 SV=1	1	5	5	5	0	5	0	0	1	0	0	5	0	0	1	0	0	5	0	0	1	0	16.4	16.4	16.4	47.025	452	452	0	12.729	0	16.4	0	0	3.3	0	141930	0	141930	0	0	0	0	19
tr|A0A8D1BZ53|A0A8D1BZ53_PIG	tr|A0A8D1BZ53|A0A8D1BZ53_PIG	3	2	2	tr|A0A8D1BZ53|A0A8D1BZ53_PIG Uncharacterized protein OS=Sus scrofa OX=9823 PE=4 SV=1	1	3	2	2	1	3	2	2	3	2	1	2	2	1	2	2	1	2	2	1	2	2	39.2	31.7	31.7	12.376	120	120	0	323.31	13.3	39.2	31.7	20.8	39.2	31.7	0	0	0	0	0	0	0	5
tr|F1RWI2|F1RWI2_PIG;tr|A0A8D1H1Z5|A0A8D1H1Z5_PIG	tr|F1RWI2|F1RWI2_PIG;tr|A0A8D1H1Z5|A0A8D1H1Z5_PIG	7;7	4;4	4;4	tr|F1RWI2|F1RWI2_PIG Potassium voltage-gated channel subfamily B member 2 OS=Sus scrofa OX=9823 GN=KCNB2 PE=1 SV=3;tr|A0A8D1H1Z5|A0A8D1H1Z5_PIG Uncharacterized protein OS=Sus scrofa OX=9823 PE=4 SV=1	2	7	4	4	5	6	5	0	0	0	2	3	2	0	0	0	2	3	2	0	0	0	13.9	10.1	10.1	102.56	912	912;912	0	29.133	8.3	11.6	8.3	0	0	0	707330	77474	475530	154320	0	0	0	38
tr|A0A8D1H238|A0A8D1H238_PIG	tr|A0A8D1H238|A0A8D1H238_PIG	3	1	1	tr|A0A8D1H238|A0A8D1H238_PIG Uncharacterized protein OS=Sus scrofa OX=9823 PE=4 SV=1	1	3	1	1	2	3	1	3	3	1	1	1	1	1	1	0	1	1	1	1	1	0	41.2	10.8	10.8	10.761	102	102	0	12.88	32.4	41.2	10.8	41.2	41.2	21.6	0	0	0	0	0	0	0	3
tr|A0A8D1J8J6|A0A8D1J8J6_PIG	tr|A0A8D1J8J6|A0A8D1J8J6_PIG	10	2	2	tr|A0A8D1J8J6|A0A8D1J8J6_PIG Uncharacterized protein OS=Sus scrofa OX=9823 PE=4 SV=1	1	10	2	2	2	1	10	1	1	1	0	0	2	0	0	0	0	0	2	0	0	0	18.9	2.4	2.4	50.357	455	455	0	136.29	3.1	1.5	18.9	1.5	1.5	1.5	2479000	0	0	2479000	0	0	0	26
tr|A0A8D1NMG1|A0A8D1NMG1_PIG	tr|A0A8D1NMG1|A0A8D1NMG1_PIG	4	3	2	tr|A0A8D1NMG1|A0A8D1NMG1_PIG Uncharacterized protein OS=Sus scrofa OX=9823 PE=4 SV=1	1	4	3	2	2	4	2	3	3	1	2	3	2	2	2	1	1	2	1	1	1	0	30.1	24.4	10.3	16.454	156	156	0	323.31	24.4	30.1	24.4	30.1	30.1	14.1	554340	0	554340	0	0	0	0	7
tr|A0A8D1NQD3|A0A8D1NQD3_PIG	tr|A0A8D1NQD3|A0A8D1NQD3_PIG	4	4	4	tr|A0A8D1NQD3|A0A8D1NQD3_PIG Uncharacterized protein OS=Sus scrofa OX=9823 PE=4 SV=1	1	4	4	4	4	4	2	0	0	0	4	4	2	0	0	0	4	4	2	0	0	0	11.1	11.1	11.1	40.084	360	360	0	72.226	11.1	11.1	7.5	0	0	0	2512900	718280	1727700	66882	0	0	0	12
tr|A0A8D1Q5C9|A0A8D1Q5C9_PIG	tr|A0A8D1Q5C9|A0A8D1Q5C9_PIG	2	1	0	tr|A0A8D1Q5C9|A0A8D1Q5C9_PIG Uncharacterized protein OS=Sus scrofa OX=9823 PE=4 SV=1	1	2	1	0	2	2	2	1	2	2	1	1	1	0	1	1	0	0	0	0	0	0	31.5	16.7	0	11.429	108	108	0	26.113	31.5	31.5	31.5	14.8	31.5	31.5	0	0	0	0	0	0	0	5
tr|A0A8D1RAJ7|A0A8D1RAJ7_PIG	tr|A0A8D1RAJ7|A0A8D1RAJ7_PIG	1	1	1	tr|A0A8D1RAJ7|A0A8D1RAJ7_PIG Secretory carrier-associated membrane protein 1 OS=Sus scrofa OX=9823 PE=4 SV=1	1	1	1	1	0	1	0	0	0	0	0	1	0	0	0	0	0	1	0	0	0	0	7.6	7.6	7.6	33.875	304	304	0	3.8738	0	7.6	0	0	0	0	230990	0	230990	0	0	0	0	14
tr|A0A8D1T6G9|A0A8D1T6G9_PIG	tr|A0A8D1T6G9|A0A8D1T6G9_PIG	22	3	2	tr|A0A8D1T6G9|A0A8D1T6G9_PIG Uncharacterized protein OS=Sus scrofa OX=9823 PE=4 SV=1	1	22	3	2	0	1	21	1	2	0	0	0	3	0	0	0	0	0	2	0	0	0	33.2	7	5.1	53.79	488	488	0	81.217	0	1.4	31.8	1.4	3.7	0	7017900	0	0	7017900	0	0	0	31
tr|A0A8D1UDQ8|A0A8D1UDQ8_PIG	tr|A0A8D1UDQ8|A0A8D1UDQ8_PIG	65	1	1	tr|A0A8D1UDQ8|A0A8D1UDQ8_PIG Heparan sulfate proteoglycan 2 OS=Sus scrofa OX=9823 GN=HSPG2 PE=4 SV=1	1	65	1	1	18	62	0	6	27	1	1	0	0	0	0	0	1	0	0	0	0	0	22.8	0.2	0.2	448.14	4200	4200	1	-2	6.4	22	0	2.3	9.1	0.3	65259	65259	0	0	0	0	0	168
tr|A0A8D1V4Y8|A0A8D1V4Y8_PIG	tr|A0A8D1V4Y8|A0A8D1V4Y8_PIG	13	1	1	tr|A0A8D1V4Y8|A0A8D1V4Y8_PIG Uncharacterized protein OS=Sus scrofa OX=9823 PE=4 SV=1	1	13	1	1	7	12	3	6	10	2	1	1	0	0	0	0	1	1	0	0	0	0	67.9	14.6	14.6	15.509	137	137	0.010017	1.7862	45.3	62.8	24.8	40.1	55.5	17.5	169370	0	169370	0	0	0	0	9
tr|A0A8D1VXD9|A0A8D1VXD9_PIG	tr|A0A8D1VXD9|A0A8D1VXD9_PIG	1	1	1	tr|A0A8D1VXD9|A0A8D1VXD9_PIG Uncharacterized protein OS=Sus scrofa OX=9823 PE=4 SV=1	1	1	1	1	0	0	1	0	0	0	0	0	1	0	0	0	0	0	1	0	0	0	8.3	8.3	8.3	13.047	120	120	0.009901	1.6974	0	0	8.3	0	0	0	966630	0	0	966630	0	0	0	4
tr|A0A8D1XNB9|A0A8D1XNB9_PIG	tr|A0A8D1XNB9|A0A8D1XNB9_PIG	10	2	0	tr|A0A8D1XNB9|A0A8D1XNB9_PIG Uncharacterized protein OS=Sus scrofa OX=9823 PE=4 SV=1	1	10	2	0	3	1	10	1	2	1	1	0	2	0	0	0	0	0	0	0	0	0	21	5.1	0	46.641	409	409	0	2.9448	6.4	1.7	21	1.7	3.9	1.7	453120	0	0	453120	0	0	0	24
tr|A0A8D1ZH04|A0A8D1ZH04_PIG	tr|A0A8D1ZH04|A0A8D1ZH04_PIG	4	2	2	tr|A0A8D1ZH04|A0A8D1ZH04_PIG Uncharacterized protein OS=Sus scrofa OX=9823 PE=4 SV=1	1	4	2	2	2	4	1	3	3	2	1	2	1	1	1	1	1	2	1	1	1	1	39.8	13.6	13.6	12.251	118	118	0	37.316	32.2	39.8	13.6	39.8	39.8	32.2	990170	0	990170	0	0	0	0	4
tr|A0A8D1ZWI0|A0A8D1ZWI0_PIG	tr|A0A8D1ZWI0|A0A8D1ZWI0_PIG	17	2	2	tr|A0A8D1ZWI0|A0A8D1ZWI0_PIG Uncharacterized protein OS=Sus scrofa OX=9823 PE=4 SV=1	1	17	2	2	14	14	13	11	13	13	1	1	0	0	0	0	1	1	0	0	0	0	21.1	3.3	3.3	65.248	629	629	1	-2	18.8	17.6	15.3	14.3	15.9	15.3	41056	41056	0	0	0	0	0	34
tr|A0A8D2BJM4|A0A8D2BJM4_PIG	tr|A0A8D2BJM4|A0A8D2BJM4_PIG	1	1	1	tr|A0A8D2BJM4|A0A8D2BJM4_PIG Uncharacterized protein OS=Sus scrofa OX=9823 PE=4 SV=1	1	1	1	1	0	1	0	0	0	0	0	1	0	0	0	0	0	1	0	0	0	0	2.9	2.9	2.9	37.009	315	315	0.010084	1.8639	0	2.9	0	0	0	0	84247	0	84247	0	0	0	0	9
tr|B6EDV3|B6EDV3_PIG	tr|B6EDV3|B6EDV3_PIG	1	1	1	tr|B6EDV3|B6EDV3_PIG ATP synthase protein 8 OS=Sus scrofa OX=9823 GN=ATP8 PE=3 SV=1	1	1	1	1	0	0	1	0	0	0	0	0	1	0	0	0	0	0	1	0	0	0	14.9	14.9	14.9	7.9464	67	67	0	3.0525	0	0	14.9	0	0	0	180510	0	0	180510	0	0	0	4
tr|F1SH90|F1SH90_PIG	tr|F1SH90|F1SH90_PIG	1	1	1	tr|F1SH90|F1SH90_PIG Voltage-dependent L-type calcium channel subunit alpha OS=Sus scrofa OX=9823 GN=CACNA1D PE=3 SV=3	1	1	1	1	1	0	0	0	0	0	1	0	0	0	0	0	1	0	0	0	0	0	0.4	0.4	0.4	250.57	2211	2211	1	-2	0.4	0	0	0	0	0	0	0	0	0	0	0	0	91
tr|F2Z581|F2Z581_PIG	tr|F2Z581|F2Z581_PIG	5	2	2	tr|F2Z581|F2Z581_PIG Histone domain-containing protein OS=Sus scrofa OX=9823 PE=1 SV=3	1	5	2	2	3	4	1	4	4	0	2	2	1	2	2	0	2	2	1	2	2	0	40	16.5	16.5	9.4358	85	85	0	19.059	24.7	31.8	16.5	32.9	31.8	0	0	0	0	0	0	0	0	6
tr|F2Z5K2|F2Z5K2_PIG	tr|F2Z5K2|F2Z5K2_PIG	1	1	1	tr|F2Z5K2|F2Z5K2_PIG Proteasome subunit alpha type-5 OS=Sus scrofa OX=9823 GN=PSMA5 PE=1 SV=2	1	1	1	1	0	1	0	0	0	0	0	1	0	0	0	0	0	1	0	0	0	0	8.2	8.2	8.2	25.242	232	232	0.0099502	1.7546	0	8.2	0	0	0	0	66915	0	66915	0	0	0	0	11
tr|I3LUJ7|I3LUJ7_PIG	tr|I3LUJ7|I3LUJ7_PIG	19	16	0	tr|I3LUJ7|I3LUJ7_PIG IF rod domain-containing protein OS=Sus scrofa OX=9823 GN=LOC100516036 PE=1 SV=3	1	19	16	0	2	1	19	1	3	1	0	0	16	0	2	0	0	0	0	0	0	0	36.5	32.7	0	47.485	422	422	0	323.31	3.3	1.7	36.5	1.7	6.9	1.7	16062000	0	0	16062000	0	0	0	27
tr|L8AXK8|L8AXK8_PIG	tr|L8AXK8|L8AXK8_PIG	12	1	1	tr|L8AXK8|L8AXK8_PIG IgG heavy chain OS=Sus scrofa OX=9823 GN=IGHG PE=2 SV=1	1	12	1	1	7	9	7	7	10	6	0	0	1	0	1	0	0	0	1	0	1	0	31.5	2.5	2.5	52.211	473	473	1	-2	19.7	22	20.5	19.7	29.2	18	0	0	0	0	0	0	0	16
tr|L8B0T7|L8B0T7_PIG	tr|L8B0T7|L8B0T7_PIG	18	1	1	tr|L8B0T7|L8B0T7_PIG IgG heavy chain OS=Sus scrofa OX=9823 GN=IGHG PE=2 SV=1	1	18	1	1	13	17	9	10	16	10	0	1	0	0	1	0	0	1	0	0	1	0	54.8	2.5	2.5	52.213	476	476	0.008547	1.978	38	49.6	24.2	27.7	50.2	35.5	0	0	0	0	0	0	0	17
tr|L8B0W9|L8B0W9_PIG	tr|L8B0W9|L8B0W9_PIG	20	2	2	tr|L8B0W9|L8B0W9_PIG IgG heavy chain OS=Sus scrofa OX=9823 GN=IGHG PE=2 SV=1	1	20	2	2	16	19	11	11	15	13	2	2	1	1	1	2	2	2	1	1	1	2	53.4	10	10	51.129	470	470	0	190.29	39.8	53	30.4	31.5	44.5	46.6	0	0	0	0	0	0	0	17
tr|L8B139|L8B139_PIG	tr|L8B139|L8B139_PIG	13	1	1	tr|L8B139|L8B139_PIG IgG heavy chain OS=Sus scrofa OX=9823 GN=IGHG PE=2 SV=1	1	13	1	1	12	13	10	10	13	11	1	1	0	1	1	1	1	1	0	1	1	1	40	3.2	3.2	50.75	465	465	0	3.349	34.4	40	34.4	32	40	32.5	0	0	0	0	0	0	0	21
tr|Q29231|Q29231_PIG	tr|Q29231|Q29231_PIG	1	1	1	tr|Q29231|Q29231_PIG Potential laminin-binding protein (Fragment) OS=Sus scrofa OX=9823 PE=2 SV=1	1	1	1	1	0	1	1	0	0	0	0	1	1	0	0	0	0	1	1	0	0	0	15.3	15.3	15.3	12.117	111	111	0.0017575	2.3776	0	15.3	15.3	0	0	0	260760	0	128230	132530	0	0	0	6
tr|Q6YST2|Q6YST2_PIG	tr|Q6YST2|Q6YST2_PIG	2	1	1	tr|Q6YST2|Q6YST2_PIG Lactotransferrin (Fragment) OS=Sus scrofa OX=9823 GN=LTF PE=4 SV=1	1	2	1	1	1	2	0	0	1	0	0	1	0	0	0	0	0	1	0	0	0	0	7.2	4.3	4.3	33.115	304	304	0	22.811	3	7.2	0	0	3	0	0	0	0	0	0	0	0	17
tr|A0A8D1TJ75|A0A8D1TJ75_PIG	tr|A0A8D1TJ75|A0A8D1TJ75_PIG	1	1	1	tr|A0A8D1TJ75|A0A8D1TJ75_PIG Uncharacterized protein OS=Sus scrofa OX=9823 PE=4 SV=1	1	1	1	1	0	1	0	1	0	0	0	1	0	1	0	0	0	1	0	1	0	0	10.2	10.2	10.2	13.605	118	118	0.0034662	2.1927	0	10.2	0	10.2	0	0	385540	0	304170	0	81370	0	0	5
tr|A0A4X1W1A8|A0A4X1W1A8_PIG	tr|A0A4X1W1A8|A0A4X1W1A8_PIG	1	1	1	tr|A0A4X1W1A8|A0A4X1W1A8_PIG Protein S100 OS=Sus scrofa OX=9823 GN=S100A16 PE=3 SV=1	1	1	1	1	0	0	1	1	0	0	0	0	1	1	0	0	0	0	1	1	0	0	10.7	10.7	10.7	11.79	103	103	0.0068729	2.0111	0	0	10.7	10.7	0	0	214660	0	0	73920	140740	0	0	6
tr|A0A5G2Q7Z2|A0A5G2Q7Z2_PIG	tr|A0A5G2Q7Z2|A0A5G2Q7Z2_PIG	1	1	1	tr|A0A5G2Q7Z2|A0A5G2Q7Z2_PIG Protein S100 OS=Sus scrofa OX=9823 GN=LOC110258323 PE=1 SV=1	1	1	1	1	1	1	1	1	0	0	1	1	1	1	0	0	1	1	1	1	0	0	17.2	17.2	17.2	9.9371	87	87	0	3.5701	17.2	17.2	17.2	17.2	0	0	737280	230530	43635	293880	169240	0	0	3
tr|A0A287A1G6|A0A287A1G6_PIG	tr|A0A287A1G6|A0A287A1G6_PIG	41	1	1	tr|A0A287A1G6|A0A287A1G6_PIG Hexokinase OS=Sus scrofa OX=9823 GN=HK1 PE=1 SV=2	1	41	1	1	19	34	11	17	35	22	0	0	0	1	0	1	0	0	0	1	0	1	48	1.2	1.2	101.97	914	914	1	-2	24.6	40.9	13.7	19.8	37.6	26.7	84673	0	0	0	84673	0	0	50
tr|A0A287AM78|A0A287AM78_PIG	tr|A0A287AM78|A0A287AM78_PIG	1	1	1	tr|A0A287AM78|A0A287AM78_PIG Purine nucleoside phosphorylase OS=Sus scrofa OX=9823 GN=PNP PE=1 SV=1	1	1	1	1	0	0	0	1	0	0	0	0	0	1	0	0	0	0	0	1	0	0	3.5	3.5	3.5	32.042	288	288	0.0099338	1.7536	0	0	0	3.5	0	0	76051	0	0	0	76051	0	0	18
tr|A0A8D1CXS1|A0A8D1CXS1_PIG	tr|A0A8D1CXS1|A0A8D1CXS1_PIG	14	1	0	tr|A0A8D1CXS1|A0A8D1CXS1_PIG Keratin 79 OS=Sus scrofa OX=9823 GN=KRT79 PE=4 SV=1	1	14	1	0	10	12	11	10	11	11	0	0	0	1	0	0	0	0	0	0	0	0	15.9	1.5	0	57.929	535	535	1	-2	13.1	14.4	13.1	13.6	14.4	13.1	54875	0	0	0	54875	0	0	32
tr|A0A5G2QT71|A0A5G2QT71_PIG	tr|A0A5G2QT71|A0A5G2QT71_PIG	3	3	3	tr|A0A5G2QT71|A0A5G2QT71_PIG Annexin OS=Sus scrofa OX=9823 GN=ANXA6 PE=1 SV=1	1	3	3	3	1	1	0	1	0	0	1	1	0	1	0	0	1	1	0	1	0	0	14.9	14.9	14.9	36.965	329	329	0.0099174	1.7006	4.3	4.9	0	5.8	0	0	301280	0	46437	0	254840	0	0	23
sp|P05027|AT1B1_PIG;tr|A0A5S6HMA0|A0A5S6HMA0_PIG	sp|P05027|AT1B1_PIG;tr|A0A5S6HMA0|A0A5S6HMA0_PIG	10;10	10;10	10;10	sp|P05027|AT1B1_PIG Sodium/potassium-transporting ATPase subunit beta-1 OS=Sus scrofa OX=9823 GN=ATP1B1 PE=1 SV=2;tr|A0A5S6HMA0|A0A5S6HMA0_PIG Sodium/potassium-transporting ATPase subunit beta OS=Sus scrofa OX=9823 GN=ATP1B1 PE=1 SV=1	2	10	10	10	8	10	8	0	2	1	8	10	8	0	2	1	8	10	8	0	2	1	36.3	36.3	36.3	35.158	303	303;325	0	323.31	35	36.3	35.6	0	11.9	7.3	64080000	17084000	38548000	8245200	0	203700	0	12
tr|A0A8D0N317|A0A8D0N317_PIG	tr|A0A8D0N317|A0A8D0N317_PIG	6	6	6	tr|A0A8D0N317|A0A8D0N317_PIG Uncharacterized protein OS=Sus scrofa OX=9823 PE=4 SV=1	1	6	6	6	1	5	0	1	1	1	1	5	0	1	1	1	1	5	0	1	1	1	38.5	38.5	38.5	24.051	208	208	0	32.463	7.7	34.6	0	7.7	5.8	3.8	1728800	219680	1321600	0	136970	50540	0	11
tr|A0A8D1HRP8|A0A8D1HRP8_PIG	tr|A0A8D1HRP8|A0A8D1HRP8_PIG	8	8	8	tr|A0A8D1HRP8|A0A8D1HRP8_PIG Syntaxin 3 OS=Sus scrofa OX=9823 GN=STX3 PE=4 SV=1	1	8	8	8	4	6	5	1	1	0	4	6	5	1	1	0	4	6	5	1	1	0	33.8	33.8	33.8	32.948	287	287	0	121.31	21.3	27.9	18.8	2.8	3.1	0	13953000	5550600	3330600	3277200	1694300	100740	0	13
tr|A0A8D0JMT5|A0A8D0JMT5_PIG	tr|A0A8D0JMT5|A0A8D0JMT5_PIG	5	5	5	tr|A0A8D0JMT5|A0A8D0JMT5_PIG Uncharacterized protein OS=Sus scrofa OX=9823 PE=4 SV=1	1	5	5	5	1	5	0	2	3	0	1	5	0	2	3	0	1	5	0	2	3	0	28	28	28	23.87	207	207	0	23.962	3.4	28	0	10.6	16.4	0	1389000	144170	1110200	0	50455	84168	0	10
tr|A0A4X1UF35|A0A4X1UF35_PIG	tr|A0A4X1UF35|A0A4X1UF35_PIG	4	4	4	tr|A0A4X1UF35|A0A4X1UF35_PIG DNA-dependent protein kinase catalytic subunit OS=Sus scrofa OX=9823 PE=4 SV=1	1	4	4	4	1	1	2	2	2	0	1	1	2	2	2	0	1	1	2	2	2	0	1.7	1.7	1.7	431.94	3838	3838	0.0017637	2.4112	0.3	0.3	0.9	0.9	0.6	0	5226200	352120	2047700	467700	2164100	194500	0	209
tr|A0A4X1U3T4|A0A4X1U3T4_PIG	tr|A0A4X1U3T4|A0A4X1U3T4_PIG	11	11	11	tr|A0A4X1U3T4|A0A4X1U3T4_PIG Uncharacterized protein OS=Sus scrofa OX=9823 GN=CNTN1 PE=3 SV=1	1	11	11	11	4	10	3	0	2	0	4	10	3	0	2	0	4	10	3	0	2	0	14.9	14.9	14.9	109.71	986	986	0	16.101	4.7	13.5	4	0	2.1	0	3312000	1807900	1118900	267210	0	117900	0	52
tr|A0A8D0T7Y2|A0A8D0T7Y2_PIG	tr|A0A8D0T7Y2|A0A8D0T7Y2_PIG	19	19	19	tr|A0A8D0T7Y2|A0A8D0T7Y2_PIG Uncharacterized protein OS=Sus scrofa OX=9823 PE=4 SV=1	1	19	19	19	2	17	2	2	5	0	2	17	2	2	5	0	2	17	2	2	5	0	13.9	13.9	13.9	206.05	1947	1947	0	40.289	1.3	13.2	1	1.5	3.1	0	1906500	230960	1106900	0	138180	430480	0	89
tr|A0A8D1VB79|A0A8D1VB79_PIG	tr|A0A8D1VB79|A0A8D1VB79_PIG	6	6	6	tr|A0A8D1VB79|A0A8D1VB79_PIG Uncharacterized protein OS=Sus scrofa OX=9823 PE=4 SV=1	1	6	6	6	3	3	1	1	3	0	3	3	1	1	3	0	3	3	1	1	3	0	44.5	44.5	44.5	14.476	128	128	0	21.166	25	28.9	7	10.2	29.7	0	20871000	5120900	1615100	13372000	479370	283700	0	10
tr|A0A5G2R2Z1|A0A5G2R2Z1_PIG	tr|A0A5G2R2Z1|A0A5G2R2Z1_PIG	7	7	7	tr|A0A5G2R2Z1|A0A5G2R2Z1_PIG Serine/arginine-rich splicing factor 1 OS=Sus scrofa OX=9823 GN=SRSF1 PE=1 SV=1	1	7	7	7	3	7	0	1	4	0	3	7	0	1	4	0	3	7	0	1	4	0	36.2	36.2	36.2	22.11	199	199	0	11.093	21.1	36.2	0	11.6	26.6	0	4526900	964060	2454700	0	332760	775410	0	13
tr|A0A480U069|A0A480U069_PIG	tr|A0A480U069|A0A480U069_PIG	10	5	4	tr|A0A480U069|A0A480U069_PIG Histone H2A OS=Sus scrofa OX=9823 PE=3 SV=1	1	10	5	4	5	9	4	4	10	3	2	4	0	0	5	0	1	3	0	0	4	0	58.5	50.8	28.5	14.119	130	130	0	323.31	57.7	58.5	27.7	27.7	58.5	26.9	12229000	361570	9927200	0	0	1940600	0	5
tr|A0A8D1DW67|A0A8D1DW67_PIG;tr|A0A287AQG9|A0A287AQG9_PIG	tr|A0A8D1DW67|A0A8D1DW67_PIG;tr|A0A287AQG9|A0A287AQG9_PIG	2;2	2;2	2;2	tr|A0A8D1DW67|A0A8D1DW67_PIG Uncharacterized protein OS=Sus scrofa OX=9823 PE=4 SV=1;tr|A0A287AQG9|A0A287AQG9_PIG POF1B actin binding protein OS=Sus scrofa OX=9823 GN=POF1B PE=1 SV=1	2	2	2	2	1	1	2	1	1	0	1	1	2	1	1	0	1	1	2	1	1	0	4.2	4.2	4.2	58.7	503	503;530	0	4.99	2.2	2.2	4.2	2.2	2.2	0	975800	422920	233450	181430	102440	35563	0	28
tr|F1RXA6|F1RXA6_PIG	tr|F1RXA6|F1RXA6_PIG	3	3	3	tr|F1RXA6|F1RXA6_PIG Gasdermin A OS=Sus scrofa OX=9823 GN=GSDMA PE=3 SV=3	1	3	3	3	1	3	1	0	1	0	1	3	1	0	1	0	1	3	1	0	1	0	6.7	6.7	6.7	49.856	446	446	0	3.4604	3.1	6.7	3.1	0	3.1	0	725360	172430	455910	54383	0	42635	0	23
tr|A0A8D0K0V5|A0A8D0K0V5_PIG	tr|A0A8D0K0V5|A0A8D0K0V5_PIG	8	5	5	tr|A0A8D0K0V5|A0A8D0K0V5_PIG Uncharacterized protein OS=Sus scrofa OX=9823 PE=4 SV=1	1	8	5	5	2	8	0	1	6	1	1	5	0	0	4	0	1	5	0	0	4	0	30.7	23.9	23.9	22	218	218	0	12.97	14.2	30.7	0	5	30.7	5	5048500	196160	4029400	0	0	822950	0	8
tr|A0A8D1ZGU3|A0A8D1ZGU3_PIG	tr|A0A8D1ZGU3|A0A8D1ZGU3_PIG	5	5	1	tr|A0A8D1ZGU3|A0A8D1ZGU3_PIG Uncharacterized protein OS=Sus scrofa OX=9823 PE=4 SV=1	1	5	5	1	3	5	1	3	4	2	3	5	1	3	4	2	1	1	0	0	1	0	42.5	42.5	20.4	11.824	113	113	0	165.93	34.5	42.5	14.2	41.6	42.5	33.6	1085200	159150	792680	0	0	133360	0	4
tr|A0A8D0SGQ0|A0A8D0SGQ0_PIG	tr|A0A8D0SGQ0|A0A8D0SGQ0_PIG	40	40	40	tr|A0A8D0SGQ0|A0A8D0SGQ0_PIG Uncharacterized protein OS=Sus scrofa OX=9823 PE=4 SV=1	1	40	40	40	11	38	0	5	13	0	11	38	0	5	13	0	11	38	0	5	13	0	15.8	15.8	15.8	397.39	3695	3695	0	233.83	4.3	14.5	0	2	6.4	0	13937000	1637400	9380800	0	808210	2111200	0	175
tr|A0A4X1UMP8|A0A4X1UMP8_PIG	tr|A0A4X1UMP8|A0A4X1UMP8_PIG	6	6	3	tr|A0A4X1UMP8|A0A4X1UMP8_PIG GLOBIN domain-containing protein OS=Sus scrofa OX=9823 GN=LOC110259958 PE=3 SV=1	1	6	6	3	3	5	2	1	3	0	3	5	2	1	3	0	2	2	1	0	2	0	43.3	43.3	28.4	15.033	141	141	0	12.018	30.5	31.9	19.1	5	25.5	0	11673000	2320900	5788000	640750	433790	2489900	0	9
tr|A0A5G2RHA4|A0A5G2RHA4_PIG;CON__P02676	tr|A0A5G2RHA4|A0A5G2RHA4_PIG	8;3	8;3	8;3	tr|A0A5G2RHA4|A0A5G2RHA4_PIG Fibrinogen beta chain OS=Sus scrofa OX=9823 GN=FGB PE=1 SV=1	2	8	8	8	0	8	0	0	3	0	0	8	0	0	3	0	0	8	0	0	3	0	19	19	19	55.624	489	489;495	0	10.528	0	19	0	0	8.2	0	1432000	0	1223900	0	0	208180	0	27
tr|A0A480NGQ1|A0A480NGQ1_PIG;tr|F1RYZ0|F1RYZ0_PIG	tr|A0A480NGQ1|A0A480NGQ1_PIG;tr|F1RYZ0|F1RYZ0_PIG	7;5	7;5	7;5	tr|A0A480NGQ1|A0A480NGQ1_PIG 60S acidic ribosomal protein P2 OS=Sus scrofa OX=9823 PE=3 SV=1;tr|F1RYZ0|F1RYZ0_PIG 60S acidic ribosomal protein P2 OS=Sus scrofa OX=9823 GN=RPLP2 PE=1 SV=2	2	7	7	7	1	6	4	2	6	0	1	6	4	2	6	0	1	6	4	2	6	0	64.8	64.8	64.8	14.602	142	142;114	0	119.57	8.5	59.2	48.6	32.4	59.2	0	8597400	460920	4273100	1985000	522660	1355700	0	7
tr|A0A5G2QCX2|A0A5G2QCX2_PIG	tr|A0A5G2QCX2|A0A5G2QCX2_PIG	65	65	1	tr|A0A5G2QCX2|A0A5G2QCX2_PIG Heparan sulfate proteoglycan 2 OS=Sus scrofa OX=9823 GN=HSPG2 PE=1 SV=1	1	65	65	1	17	63	0	6	27	1	17	63	0	6	27	1	0	1	0	0	0	0	22.8	22.8	0.2	448.22	4200	4200	0	314.07	6.2	22.2	0	2.3	9.1	0.3	22751000	2535300	15388000	0	611330	4216400	0	168
tr|A0A8D0SBP6|A0A8D0SBP6_PIG	tr|A0A8D0SBP6|A0A8D0SBP6_PIG	5	5	5	tr|A0A8D0SBP6|A0A8D0SBP6_PIG 40S ribosomal protein S18 OS=Sus scrofa OX=9823 GN=RPS18 PE=4 SV=1	1	5	5	5	3	4	2	3	3	0	3	4	2	3	3	0	3	4	2	3	3	0	25	25	25	17.685	152	152	0	21.637	13.2	19.1	12.5	18.4	13.8	0	5292600	1283900	2501000	171240	564060	772390	0	10
tr|A0A286ZIE8|A0A286ZIE8_PIG	tr|A0A286ZIE8|A0A286ZIE8_PIG	11	2	2	tr|A0A286ZIE8|A0A286ZIE8_PIG ADP/ATP translocase OS=Sus scrofa OX=9823 GN=SLC25A4 PE=1 SV=1	1	11	2	2	6	10	5	5	8	8	1	2	0	0	1	0	1	2	0	0	1	0	44.3	6	6	33.026	298	298	0	4.7661	20.1	40.6	16.4	15.4	34.9	32.6	1370100	218810	920710	0	0	230540	0	20
tr|A0A287A1L1|A0A287A1L1_PIG	tr|A0A287A1L1|A0A287A1L1_PIG	2	2	2	tr|A0A287A1L1|A0A287A1L1_PIG ADP-ribosylation factor 4 OS=Sus scrofa OX=9823 GN=ARF4 PE=1 SV=1	1	2	2	2	1	2	1	0	1	0	1	2	1	0	1	0	1	2	1	0	1	0	20.5	20.5	20.5	17.74	156	156	0	3.4167	13.5	20.5	7.1	0	7.1	0	1168500	128460	741180	113000	0	185840	0	8
tr|A0A8D0HWF0|A0A8D0HWF0_PIG	tr|A0A8D0HWF0|A0A8D0HWF0_PIG	5	5	5	tr|A0A8D0HWF0|A0A8D0HWF0_PIG Uncharacterized protein OS=Sus scrofa OX=9823 PE=4 SV=1	1	5	5	5	0	4	0	0	3	0	0	4	0	0	3	0	0	4	0	0	3	0	21.5	21.5	21.5	29.325	256	256	0	6.1347	0	14.5	0	0	15.6	0	2158700	0	1551200	0	0	607550	0	17
tr|A0A4X1VC89|A0A4X1VC89_PIG	tr|A0A4X1VC89|A0A4X1VC89_PIG	6	1	1	tr|A0A4X1VC89|A0A4X1VC89_PIG Ig-like domain-containing protein OS=Sus scrofa OX=9823 PE=4 SV=1	1	6	1	1	3	6	3	3	5	3	0	1	0	0	1	0	0	1	0	0	1	0	48.5	13	13	18.081	169	169	0	5.8688	20.1	48.5	20.1	20.1	44.4	20.1	232950	0	180960	0	0	51994	0	7
tr|A0A287B7T5|A0A287B7T5_PIG	tr|A0A287B7T5|A0A287B7T5_PIG	2	2	2	tr|A0A287B7T5|A0A287B7T5_PIG V-type proton ATPase subunit G OS=Sus scrofa OX=9823 GN=TMEM268 PE=1 SV=1	1	2	2	2	1	2	0	0	1	0	1	2	0	0	1	0	1	2	0	0	1	0	18.3	18.3	18.3	12.79	109	109	0	7.3839	10.1	18.3	0	0	10.1	0	450870	163610	220410	0	0	66847	0	6
tr|K7GLF7|K7GLF7_PIG	tr|K7GLF7|K7GLF7_PIG	6	6	6	tr|K7GLF7|K7GLF7_PIG Protein-glutamine gamma-glutamyltransferase K OS=Sus scrofa OX=9823 GN=TGM1 PE=3 SV=1	1	6	6	6	3	3	2	0	1	0	3	3	2	0	1	0	3	3	2	0	1	0	11.6	11.6	11.6	90.878	826	826	0	10.851	7.3	4.8	3.4	0	1.5	0	566090	238820	195300	95847	0	36127	0	50
tr|A0A4X1TWR8|A0A4X1TWR8_PIG	tr|A0A4X1TWR8|A0A4X1TWR8_PIG	4	4	4	tr|A0A4X1TWR8|A0A4X1TWR8_PIG H15 domain-containing protein OS=Sus scrofa OX=9823 GN=LOC100516295 PE=3 SV=1	1	4	4	4	3	4	0	1	3	0	3	4	0	1	3	0	3	4	0	1	3	0	25.7	25.7	25.7	22.524	214	214	0	24.664	21	25.7	0	8.4	20.1	0	6862900	1022300	4107100	0	368720	1364800	0	11
tr|A0A4X1VAA9|A0A4X1VAA9_PIG	tr|A0A4X1VAA9|A0A4X1VAA9_PIG	5	5	3	tr|A0A4X1VAA9|A0A4X1VAA9_PIG Synaptobrevin-2 OS=Sus scrofa OX=9823 GN=VAMP2 PE=3 SV=1	1	5	5	3	4	5	4	2	3	0	4	5	4	2	3	0	2	3	2	1	1	0	60.3	60.3	39.7	12.649	116	116	0	141.25	60.3	60.3	60.3	28.4	45.7	0	19896000	5630400	9415000	2743900	167750	1939000	0	5
tr|A0A8D1EJH6|A0A8D1EJH6_PIG	tr|A0A8D1EJH6|A0A8D1EJH6_PIG	6	6	6	tr|A0A8D1EJH6|A0A8D1EJH6_PIG Small nuclear ribonucleoprotein polypeptide A OS=Sus scrofa OX=9823 GN=SNRPA1 PE=4 SV=1	1	6	6	6	1	5	1	0	2	1	1	5	1	0	2	1	1	5	1	0	2	1	24.8	24.8	24.8	27.774	250	250	0	66.897	5.6	22	5.6	0	8.4	5.6	959410	0	737450	0	0	221960	0	10
tr|A0A4X1UH19|A0A4X1UH19_PIG;tr|Q5IZV0|Q5IZV0_PIG	tr|A0A4X1UH19|A0A4X1UH19_PIG;tr|Q5IZV0|Q5IZV0_PIG	6;5	4;3	4;3	tr|A0A4X1UH19|A0A4X1UH19_PIG Heat shock 27 kDa protein OS=Sus scrofa OX=9823 PE=3 SV=1;tr|Q5IZV0|Q5IZV0_PIG Heat shock 27 kDa protein (Fragment) OS=Sus scrofa OX=9823 PE=2 SV=1	2	6	4	4	1	4	2	2	2	0	1	2	2	1	1	0	1	2	2	1	1	0	22.7	19.1	19.1	27.86	251	251;124	0	9.6602	4	15.1	10	6.8	7.6	0	1664100	94887	311230	1145900	0	112120	0	16
tr|A0A8D0RWQ5|A0A8D0RWQ5_PIG	tr|A0A8D0RWQ5|A0A8D0RWQ5_PIG	9	9	9	tr|A0A8D0RWQ5|A0A8D0RWQ5_PIG Fibrillarin OS=Sus scrofa OX=9823 GN=FBL PE=4 SV=1	1	9	9	9	0	9	0	0	2	0	0	9	0	0	2	0	0	9	0	0	2	0	47.4	47.4	47.4	33.909	321	321	0	16.4	0	47.4	0	0	7.8	0	1633300	0	1441300	0	0	192010	0	20
tr|A0A4X1VLA2|A0A4X1VLA2_PIG	tr|A0A4X1VLA2|A0A4X1VLA2_PIG	2	2	2	tr|A0A4X1VLA2|A0A4X1VLA2_PIG Complex I-B14.5a OS=Sus scrofa OX=9823 GN=NDUFA7 PE=3 SV=1	1	2	2	2	0	2	0	0	1	0	0	2	0	0	1	0	0	2	0	0	1	0	28.3	28.3	28.3	12.628	113	113	1	-2	0	28.3	0	0	16.8	0	544930	0	445510	0	0	99418	0	5
tr|F6QA08|F6QA08_PIG	tr|F6QA08|F6QA08_PIG	8	8	8	tr|F6QA08|F6QA08_PIG Protein disulfide-isomerase OS=Sus scrofa OX=9823 GN=PDIA3 PE=1 SV=1	1	8	8	8	0	8	0	0	5	0	0	8	0	0	5	0	0	8	0	0	5	0	18.8	18.8	18.8	56.729	504	504	0	13.865	0	18.8	0	0	11.7	0	1354500	0	990970	0	0	363530	0	30
tr|A0A5G2QQ33|A0A5G2QQ33_PIG	tr|A0A5G2QQ33|A0A5G2QQ33_PIG	5	5	5	tr|A0A5G2QQ33|A0A5G2QQ33_PIG Histidine ammonia-lyase OS=Sus scrofa OX=9823 GN=HAL PE=1 SV=1	1	5	5	5	3	4	0	0	2	0	3	4	0	0	2	0	3	4	0	0	2	0	11.2	11.2	11.2	70.491	641	641	0	5.3493	5.9	8.6	0	0	4.5	0	1201100	537660	511040	0	0	152370	0	30
tr|A0A8D1GHW1|A0A8D1GHW1_PIG;tr|A0A4X1UXJ1|A0A4X1UXJ1_PIG	tr|A0A8D1GHW1|A0A8D1GHW1_PIG;tr|A0A4X1UXJ1|A0A4X1UXJ1_PIG	2;2	2;2	2;2	tr|A0A8D1GHW1|A0A8D1GHW1_PIG Uncharacterized protein OS=Sus scrofa OX=9823 GN=PSMA7 PE=4 SV=1;tr|A0A4X1UXJ1|A0A4X1UXJ1_PIG Proteasome subunit alpha type OS=Sus scrofa OX=9823 PE=3 SV=1	2	2	2	2	1	2	0	0	1	0	1	2	0	0	1	0	1	2	0	0	1	0	19.1	19.1	19.1	20.145	178	178;245	0	3.7706	10.7	19.1	0	0	10.7	0	351240	83877	214040	0	0	53322	0	11
tr|A0A287AFV4|A0A287AFV4_PIG	tr|A0A287AFV4|A0A287AFV4_PIG	2	2	2	tr|A0A287AFV4|A0A287AFV4_PIG Uncharacterized protein OS=Sus scrofa OX=9823 GN=LOC102162486 PE=1 SV=1	1	2	2	2	0	1	0	0	1	1	0	1	0	0	1	1	0	1	0	0	1	1	7.3	7.3	7.3	35.383	301	301	0	2.9929	0	5	0	0	5	2.3	174510	0	124490	0	0	50015	0	16
tr|A0A480WBV4|A0A480WBV4_PIG;tr|A0A4X1VZS3|A0A4X1VZS3_PIG	tr|A0A480WBV4|A0A480WBV4_PIG;tr|A0A4X1VZS3|A0A4X1VZS3_PIG	4;4	4;4	4;4	tr|A0A480WBV4|A0A480WBV4_PIG Tubulointerstitial nephritis antigen-like isoform X2 OS=Sus scrofa OX=9823 PE=3 SV=1;tr|A0A4X1VZS3|A0A4X1VZS3_PIG Pept_C1 domain-containing protein OS=Sus scrofa OX=9823 GN=TINAGL1 PE=3 SV=1	2	4	4	4	0	4	0	0	2	0	0	4	0	0	2	0	0	4	0	0	2	0	17.5	17.5	17.5	34.383	308	308;362	0	8.5939	0	17.5	0	0	7.8	0	482250	0	339120	0	0	143130	0	13
tr|A0A8D1VD49|A0A8D1VD49_PIG	tr|A0A8D1VD49|A0A8D1VD49_PIG	7	7	7	tr|A0A8D1VD49|A0A8D1VD49_PIG Uncharacterized protein OS=Sus scrofa OX=9823 PE=4 SV=1	1	7	7	7	0	6	0	0	6	0	0	6	0	0	6	0	0	6	0	0	6	0	14.4	14.4	14.4	67.768	620	620	0	42.771	0	12.9	0	0	11	0	4466500	0	3081300	0	0	1385100	0	31
sp|Q007T1|CRBB1_PIG	sp|Q007T1|CRBB1_PIG	12	12	12	sp|Q007T1|CRBB1_PIG Beta-crystallin B1 OS=Sus scrofa OX=9823 GN=CRYBB1 PE=2 SV=1	1	12	12	12	4	11	0	4	5	0	4	11	0	4	5	0	4	11	0	4	5	0	65.1	65.1	65.1	27.912	249	249	0	88.035	22.9	60.2	0	23.7	28.5	0	7440000	1232600	3800400	0	1076600	1330400	0	16
tr|A0A287BQW3|A0A287BQW3_PIG	tr|A0A287BQW3|A0A287BQW3_PIG	6	6	6	tr|A0A287BQW3|A0A287BQW3_PIG Histone H1.0 OS=Sus scrofa OX=9823 GN=H1-0 PE=1 SV=1	1	6	6	6	2	4	0	2	5	0	2	4	0	2	5	0	2	4	0	2	5	0	27.8	27.8	27.8	20.891	194	194	0	66.757	13.4	18	0	13.4	27.3	0	8409400	1123500	4967700	0	183590	2134500	0	5
tr|A0A480HYV8|A0A480HYV8_PIG	tr|A0A480HYV8|A0A480HYV8_PIG	11	11	11	tr|A0A480HYV8|A0A480HYV8_PIG Fibronectin OS=Sus scrofa OX=9823 PE=4 SV=1	1	11	11	11	0	8	1	0	4	0	0	8	1	0	4	0	0	8	1	0	4	0	7.3	7.3	7.3	239.72	2177	2177	0	10.907	0	5.1	0.8	0	2.7	0	1182900	0	883010	0	0	299920	0	94
tr|B1PLA8|B1PLA8_PIG	tr|B1PLA8|B1PLA8_PIG	1	1	1	tr|B1PLA8|B1PLA8_PIG Beta-synuclein (Fragment) OS=Sus scrofa OX=9823 GN=SNCB PE=3 SV=1	1	1	1	1	0	1	0	0	1	0	0	1	0	0	1	0	0	1	0	0	1	0	14	14	14	9.9016	93	93	0	3.3173	0	14	0	0	14	0	400200	0	269940	0	0	130270	0	3
tr|A0A286ZSI1|A0A286ZSI1_PIG	tr|A0A286ZSI1|A0A286ZSI1_PIG	2	2	2	tr|A0A286ZSI1|A0A286ZSI1_PIG Beta-A4 crystallin OS=Sus scrofa OX=9823 GN=CRYBA4 PE=1 SV=2	1	2	2	2	2	2	0	1	2	0	2	2	0	1	2	0	2	2	0	1	2	0	12.2	12.2	12.2	22.457	196	196	0	35.422	12.2	12.2	0	6.1	12.2	0	2546500	638860	1187700	0	146260	573680	0	9
tr|A0A5K1TZB6|A0A5K1TZB6_PIG	tr|A0A5K1TZB6|A0A5K1TZB6_PIG	5	4	4	tr|A0A5K1TZB6|A0A5K1TZB6_PIG Heterogeneous nuclear ribonucleoprotein H3 OS=Sus scrofa OX=9823 GN=HNRNPH3 PE=1 SV=1	1	5	4	4	3	5	1	1	4	0	3	4	1	1	4	0	3	4	1	1	4	0	18.4	16	16	35.238	331	331	0	32.682	12.4	18.4	5.1	5.1	16	0	1373200	162140	807810	0	0	403210	0	16
tr|A0A8D1ETP1|A0A8D1ETP1_PIG	tr|A0A8D1ETP1|A0A8D1ETP1_PIG	6	6	6	tr|A0A8D1ETP1|A0A8D1ETP1_PIG Centromere protein V OS=Sus scrofa OX=9823 GN=CENPV PE=4 SV=1	1	6	6	6	2	5	0	0	4	0	2	5	0	0	4	0	2	5	0	0	4	0	37.1	37.1	37.1	28.112	259	259	0	12.421	18.1	31.7	0	0	20.8	0	2076800	198150	1370600	0	0	508080	0	12
tr|A0A8D0KJN8|A0A8D0KJN8_PIG	tr|A0A8D0KJN8|A0A8D0KJN8_PIG	1	1	1	tr|A0A8D0KJN8|A0A8D0KJN8_PIG Uncharacterized protein OS=Sus scrofa OX=9823 PE=4 SV=1	1	1	1	1	0	1	0	0	1	0	0	1	0	0	1	0	0	1	0	0	1	0	4.6	4.6	4.6	38.667	350	350	0	4.59	0	4.6	0	0	4.6	0	329170	0	218990	0	0	110180	0	14
tr|A0A8D1A5E9|A0A8D1A5E9_PIG	tr|A0A8D1A5E9|A0A8D1A5E9_PIG	3	3	3	tr|A0A8D1A5E9|A0A8D1A5E9_PIG Uncharacterized protein OS=Sus scrofa OX=9823 PE=4 SV=1	1	3	3	3	1	2	1	0	1	0	1	2	1	0	1	0	1	2	1	0	1	0	13.2	13.2	13.2	26.782	242	242	0	11.45	4.1	9.1	5.8	0	5.8	0	833780	104590	321390	242170	0	165630	0	16
tr|A0A480VTV6|A0A480VTV6_PIG	tr|A0A480VTV6|A0A480VTV6_PIG	4	4	4	tr|A0A480VTV6|A0A480VTV6_PIG Heterogeneous nuclear ribonucleoprotein A/B isoform b (Fragment) OS=Sus scrofa OX=9823 PE=4 SV=1	1	4	4	4	1	4	0	0	3	0	1	4	0	0	3	0	1	4	0	0	3	0	34.9	34.9	34.9	19.535	175	175	0	33.347	8	34.9	0	0	27.4	0	1616000	0	1063600	0	0	552370	0	8
tr|A0A8D0IRW2|A0A8D0IRW2_PIG	tr|A0A8D0IRW2|A0A8D0IRW2_PIG	1	1	1	tr|A0A8D0IRW2|A0A8D0IRW2_PIG Uncharacterized protein OS=Sus scrofa OX=9823 PE=4 SV=1	1	1	1	1	1	1	1	0	1	0	1	1	1	0	1	0	1	1	1	0	1	0	9.1	9.1	9.1	16.567	143	143	0	2.7093	9.1	9.1	9.1	0	9.1	0	787460	176510	298140	155400	0	157410	0	9
tr|A0A4X1VQM0|A0A4X1VQM0_PIG	tr|A0A4X1VQM0|A0A4X1VQM0_PIG	3	3	3	tr|A0A4X1VQM0|A0A4X1VQM0_PIG Small nuclear ribonucleoprotein Sm D1 OS=Sus scrofa OX=9823 GN=SNRPD1 PE=3 SV=1	1	3	3	3	1	2	1	0	1	0	1	2	1	0	1	0	1	2	1	0	1	0	29.5	29.5	29.5	12.393	112	112	0	8.758	11.6	27.7	17.9	0	11.6	0	1548200	279250	702090	181580	0	385330	0	4
tr|A0A480RMD9|A0A480RMD9_PIG	tr|A0A480RMD9|A0A480RMD9_PIG	2	2	2	tr|A0A480RMD9|A0A480RMD9_PIG Retinol dehydrogenase 11 isoform 1 OS=Sus scrofa OX=9823 PE=3 SV=1	1	2	2	2	1	1	1	0	1	0	1	1	1	0	1	0	1	1	1	0	1	0	11.6	11.6	11.6	25.702	232	232	0	18.412	6	6	6	0	5.6	0	538070	0	287150	125380	0	125540	0	13
tr|A0A8D0JVK0|A0A8D0JVK0_PIG	tr|A0A8D0JVK0|A0A8D0JVK0_PIG	3	3	3	tr|A0A8D0JVK0|A0A8D0JVK0_PIG Uncharacterized protein OS=Sus scrofa OX=9823 PE=4 SV=1	1	3	3	3	1	3	1	1	1	0	1	3	1	1	1	0	1	3	1	1	1	0	40.2	40.2	40.2	10.368	92	92	0	6.1194	17.4	40.2	17.4	17.4	17.4	0	1767500	326750	786760	143120	175820	335090	0	7
tr|A0A287A4Y3|A0A287A4Y3_PIG	tr|A0A287A4Y3|A0A287A4Y3_PIG	17	2	2	tr|A0A287A4Y3|A0A287A4Y3_PIG Ig-like domain-containing protein OS=Sus scrofa OX=9823 PE=1 SV=1	1	17	2	2	10	16	12	10	14	9	0	2	0	0	1	0	0	2	0	0	1	0	67.3	11.9	11.9	24.721	226	226	0	2.5485	41.2	64.2	54.4	54.4	65	54.4	293680	0	213310	0	0	80377	0	13
tr|A0A8D0UN99|A0A8D0UN99_PIG	tr|A0A8D0UN99|A0A8D0UN99_PIG	1	1	1	tr|A0A8D0UN99|A0A8D0UN99_PIG Uncharacterized protein OS=Sus scrofa OX=9823 PE=4 SV=1	1	1	1	1	0	1	0	0	1	0	0	1	0	0	1	0	0	1	0	0	1	0	5.2	5.2	5.2	26.316	233	233	0.0098361	1.6618	0	5.2	0	0	5.2	0	229930	0	147760	0	0	82173	0	9
tr|A0A5G2QVR1|A0A5G2QVR1_PIG	tr|A0A5G2QVR1|A0A5G2QVR1_PIG	5	5	5	tr|A0A5G2QVR1|A0A5G2QVR1_PIG Complex I-B15 OS=Sus scrofa OX=9823 GN=NDUFB4 PE=1 SV=1	1	5	5	5	1	4	1	2	3	0	1	4	1	2	3	0	1	4	1	2	3	0	54.6	54.6	54.6	13.759	119	119	0	31.95	16.8	46.2	16.8	25.2	37	0	7456600	304190	1710900	246690	4354700	840050	0	5
tr|A0A8D0X0N6|A0A8D0X0N6_PIG	tr|A0A8D0X0N6|A0A8D0X0N6_PIG	3	3	3	tr|A0A8D0X0N6|A0A8D0X0N6_PIG Leucine rich repeat containing 59 OS=Sus scrofa OX=9823 GN=LRRC59 PE=4 SV=1	1	3	3	3	0	2	0	0	2	0	0	2	0	0	2	0	0	2	0	0	2	0	14.7	14.7	14.7	30.739	278	278	0	5.9298	0	9.7	0	0	9.4	0	468350	0	326260	0	0	142080	0	15
tr|A0A4X1SSS2|A0A4X1SSS2_PIG	tr|A0A4X1SSS2|A0A4X1SSS2_PIG	9	9	9	tr|A0A4X1SSS2|A0A4X1SSS2_PIG Fibrinogen C-terminal domain-containing protein OS=Sus scrofa OX=9823 GN=FGG PE=4 SV=1	1	9	9	9	0	7	0	0	6	0	0	7	0	0	6	0	0	7	0	0	6	0	25.8	25.8	25.8	49.618	438	438	0	42.131	0	22.1	0	0	19.9	0	4168300	0	2591000	0	0	1577300	0	26
tr|A0A286ZL51|A0A286ZL51_PIG	tr|A0A286ZL51|A0A286ZL51_PIG	1	1	1	tr|A0A286ZL51|A0A286ZL51_PIG Ribosomal protein L23a OS=Sus scrofa OX=9823 GN=RPL23A PE=1 SV=2	1	1	1	1	0	1	0	0	1	0	0	1	0	0	1	0	0	1	0	0	1	0	8.3	8.3	8.3	17.695	156	156	0.0034843	2.2245	0	8.3	0	0	8.3	0	1401800	0	887020	0	0	514820	0	6
tr|A0A8D0Y7D9|A0A8D0Y7D9_PIG	tr|A0A8D0Y7D9|A0A8D0Y7D9_PIG	5	5	5	tr|A0A8D0Y7D9|A0A8D0Y7D9_PIG Uncharacterized protein OS=Sus scrofa OX=9823 PE=4 SV=1	1	5	5	5	1	3	1	3	4	0	1	3	1	3	4	0	1	3	1	3	4	0	44.8	44.8	44.8	14.419	125	125	0	13.569	7.2	32	7.2	24.8	38.4	0	7979200	830690	4277100	0	314920	2556600	0	8
tr|A0A286ZQQ8|A0A286ZQQ8_PIG	tr|A0A286ZQQ8|A0A286ZQQ8_PIG	8	3	2	tr|A0A286ZQQ8|A0A286ZQQ8_PIG Ig-like domain-containing protein OS=Sus scrofa OX=9823 PE=4 SV=2	1	8	3	2	4	7	4	4	7	2	2	3	2	2	3	0	1	2	1	1	2	0	41.1	19.4	14.3	18.873	175	175	0	53.5	35.4	37.1	35.4	35.4	41.1	16	37872000	6127500	16136000	1382500	4593500	9632300	0	6
tr|A0A8D0XWB5|A0A8D0XWB5_PIG	tr|A0A8D0XWB5|A0A8D0XWB5_PIG	3	3	3	tr|A0A8D0XWB5|A0A8D0XWB5_PIG Uncharacterized protein OS=Sus scrofa OX=9823 PE=4 SV=1	1	3	3	3	1	2	1	0	2	0	1	2	1	0	2	0	1	2	1	0	2	0	8.1	8.1	8.1	49.788	447	447	0	4.5942	2.9	5.6	2.5	0	5.6	0	650890	95042	250230	128460	0	177170	0	21
tr|A0A4X1W9B9|A0A4X1W9B9_PIG	tr|A0A4X1W9B9|A0A4X1W9B9_PIG	8	8	8	tr|A0A4X1W9B9|A0A4X1W9B9_PIG Uncharacterized protein OS=Sus scrofa OX=9823 GN=MYL6B PE=4 SV=1	1	8	8	8	4	7	3	0	6	0	4	7	3	0	6	0	4	7	3	0	6	0	62.3	62.3	62.3	16.319	146	146	0	72.819	37	56.8	25.3	0	55.5	0	6199100	669360	3194700	684520	0	1650500	0	10
tr|A0A8D1HID3|A0A8D1HID3_PIG	tr|A0A8D1HID3|A0A8D1HID3_PIG	8	8	8	tr|A0A8D1HID3|A0A8D1HID3_PIG Uncharacterized protein OS=Sus scrofa OX=9823 PE=4 SV=1	1	8	8	8	1	6	0	0	5	0	1	6	0	0	5	0	1	6	0	0	5	0	16.3	16.3	16.3	69.557	669	669	0	15.282	1.3	13.2	0	0	11.8	0	1184000	79920	659940	0	0	444100	0	23
tr|A0A4X1T5Y2|A0A4X1T5Y2_PIG	tr|A0A4X1T5Y2|A0A4X1T5Y2_PIG	5	5	5	tr|A0A4X1T5Y2|A0A4X1T5Y2_PIG High mobility group AT-hook protein 1 OS=Sus scrofa OX=9823 GN=HMGA1 PE=3 SV=1	1	5	5	5	3	5	0	2	5	0	3	5	0	2	5	0	3	5	0	2	5	0	41.1	41.1	41.1	11.646	107	107	0	146.96	32.7	41.1	0	17.8	41.1	0	16351000	1807300	8040800	0	727190	5775600	0	6
tr|L8AXM5|L8AXM5_PIG	tr|L8AXM5|L8AXM5_PIG	19	2	1	tr|L8AXM5|L8AXM5_PIG IgG heavy chain OS=Sus scrofa OX=9823 GN=IGHG PE=2 SV=1	1	19	2	1	14	18	11	11	17	12	1	2	1	1	2	1	0	1	1	0	1	1	60.2	7.6	4	51.762	472	472	0	112.24	41.7	54.9	31.8	31.4	55.5	43.2	44413000	6130400	22686000	0	857130	14740000	0	19
tr|A0A8D1RNV2|A0A8D1RNV2_PIG	tr|A0A8D1RNV2|A0A8D1RNV2_PIG	1	1	1	tr|A0A8D1RNV2|A0A8D1RNV2_PIG Uncharacterized protein OS=Sus scrofa OX=9823 PE=4 SV=1	1	1	1	1	0	1	0	0	1	0	0	1	0	0	1	0	0	1	0	0	1	0	18.1	18.1	18.1	7.6799	72	72	0.0017606	2.3875	0	18.1	0	0	18.1	0	578620	0	348760	0	0	229860	0	1
tr|A0A5G2QFC4|A0A5G2QFC4_PIG	tr|A0A5G2QFC4|A0A5G2QFC4_PIG	3	3	3	tr|A0A5G2QFC4|A0A5G2QFC4_PIG Acetyltransferase component of pyruvate dehydrogenase complex OS=Sus scrofa OX=9823 GN=DLAT PE=1 SV=1	1	3	3	3	1	2	0	0	1	0	1	2	0	0	1	0	1	2	0	0	1	0	8.3	8.3	8.3	55.923	520	520	0	4.1838	2.1	6.2	0	0	2.9	0	429660	0	258680	0	0	170980	0	30
tr|A0A8D0SC34|A0A8D0SC34_PIG	tr|A0A8D0SC34|A0A8D0SC34_PIG	2	2	2	tr|A0A8D0SC34|A0A8D0SC34_PIG Uncharacterized protein OS=Sus scrofa OX=9823 PE=4 SV=1	1	2	2	2	0	2	1	1	2	0	0	2	1	1	2	0	0	2	1	1	2	0	52.2	52.2	52.2	11.397	113	113	0	49.539	0	52.2	14.2	14.2	52.2	0	3182300	0	1049700	1169000	269700	693880	0	3
tr|A0A4X1ULF2|A0A4X1ULF2_PIG	tr|A0A4X1ULF2|A0A4X1ULF2_PIG	1	1	1	tr|A0A4X1ULF2|A0A4X1ULF2_PIG DNA-directed RNA polymerases I, II, and III subunit RPABC3 OS=Sus scrofa OX=9823 GN=POLR2H PE=1 SV=1	1	1	1	1	1	1	0	1	1	0	1	1	0	1	1	0	1	1	0	1	1	0	8.7	8.7	8.7	17.143	150	150	0.0017668	2.4216	8.7	8.7	0	8.7	8.7	0	335370	65584	110850	0	84768	74169	0	9
tr|A0A480M929|A0A480M929_PIG	tr|A0A480M929|A0A480M929_PIG	22	1	0	tr|A0A480M929|A0A480M929_PIG Tubulin beta chain OS=Sus scrofa OX=9823 PE=3 SV=1	1	22	1	0	18	21	12	10	18	16	1	1	0	0	1	0	0	0	0	0	0	0	54.6	2.7	0	49.923	445	445	0	2.8105	52.4	54.6	33.7	31.7	48.8	47.2	1159100	205430	567560	0	0	386100	0	20
tr|A0A286ZS50|A0A286ZS50_PIG	tr|A0A286ZS50|A0A286ZS50_PIG	1	1	1	tr|A0A286ZS50|A0A286ZS50_PIG 40S ribosomal protein S23 OS=Sus scrofa OX=9823 PE=3 SV=1	1	1	1	1	0	1	0	0	1	0	0	1	0	0	1	0	0	1	0	0	1	0	7.7	7.7	7.7	15.537	143	143	0.00982	1.6215	0	7.7	0	0	7.7	0	934610	0	554520	0	0	380090	0	8
tr|A0A8D0NM09|A0A8D0NM09_PIG	tr|A0A8D0NM09|A0A8D0NM09_PIG	2	2	2	tr|A0A8D0NM09|A0A8D0NM09_PIG Uncharacterized protein OS=Sus scrofa OX=9823 PE=4 SV=1	1	2	2	2	0	2	0	1	2	0	0	2	0	1	2	0	0	2	0	1	2	0	36.2	36.2	36.2	12.581	116	116	0	31.839	0	36.2	0	10.3	36.2	0	967590	0	573730	0	0	393860	0	5
tr|A0A8D0LFG3|A0A8D0LFG3_PIG	tr|A0A8D0LFG3|A0A8D0LFG3_PIG	3	3	3	tr|A0A8D0LFG3|A0A8D0LFG3_PIG Uncharacterized protein OS=Sus scrofa OX=9823 PE=4 SV=1	1	3	3	3	1	3	1	0	2	0	1	3	1	0	2	0	1	3	1	0	2	0	25.9	25.9	25.9	13.074	116	116	0	29.344	8.6	25.9	8.6	0	18.1	0	8604600	719930	4530800	207690	0	3146100	0	4
tr|A0A8D1A1S2|A0A8D1A1S2_PIG	tr|A0A8D1A1S2|A0A8D1A1S2_PIG	2	2	2	tr|A0A8D1A1S2|A0A8D1A1S2_PIG Uncharacterized protein OS=Sus scrofa OX=9823 PE=4 SV=1	1	2	2	2	1	2	0	0	1	0	1	2	0	0	1	0	1	2	0	0	1	0	12.6	12.6	12.6	25.275	231	231	0	5.2231	6.5	12.6	0	0	6.5	0	1638500	152440	1316800	0	0	169320	0	15
tr|A0A8D1RAV1|A0A8D1RAV1_PIG	tr|A0A8D1RAV1|A0A8D1RAV1_PIG	12	12	12	tr|A0A8D1RAV1|A0A8D1RAV1_PIG Uncharacterized protein OS=Sus scrofa OX=9823 PE=4 SV=1	1	12	12	12	2	9	1	2	7	0	2	9	1	2	7	0	2	9	1	2	7	0	11.1	11.1	11.1	198.78	1792	1792	0	26.591	2.2	9.2	0.6	1.6	6.2	0	2432700	92162	1176400	277020	85190	801950	0	88
tr|A0A287A5T1|A0A287A5T1_PIG	tr|A0A287A5T1|A0A287A5T1_PIG	2	2	2	tr|A0A287A5T1|A0A287A5T1_PIG Uncharacterized protein OS=Sus scrofa OX=9823 GN=PCBP4 PE=1 SV=2	1	2	2	2	0	2	0	0	2	0	0	2	0	0	2	0	0	2	0	0	2	0	9.6	9.6	9.6	33.438	323	323	0	6.0763	0	9.6	0	0	9.6	0	232610	0	137040	0	0	95574	0	11
tr|A0A480LD68|A0A480LD68_PIG	tr|A0A480LD68|A0A480LD68_PIG	11	11	11	tr|A0A480LD68|A0A480LD68_PIG Nucleolin OS=Sus scrofa OX=9823 PE=4 SV=1	1	11	11	11	4	10	0	3	9	0	4	10	0	3	9	0	4	10	0	3	9	0	25.4	25.4	25.4	55.849	511	511	0	87.958	11.7	23.9	0	7.2	23.9	0	6515900	787340	3125600	0	292870	2310100	0	27
tr|A0A8D0TIH6|A0A8D0TIH6_PIG	tr|A0A8D0TIH6|A0A8D0TIH6_PIG	3	3	3	tr|A0A8D0TIH6|A0A8D0TIH6_PIG Uncharacterized protein OS=Sus scrofa OX=9823 PE=4 SV=1	1	3	3	3	1	3	0	1	2	0	1	3	0	1	2	0	1	3	0	1	2	0	4.5	4.5	4.5	67.227	581	581	0	5.3472	2.8	4.5	0	2.8	4.3	0	604800	46837	303110	0	38941	215910	0	30
tr|A0A5G2QV25|A0A5G2QV25_PIG;tr|A0A4X1V3C3|A0A4X1V3C3_PIG	tr|A0A5G2QV25|A0A5G2QV25_PIG;tr|A0A4X1V3C3|A0A4X1V3C3_PIG	3;3	3;3	3;3	tr|A0A5G2QV25|A0A5G2QV25_PIG Small nuclear ribonucleoprotein Sm D3 OS=Sus scrofa OX=9823 GN=SNRPD3 PE=1 SV=1;tr|A0A4X1V3C3|A0A4X1V3C3_PIG Small nuclear ribonucleoprotein Sm D3 OS=Sus scrofa OX=9823 GN=SNRPD3 PE=3 SV=1	2	3	3	3	1	3	1	1	3	0	1	3	1	1	3	0	1	3	1	1	3	0	32.5	32.5	32.5	13.203	120	120;126	0	24.675	8.3	32.5	7.5	8.3	32.5	0	5297600	605870	2234800	130600	718370	1607900	0	8
tr|A0A4X1TUP3|A0A4X1TUP3_PIG	tr|A0A4X1TUP3|A0A4X1TUP3_PIG	4	4	4	tr|A0A4X1TUP3|A0A4X1TUP3_PIG 60S ribosomal protein L12 OS=Sus scrofa OX=9823 PE=3 SV=1	1	4	4	4	1	2	3	1	2	1	1	2	3	1	2	1	1	2	3	1	2	1	24.8	24.8	24.8	17.884	165	165	0	6.7821	9.1	15.2	19.4	9.1	14.5	9.7	1429800	164670	527940	112910	121110	503190	0	9
tr|A0A480PJ61|A0A480PJ61_PIG;tr|A0A4X1UCZ8|A0A4X1UCZ8_PIG	tr|A0A480PJ61|A0A480PJ61_PIG	7;1	3;0	1;0	tr|A0A480PJ61|A0A480PJ61_PIG Histone H2A OS=Sus scrofa OX=9823 PE=3 SV=1	2	7	3	1	5	7	3	4	7	3	2	3	1	2	3	1	0	1	0	0	1	0	52.4	25.9	25.9	15.146	143	143;66	0	323.31	52.4	52.4	27.3	32.2	52.4	27.3	7609100	0	4383800	0	0	3225200	0	7
tr|A0A8D0PSA2|A0A8D0PSA2_PIG	tr|A0A8D0PSA2|A0A8D0PSA2_PIG	16	16	16	tr|A0A8D0PSA2|A0A8D0PSA2_PIG Uncharacterized protein OS=Sus scrofa OX=9823 PE=4 SV=1	1	16	16	16	7	12	1	4	10	0	7	12	1	4	10	0	7	12	1	4	10	0	21.1	21.1	21.1	120.09	1088	1088	0	74.551	11.6	16.5	1	4.1	14.5	0	9885100	1732700	4200800	71925	426110	3453600	0	51
tr|A0A4X1UBW2|A0A4X1UBW2_PIG	tr|A0A4X1UBW2|A0A4X1UBW2_PIG	5	3	3	tr|A0A4X1UBW2|A0A4X1UBW2_PIG Histone H2A OS=Sus scrofa OX=9823 GN=LOC100512448 PE=3 SV=1	1	5	3	3	4	5	3	5	5	2	2	3	1	3	3	0	2	3	1	3	3	0	58	44.5	44.5	12.719	119	119	0	226.27	33.6	58	21.8	58	58	13.4	41155000	8336400	14940000	677690	4072800	13128000	0	5
tr|A0A8D1FTQ1|A0A8D1FTQ1_PIG	tr|A0A8D1FTQ1|A0A8D1FTQ1_PIG	2	1	1	tr|A0A8D1FTQ1|A0A8D1FTQ1_PIG Uncharacterized protein OS=Sus scrofa OX=9823 PE=4 SV=1	1	2	1	1	1	2	1	1	2	1	0	1	0	0	1	0	0	1	0	0	1	0	28.2	12.8	12.8	12.49	117	117	0	2.8278	15.4	28.2	15.4	15.4	28.2	15.4	393930	0	225390	0	0	168540	0	4
tr|A0A480X8Q0|A0A480X8Q0_PIG	tr|A0A480X8Q0|A0A480X8Q0_PIG	23	1	0	tr|A0A480X8Q0|A0A480X8Q0_PIG Tubulin beta chain OS=Sus scrofa OX=9823 PE=3 SV=1	1	23	1	0	19	22	14	12	19	17	1	1	0	0	1	0	0	0	0	0	0	0	62.4	3.5	0	48.511	433	433	0	16.048	60	62.4	40.2	38.1	56.4	51.3	2586500	254840	1329800	0	0	1001900	0	20
tr|A0A480XW14|A0A480XW14_PIG	tr|A0A480XW14|A0A480XW14_PIG	3	3	3	tr|A0A480XW14|A0A480XW14_PIG Zinc finger BED domain-containing protein 1 OS=Sus scrofa OX=9823 PE=4 SV=1	1	3	3	3	0	2	1	1	1	0	0	2	1	1	1	0	0	2	1	1	1	0	4.5	4.5	4.5	78.449	706	706	0.0051635	2.0518	0	2.4	1	1	2.1	0	1880700	0	92847	256100	1459700	72051	0	29
tr|A0A8D0VUU7|A0A8D0VUU7_PIG;tr|A0A286ZJK2|A0A286ZJK2_PIG	tr|A0A8D0VUU7|A0A8D0VUU7_PIG;tr|A0A286ZJK2|A0A286ZJK2_PIG	23;22	1;1	1;1	tr|A0A8D0VUU7|A0A8D0VUU7_PIG Uncharacterized protein OS=Sus scrofa OX=9823 PE=4 SV=1;tr|A0A286ZJK2|A0A286ZJK2_PIG Heterogeneous nuclear ribonucleoprotein M OS=Sus scrofa OX=9823 GN=HNRNPM PE=1 SV=2	2	23	1	1	10	20	5	11	20	6	0	1	0	0	1	0	0	1	0	0	1	0	41.6	3.6	3.6	74.623	702	702;682	0	11.122	18.2	38.7	10	19.5	37.5	11.5	1624200	0	912010	0	0	712200	0	45
tr|A0A4X1WB51|A0A4X1WB51_PIG	tr|A0A4X1WB51|A0A4X1WB51_PIG	3	3	3	tr|A0A4X1WB51|A0A4X1WB51_PIG Uncharacterized protein OS=Sus scrofa OX=9823 GN=MAGOH PE=3 SV=1	1	3	3	3	0	3	0	0	2	0	0	3	0	0	2	0	0	3	0	0	2	0	29.4	29.4	29.4	12.844	109	109	0	28.038	0	29.4	0	0	23.9	0	1411200	0	853270	0	0	557900	0	7
tr|A0A480TW29|A0A480TW29_PIG	tr|A0A480TW29|A0A480TW29_PIG	2	2	2	tr|A0A480TW29|A0A480TW29_PIG Serine/arginine-rich splicing factor 2 (Fragment) OS=Sus scrofa OX=9823 PE=3 SV=1	1	2	2	2	1	1	0	2	2	0	1	1	0	2	2	0	1	1	0	2	2	0	11.8	11.8	11.8	24.454	211	211	0	5.9613	8.1	8.1	0	11.8	11.8	0	807700	113870	294820	0	165670	233350	0	8
tr|A0A8D1RWX9|A0A8D1RWX9_PIG	tr|A0A8D1RWX9|A0A8D1RWX9_PIG	22	22	22	tr|A0A8D1RWX9|A0A8D1RWX9_PIG Nuclear mitotic apparatus protein 1 OS=Sus scrofa OX=9823 GN=NUMA1 PE=4 SV=1	1	22	22	22	2	13	2	3	14	0	2	13	2	3	14	0	2	13	2	3	14	0	14.3	14.3	14.3	225.58	2015	2015	0	57.533	1.4	8.7	1.2	1.5	9.2	0	2645500	112410	1342100	34627	98324	1058100	0	120
tr|A0A8D0LIC7|A0A8D0LIC7_PIG	tr|A0A8D0LIC7|A0A8D0LIC7_PIG	8	7	1	tr|A0A8D0LIC7|A0A8D0LIC7_PIG Uncharacterized protein OS=Sus scrofa OX=9823 PE=4 SV=1	1	8	7	1	0	4	1	1	6	0	0	3	1	1	5	0	0	1	0	0	0	0	9	8.1	1.1	117.61	1072	1072	0	10.135	0	3.8	1	1	6.9	0	394500	0	115610	0	72376	206510	0	46
tr|A0A287A7G8|A0A287A7G8_PIG;tr|Q29574|Q29574_PIG	tr|A0A287A7G8|A0A287A7G8_PIG	15;5	2;0	0;0	tr|A0A287A7G8|A0A287A7G8_PIG Histone H2B OS=Sus scrofa OX=9823 GN=H2BC11 PE=3 SV=1	2	15	2	0	6	14	5	8	13	2	2	2	1	2	2	0	0	0	0	0	0	0	59.1	6.7	0	16.719	149	149;69	0	158.4	34.9	59.1	29.5	38.9	59.1	16.1	108890000	7274800	56436000	493920	6100400	38584000	0	8
tr|A0A4X1T8J9|A0A4X1T8J9_PIG	tr|A0A4X1T8J9|A0A4X1T8J9_PIG	6	6	6	tr|A0A4X1T8J9|A0A4X1T8J9_PIG Cytochrome c oxidase subunit 4 OS=Sus scrofa OX=9823 GN=LOC100624067 PE=3 SV=1	1	6	6	6	2	5	3	1	4	0	2	5	3	1	4	0	2	5	3	1	4	0	27.2	27.2	27.2	19.64	169	169	0	21.675	13	20.7	18.9	7.1	25.4	0	11700000	1715200	5243700	1006600	0	3734800	0	11
tr|A0A286ZXI2|A0A286ZXI2_PIG	tr|A0A286ZXI2|A0A286ZXI2_PIG	3	3	3	tr|A0A286ZXI2|A0A286ZXI2_PIG EWS RNA binding protein 1 OS=Sus scrofa OX=9823 GN=EWSR1 PE=1 SV=2	1	3	3	3	1	3	0	1	3	0	1	3	0	1	3	0	1	3	0	1	3	0	8.8	8.8	8.8	62.508	600	600	0	30.156	2.3	8.8	0	2.3	8.8	0	2366700	163810	1202500	0	67094	933370	0	17
tr|A0A8D1YBS4|A0A8D1YBS4_PIG	tr|A0A8D1YBS4|A0A8D1YBS4_PIG	75	9	9	tr|A0A8D1YBS4|A0A8D1YBS4_PIG Myosin heavy chain 10 OS=Sus scrofa OX=9823 GN=MYH10 PE=4 SV=1	1	75	9	9	21	60	5	24	65	2	2	7	0	2	7	0	2	7	0	2	7	0	46.8	6.6	6.6	231.27	1997	1997	0	116.43	16.9	40.2	4.3	18	41	1.6	3669900	41332	1828900	0	118910	1680700	0	104
tr|A0A5G2QXJ5|A0A5G2QXJ5_PIG	tr|A0A5G2QXJ5|A0A5G2QXJ5_PIG	8	8	8	tr|A0A5G2QXJ5|A0A5G2QXJ5_PIG Heterogeneous nuclear ribonucleoprotein U like 1 OS=Sus scrofa OX=9823 GN=HNRNPUL1 PE=1 SV=1	1	8	8	8	1	6	0	0	5	0	1	6	0	0	5	0	1	6	0	0	5	0	16.3	16.3	16.3	83.964	748	748	0	16.549	2	13.4	0	0	8	0	1919800	104610	865720	0	0	949500	0	32
tr|A0A287AG39|A0A287AG39_PIG	tr|A0A287AG39|A0A287AG39_PIG	4	4	4	tr|A0A287AG39|A0A287AG39_PIG Small nuclear ribonucleoprotein-associated protein OS=Sus scrofa OX=9823 PE=3 SV=1	1	4	4	4	1	3	0	1	3	0	1	3	0	1	3	0	1	3	0	1	3	0	13.4	13.4	13.4	23.67	231	231	0	5.9329	3.5	10.4	0	3.5	6.9	0	965920	144330	375540	0	119080	326970	0	15
tr|A0A8D1MC95|A0A8D1MC95_PIG	tr|A0A8D1MC95|A0A8D1MC95_PIG	2	2	2	tr|A0A8D1MC95|A0A8D1MC95_PIG Uncharacterized protein OS=Sus scrofa OX=9823 PE=4 SV=1	1	2	2	2	0	2	0	0	2	0	0	2	0	0	2	0	0	2	0	0	2	0	16.7	16.7	16.7	21.121	186	186	0	6.25	0	16.7	0	0	16.7	0	555410	0	294970	0	0	260440	0	8
tr|A0A287B950|A0A287B950_PIG	tr|A0A287B950|A0A287B950_PIG	3	3	3	tr|A0A287B950|A0A287B950_PIG Elongin-C OS=Sus scrofa OX=9823 GN=ELOC PE=1 SV=1	1	3	3	3	1	1	0	1	3	0	1	1	0	1	3	0	1	1	0	1	3	0	39.3	39.3	39.3	12.455	112	112	0	23.978	17.9	17.9	0	17.9	39.3	0	1798100	280750	688130	0	214470	614790	0	7
tr|A0A8D0RAM6|A0A8D0RAM6_PIG	tr|A0A8D0RAM6|A0A8D0RAM6_PIG	1	1	1	tr|A0A8D0RAM6|A0A8D0RAM6_PIG Uncharacterized protein OS=Sus scrofa OX=9823 PE=4 SV=1	1	1	1	1	1	1	1	1	1	0	1	1	1	1	1	0	1	1	1	1	1	0	8.7	8.7	8.7	18.307	161	161	0	83.212	8.7	8.7	8.7	8.7	8.7	0	5646400	649740	2181800	519830	336210	1958800	0	8
tr|A0A8D0I8F8|A0A8D0I8F8_PIG;tr|A0A4X1VXP4|A0A4X1VXP4_PIG	tr|A0A8D0I8F8|A0A8D0I8F8_PIG;tr|A0A4X1VXP4|A0A4X1VXP4_PIG	8;6	8;6	8;6	tr|A0A8D0I8F8|A0A8D0I8F8_PIG Uncharacterized protein OS=Sus scrofa OX=9823 PE=4 SV=1;tr|A0A4X1VXP4|A0A4X1VXP4_PIG RRM domain-containing protein OS=Sus scrofa OX=9823 PE=4 SV=1	2	8	8	8	4	6	0	2	7	0	4	6	0	2	7	0	4	6	0	2	7	0	25.1	25.1	25.1	52.465	462	462;650	0	57.806	14.1	20.8	0	5.8	22.1	0	5046600	833160	2138600	0	345970	1728900	0	24
tr|A0A287AJD3|A0A287AJD3_PIG	tr|A0A287AJD3|A0A287AJD3_PIG	5	5	5	tr|A0A287AJD3|A0A287AJD3_PIG Y-box binding protein 1 OS=Sus scrofa OX=9823 GN=YBX1 PE=1 SV=1	1	5	5	5	0	4	3	0	4	0	0	4	3	0	4	0	0	4	3	0	4	0	41	41	41	30.436	266	266	0	13.842	0	29.7	22.6	0	34.6	0	1274900	0	333640	476130	0	465180	0	12
tr|A0A8D0PSF0|A0A8D0PSF0_PIG	tr|A0A8D0PSF0|A0A8D0PSF0_PIG	5	5	5	tr|A0A8D0PSF0|A0A8D0PSF0_PIG Uncharacterized protein OS=Sus scrofa OX=9823 PE=4 SV=1	1	5	5	5	2	3	0	0	4	0	2	3	0	0	4	0	2	3	0	0	4	0	14.4	14.4	14.4	53.506	478	478	0	18.292	6.3	8.8	0	0	11.7	0	1614400	514290	518110	0	0	581970	0	21
tr|A0A8D0ISE7|A0A8D0ISE7_PIG	tr|A0A8D0ISE7|A0A8D0ISE7_PIG	12	12	2	tr|A0A8D0ISE7|A0A8D0ISE7_PIG Uncharacterized protein OS=Sus scrofa OX=9823 PE=4 SV=1	1	12	12	2	5	10	0	2	11	0	5	10	0	2	11	0	0	2	0	0	2	0	26.8	26.8	7	57.153	515	515	0	59.717	10.9	21.2	0	3.9	26.8	0	13724000	2314400	5801500	0	283850	5324100	0	22
tr|A0A8D0PHE4|A0A8D0PHE4_PIG	tr|A0A8D0PHE4|A0A8D0PHE4_PIG	10	10	10	tr|A0A8D0PHE4|A0A8D0PHE4_PIG Uncharacterized protein OS=Sus scrofa OX=9823 PE=4 SV=1	1	10	10	10	3	7	1	1	8	0	3	7	1	1	8	0	3	7	1	1	8	0	85.5	85.5	85.5	13.039	117	117	0	115.73	29.1	69.2	10.3	7.7	77.8	0	9308900	722020	4146200	166320	432040	3842400	0	10
tr|A0A286ZU00|A0A286ZU00_PIG	tr|A0A286ZU00|A0A286ZU00_PIG	10	5	5	tr|A0A286ZU00|A0A286ZU00_PIG DEAD box protein 5 OS=Sus scrofa OX=9823 GN=DDX5 PE=3 SV=1	1	10	5	5	3	8	1	2	6	1	0	4	0	0	2	0	0	4	0	0	2	0	18.5	8	8	60.575	535	535	0	3.2384	6.7	14.8	2.2	4.3	11.6	2.2	675050	0	352250	0	0	322800	0	30
tr|Q6QAS9|Q6QAS9_PIG	tr|Q6QAS9|Q6QAS9_PIG	1	1	1	tr|Q6QAS9|Q6QAS9_PIG 60S ribosomal protein L7 (Fragment) OS=Sus scrofa OX=9823 PE=2 SV=1	1	1	1	1	0	1	0	0	1	0	0	1	0	0	1	0	0	1	0	0	1	0	8.3	8.3	8.3	15.209	132	132	0	4.8955	0	8.3	0	0	8.3	0	403470	0	199520	0	0	203950	0	8
tr|A0A5G2R0H7|A0A5G2R0H7_PIG	tr|A0A5G2R0H7|A0A5G2R0H7_PIG	4	4	4	tr|A0A5G2R0H7|A0A5G2R0H7_PIG ATP synthase membrane subunit f OS=Sus scrofa OX=9823 GN=ATP5MF PE=3 SV=1	1	4	4	4	1	1	3	1	2	0	1	1	3	1	2	0	1	1	3	1	2	0	67.3	67.3	67.3	5.7487	49	49	0	15.765	18.4	26.5	63.3	26.5	40.8	0	3420200	624870	660740	1448300	0	686280	0	3
tr|A0A8D1NEJ7|A0A8D1NEJ7_PIG	tr|A0A8D1NEJ7|A0A8D1NEJ7_PIG	4	4	4	tr|A0A8D1NEJ7|A0A8D1NEJ7_PIG 60S ribosomal protein L22 OS=Sus scrofa OX=9823 PE=4 SV=1	1	4	4	4	1	2	3	0	2	0	1	2	3	0	2	0	1	2	3	0	2	0	60.2	60.2	60.2	10.917	93	93	0	8.5638	18.3	30.1	41.9	0	30.1	0	2880700	907900	664610	615650	0	692530	0	4
tr|A0A4X1VM94|A0A4X1VM94_PIG	tr|A0A4X1VM94|A0A4X1VM94_PIG	11	11	11	tr|A0A4X1VM94|A0A4X1VM94_PIG Small RNA binding exonuclease protection factor La OS=Sus scrofa OX=9823 GN=PPIG PE=4 SV=1	1	11	11	11	4	7	0	0	10	0	4	7	0	0	10	0	4	7	0	0	10	0	29.2	29.2	29.2	47.267	401	401	0	19.673	11.5	18.5	0	0	28.9	0	4289000	983980	1488300	0	0	1816700	0	19
tr|A0A4X1VE32|A0A4X1VE32_PIG	tr|A0A4X1VE32|A0A4X1VE32_PIG	3	3	3	tr|A0A4X1VE32|A0A4X1VE32_PIG Microsomal glutathione S-transferase 3 OS=Sus scrofa OX=9823 GN=MGST3 PE=4 SV=1	1	3	3	3	0	2	2	0	3	0	0	2	2	0	3	0	0	2	2	0	3	0	34.4	34.4	34.4	16.686	151	151	0	14.28	0	17.9	17.9	0	34.4	0	2553400	0	1094200	164110	0	1295100	0	6
tr|A0A8D0Y4H7|A0A8D0Y4H7_PIG	tr|A0A8D0Y4H7|A0A8D0Y4H7_PIG	19	19	18	tr|A0A8D0Y4H7|A0A8D0Y4H7_PIG Nidogen 2 OS=Sus scrofa OX=9823 GN=NID2 PE=4 SV=1	1	19	19	18	2	16	0	2	15	0	2	16	0	2	15	0	2	15	0	2	14	0	18	18	17.2	143.06	1300	1300	0	154.68	3.3	16.2	0	1.8	13.9	0	8088000	335320	3881300	0	472240	3399100	0	56
tr|A0A8D0KD50|A0A8D0KD50_PIG;sp|Q95266|KCC2D_PIG	tr|A0A8D0KD50|A0A8D0KD50_PIG;sp|Q95266|KCC2D_PIG	2;2	2;2	2;2	tr|A0A8D0KD50|A0A8D0KD50_PIG Uncharacterized protein OS=Sus scrofa OX=9823 PE=4 SV=1;sp|Q95266|KCC2D_PIG Calcium/calmodulin-dependent protein kinase type II subunit delta OS=Sus scrofa OX=9823 GN=CAMK2D PE=2 SV=1	2	2	2	2	1	1	0	0	2	0	1	1	0	0	2	0	1	1	0	0	2	0	6.1	6.1	6.1	53.014	476	476;499	0	3.263	2.7	2.7	0	0	6.1	0	333620	73793	116780	0	0	143050	0	22
tr|A0A8D0Z8X7|A0A8D0Z8X7_PIG	tr|A0A8D0Z8X7|A0A8D0Z8X7_PIG	28	28	28	tr|A0A8D0Z8X7|A0A8D0Z8X7_PIG Poly(ADP-ribose) polymerase 1 OS=Sus scrofa OX=9823 GN=PARP1 PE=4 SV=1	1	28	28	28	5	18	0	2	25	1	5	18	0	2	25	1	5	18	0	2	25	1	38.3	38.3	38.3	111.97	1007	1007	0	76.567	7.1	27.9	0	2.6	34.2	1.3	14988000	898560	6100400	0	355650	7633700	0	50
tr|A0A8D2BJL1|A0A8D2BJL1_PIG	tr|A0A8D2BJL1|A0A8D2BJL1_PIG	2	2	2	tr|A0A8D2BJL1|A0A8D2BJL1_PIG Uncharacterized protein OS=Sus scrofa OX=9823 PE=4 SV=1	1	2	2	2	0	1	0	1	2	0	0	1	0	1	2	0	0	1	0	1	2	0	13.2	13.2	13.2	15.725	136	136	0	3.7644	0	5.9	0	5.9	13.2	0	868940	0	201730	0	213310	453910	0	6
tr|A0A8D1FFK5|A0A8D1FFK5_PIG	tr|A0A8D1FFK5|A0A8D1FFK5_PIG	3	3	3	tr|A0A8D1FFK5|A0A8D1FFK5_PIG Uncharacterized protein OS=Sus scrofa OX=9823 PE=4 SV=1	1	3	3	3	0	2	0	0	3	0	0	2	0	0	3	0	0	2	0	0	3	0	34.6	34.6	34.6	11.932	107	107	0	6.8524	0	26.2	0	0	34.6	0	858090	0	351130	0	0	506960	0	6
sp|Q29308|RS19_PIG	sp|Q29308|RS19_PIG	7	7	7	sp|Q29308|RS19_PIG 40S ribosomal protein S19 (Fragment) OS=Sus scrofa OX=9823 GN=RPS19 PE=2 SV=3	1	7	7	7	0	4	1	0	6	0	0	4	1	0	6	0	0	4	1	0	6	0	44.1	44.1	44.1	14.984	136	136	0	19.448	0	23.5	6.6	0	43.4	0	6960900	0	2779700	438600	0	3742600	0	9
tr|A0A4X1VVD9|A0A4X1VVD9_PIG	tr|A0A4X1VVD9|A0A4X1VVD9_PIG	1	1	1	tr|A0A4X1VVD9|A0A4X1VVD9_PIG Chromatin target of PRMT1 OS=Sus scrofa OX=9823 GN=CHTOP PE=4 SV=1	1	1	1	1	1	1	0	0	1	0	1	1	0	0	1	0	1	1	0	0	1	0	17.1	17.1	17.1	8.55	76	76	0	32.487	17.1	17.1	0	0	17.1	0	389470	89664	125690	0	0	174120	0	5
tr|A0A5G2R9W3|A0A5G2R9W3_PIG	tr|A0A5G2R9W3|A0A5G2R9W3_PIG	10	10	10	tr|A0A5G2R9W3|A0A5G2R9W3_PIG Dynamin GTPase OS=Sus scrofa OX=9823 GN=DNM1 PE=1 SV=1	1	10	10	10	2	4	1	0	7	0	2	4	1	0	7	0	2	4	1	0	7	0	16.8	16.8	16.8	90.95	799	799	0	13.489	2.4	8.4	1.9	0	13.1	0	6842300	5314300	593910	75037	0	859080	0	43
sp|A1XQU9|RS20_PIG	sp|A1XQU9|RS20_PIG	3	3	3	sp|A1XQU9|RS20_PIG 40S ribosomal protein S20 OS=Sus scrofa OX=9823 GN=RPS20 PE=1 SV=1	1	3	3	3	0	2	0	0	3	0	0	2	0	0	3	0	0	2	0	0	3	0	22.7	22.7	22.7	13.333	119	119	0	27.14	0	19.3	0	0	22.7	0	4701300	0	1603100	0	0	3098100	0	5
tr|A0A8D0IJY9|A0A8D0IJY9_PIG	tr|A0A8D0IJY9|A0A8D0IJY9_PIG	11	11	11	tr|A0A8D0IJY9|A0A8D0IJY9_PIG C-terminal binding protein 2 OS=Sus scrofa OX=9823 GN=CTBP2 PE=4 SV=1	1	11	11	11	2	5	0	0	7	0	2	5	0	0	7	0	2	5	0	0	7	0	16.8	16.8	16.8	99.927	933	933	0	38.869	2.3	8	0	0	11.6	0	2097600	253250	687490	0	0	1156900	0	41
tr|A0A480J9N1|A0A480J9N1_PIG	tr|A0A480J9N1|A0A480J9N1_PIG	34	14	14	tr|A0A480J9N1|A0A480J9N1_PIG Myosin-11 OS=Sus scrofa OX=9823 PE=3 SV=1	1	34	14	14	8	20	2	9	27	1	1	5	1	3	11	0	1	5	1	3	11	0	23.4	11	11	223.33	1931	1931	0	146.4	5.9	14.7	1.2	7.2	19.3	0.7	2062400	53896	698550	0	233670	1076300	0	101
tr|A0A480VUU1|A0A480VUU1_PIG;tr|A0A5G2Q9S0|A0A5G2Q9S0_PIG	tr|A0A480VUU1|A0A480VUU1_PIG;tr|A0A5G2Q9S0|A0A5G2Q9S0_PIG	5;3	5;3	5;3	tr|A0A480VUU1|A0A480VUU1_PIG Nucleoside diphosphate kinase (Fragment) OS=Sus scrofa OX=9823 PE=3 SV=1;tr|A0A5G2Q9S0|A0A5G2Q9S0_PIG Nucleoside diphosphate kinase OS=Sus scrofa OX=9823 GN=NME2 PE=1 SV=1	2	5	5	5	0	4	1	0	2	0	0	4	1	0	2	0	0	4	1	0	2	0	43.3	43.3	43.3	15.765	141	141;404	0	5.5572	0	34.8	8.5	0	22	0	2296500	0	1488900	113110	0	694580	0	8
tr|A0A287BHE7|A0A287BHE7_PIG	tr|A0A287BHE7|A0A287BHE7_PIG	6	6	6	tr|A0A287BHE7|A0A287BHE7_PIG 40S ribosomal protein S14 OS=Sus scrofa OX=9823 PE=3 SV=1	1	6	6	6	1	3	2	1	6	0	1	3	2	1	6	0	1	3	2	1	6	0	32.5	32.5	32.5	16.273	151	151	0	51.079	8.6	32.5	22.5	8.6	32.5	0	5740500	587340	1426000	342300	515410	2869400	0	4
tr|A0A8D0T2A3|A0A8D0T2A3_PIG	tr|A0A8D0T2A3|A0A8D0T2A3_PIG	6	2	2	tr|A0A8D0T2A3|A0A8D0T2A3_PIG Uncharacterized protein OS=Sus scrofa OX=9823 PE=4 SV=1	1	6	2	2	5	6	3	5	6	3	1	2	0	1	2	0	1	2	0	1	2	0	57.7	28.5	28.5	14.013	130	130	0	8.1219	57.7	57.7	46.9	57.7	57.7	46.9	4762000	1568900	668390	0	1296900	1227700	0	5
tr|A0A8D0ZNL0|A0A8D0ZNL0_PIG	tr|A0A8D0ZNL0|A0A8D0ZNL0_PIG	15	14	3	tr|A0A8D0ZNL0|A0A8D0ZNL0_PIG Prelamin-A/C Lamin-A/C OS=Sus scrofa OX=9823 PE=4 SV=1	1	15	14	3	0	6	8	2	9	0	0	5	8	1	8	0	0	1	0	0	3	0	26.5	25.3	5.9	74.024	664	664	0	46.542	0	11.4	13.6	3.3	16.7	0	4109100	0	592720	2641200	45681	829490	0	41
tr|A0A480N074|A0A480N074_PIG	tr|A0A480N074|A0A480N074_PIG	11	2	2	tr|A0A480N074|A0A480N074_PIG Heat shock protein HSP 90-beta isoform a OS=Sus scrofa OX=9823 PE=3 SV=1	1	11	2	2	5	9	0	1	10	1	1	2	0	0	2	0	1	2	0	0	2	0	19.4	4.3	4.3	69.447	599	599	0	18.129	9.7	16.9	0	1.5	19.4	2.3	521290	84576	133960	0	0	302750	0	30
tr|A0A286ZKP8|A0A286ZKP8_PIG	tr|A0A286ZKP8|A0A286ZKP8_PIG	3	3	3	tr|A0A286ZKP8|A0A286ZKP8_PIG Nuclear receptor subfamily 2 group E member 3 OS=Sus scrofa OX=9823 GN=NR2E3 PE=1 SV=2	1	3	3	3	2	1	1	0	2	0	2	1	1	0	2	0	2	1	1	0	2	0	6.5	6.5	6.5	43.747	399	399	0	4.0878	4	2.3	4.3	0	4	0	4040600	208850	80794	3562600	0	188370	0	22
tr|A0A8D0J9V3|A0A8D0J9V3_PIG	tr|A0A8D0J9V3|A0A8D0J9V3_PIG	3	3	3	tr|A0A8D0J9V3|A0A8D0J9V3_PIG 60S ribosomal protein L23 OS=Sus scrofa OX=9823 PE=4 SV=1	1	3	3	3	2	2	0	0	1	0	2	2	0	0	1	0	2	2	0	0	1	0	36.4	36.4	36.4	12.648	118	118	0	16.523	29.7	23.7	0	0	12.7	0	1492800	243500	353400	0	0	895870	0	7
tr|A0A8D0TZU7|A0A8D0TZU7_PIG;tr|A0A287BHY5|A0A287BHY5_PIG	tr|A0A8D0TZU7|A0A8D0TZU7_PIG;tr|A0A287BHY5|A0A287BHY5_PIG	12;12	1;1	1;1	tr|A0A8D0TZU7|A0A8D0TZU7_PIG Uncharacterized protein OS=Sus scrofa OX=9823 GN=KRT2 PE=4 SV=1;tr|A0A287BHY5|A0A287BHY5_PIG Keratin 2 OS=Sus scrofa OX=9823 GN=KRT2 PE=1 SV=1	2	12	1	1	10	11	11	11	11	11	0	1	0	1	1	0	0	1	0	1	1	0	17.1	5.6	5.6	65.638	638	638;639	0	5.3168	11.4	17.1	11.4	17.1	17.1	11.4	2727300	0	545230	0	466720	1715400	0	38
tr|A0A075B7J0|A0A075B7J0_PIG	tr|A0A075B7J0|A0A075B7J0_PIG	4	2	2	tr|A0A075B7J0|A0A075B7J0_PIG Ig-like domain-containing protein OS=Sus scrofa OX=9823 PE=4 SV=7	1	4	2	2	2	3	1	3	4	2	1	1	1	1	2	1	1	1	1	1	2	1	47.5	16.2	16.2	10.41	99	99	0	110.39	38.4	47.5	16.2	47.5	47.5	38.4	476750	0	0	0	0	476750	0	4
tr|A0A287B6Y1|A0A287B6Y1_PIG	tr|A0A287B6Y1|A0A287B6Y1_PIG	3	3	3	tr|A0A287B6Y1|A0A287B6Y1_PIG 60S ribosomal protein L30 OS=Sus scrofa OX=9823 GN=RPL30 PE=1 SV=1	1	3	3	3	1	2	1	0	3	0	1	2	1	0	3	0	1	2	1	0	3	0	31.3	31.3	31.3	12.784	115	115	0	46.527	10.4	24.3	13.9	0	31.3	0	133190	0	0	0	0	133190	0	6
tr|A0A480TZB5|A0A480TZB5_PIG	tr|A0A480TZB5|A0A480TZB5_PIG	3	3	3	tr|A0A480TZB5|A0A480TZB5_PIG Heat shock 70 kDa protein 4 OS=Sus scrofa OX=9823 PE=3 SV=1	1	3	3	3	0	0	1	0	2	0	0	0	1	0	2	0	0	0	1	0	2	0	3.3	3.3	3.3	83.344	737	737	0	2.5568	0	0	1.2	0	3.3	0	833120	0	0	710720	0	122400	0	45
tr|A0A4X1UAZ4|A0A4X1UAZ4_PIG	tr|A0A4X1UAZ4|A0A4X1UAZ4_PIG	8	3	2	tr|A0A4X1UAZ4|A0A4X1UAZ4_PIG IF rod domain-containing protein OS=Sus scrofa OX=9823 PE=3 SV=1	1	8	3	2	2	3	6	3	3	3	0	0	1	1	1	1	0	0	1	1	0	1	13.1	7.4	4.6	44.46	390	390	0	2.5918	2.3	5.6	10.5	4.6	5.1	4.6	1750500	0	0	0	0	1750500	0	25
tr|A0A4X1ULN5|A0A4X1ULN5_PIG	tr|A0A4X1ULN5|A0A4X1ULN5_PIG	8	1	1	tr|A0A4X1ULN5|A0A4X1ULN5_PIG Uncharacterized protein OS=Sus scrofa OX=9823 PE=4 SV=1	1	8	1	1	0	3	1	1	7	0	0	0	0	0	1	0	0	0	0	0	1	0	10.3	2.6	2.6	121.34	1108	1108	1	-2	0	2.6	1	1	9.3	0	37468	0	0	0	0	37468	0	45
tr|A0A4X1VT88|A0A4X1VT88_PIG	tr|A0A4X1VT88|A0A4X1VT88_PIG	2	2	2	tr|A0A4X1VT88|A0A4X1VT88_PIG Uncharacterized protein OS=Sus scrofa OX=9823 PE=4 SV=1	1	2	2	2	1	1	1	0	1	0	1	1	1	0	1	0	1	1	1	0	1	0	19.2	19.2	19.2	16.17	146	146	0	137.14	13.7	13.7	13.7	0	5.5	0	109390	0	0	0	0	109390	0	7
tr|A0A4X1WBS5|A0A4X1WBS5_PIG	tr|A0A4X1WBS5|A0A4X1WBS5_PIG	7	2	2	tr|A0A4X1WBS5|A0A4X1WBS5_PIG IF rod domain-containing protein OS=Sus scrofa OX=9823 GN=KRT80 PE=4 SV=1	1	7	2	2	4	4	3	2	3	2	2	0	0	0	1	0	2	0	0	0	1	0	16.8	7.8	7.8	47.318	422	422	1	-2	10.7	6.9	5	4.7	5.9	2.8	4910200	4253000	0	0	0	657150	0	29
tr|A0A4X1WC20|A0A4X1WC20_PIG	tr|A0A4X1WC20|A0A4X1WC20_PIG	23	22	2	tr|A0A4X1WC20|A0A4X1WC20_PIG IF rod domain-containing protein OS=Sus scrofa OX=9823 GN=LOC100523670 PE=3 SV=1	1	23	22	2	1	1	21	1	2	0	1	0	21	0	1	0	1	0	1	0	0	0	34.1	32.7	3.4	54.065	493	493	0	241.72	3.4	1.4	31.6	1.4	3.7	0	51229000	76620	0	51079000	0	72741	0	31
tr|A0A5G2QCT6|A0A5G2QCT6_PIG	tr|A0A5G2QCT6|A0A5G2QCT6_PIG	2	2	2	tr|A0A5G2QCT6|A0A5G2QCT6_PIG SNW domain-containing protein 1 OS=Sus scrofa OX=9823 GN=SNW1 PE=1 SV=1	1	2	2	2	0	1	0	0	2	0	0	1	0	0	2	0	0	1	0	0	2	0	5.5	5.5	5.5	61.114	532	532	0.0035026	2.3113	0	2.8	0	0	5.5	0	172350	0	0	0	0	172350	0	25
tr|A0A8D0IJM9|A0A8D0IJM9_PIG	tr|A0A8D0IJM9|A0A8D0IJM9_PIG	16	3	2	tr|A0A8D0IJM9|A0A8D0IJM9_PIG Uncharacterized protein OS=Sus scrofa OX=9823 PE=4 SV=1	1	16	3	2	12	15	12	11	13	9	2	2	1	1	3	1	1	1	0	0	2	0	63.5	19.7	13.3	25.409	233	233	0	94.148	46.4	60.5	52.8	54.5	60.1	52.8	300220	0	0	0	0	300220	0	11
tr|V5N6F9|V5N6F9_PRRSV	tr|V5N6F9|V5N6F9_PRRSV	3	3	3	tr|V5N6F9|V5N6F9_PRRSV Polyprotein 1a OS=Porcine reproductive and respiratory syndrome virus OX=28344 PE=4 SV=1	1	3	3	3	1	0	0	1	1	0	1	0	0	1	1	0	1	0	0	1	1	0	1.4	1.4	1.4	258.6	2396	2396	1	-2	0.3	0	0	0.6	0.4	0	386510	224660	0	0	0	161850	0	100
tr|A0A8D1ITX3|A0A8D1ITX3_PIG;tr|A0A4X1VZZ5|A0A4X1VZZ5_PIG	tr|A0A8D1ITX3|A0A8D1ITX3_PIG;tr|A0A4X1VZZ5|A0A4X1VZZ5_PIG	2;2	2;2	2;2	tr|A0A8D1ITX3|A0A8D1ITX3_PIG Uncharacterized protein OS=Sus scrofa OX=9823 GN=S100A14 PE=4 SV=1;tr|A0A4X1VZZ5|A0A4X1VZZ5_PIG S_100 domain-containing protein OS=Sus scrofa OX=9823 GN=S100A14 PE=4 SV=1	2	2	2	2	2	0	1	1	1	0	2	0	1	1	1	0	2	0	1	1	1	0	23.1	23.1	23.1	11.416	104	104;104	0	23.93	23.1	0	14.4	14.4	14.4	0	2854600	2128800	0	419440	275980	30364	0	8
tr|A0A287AEL2|A0A287AEL2_PIG;tr|A0A8D1UWJ1|A0A8D1UWJ1_PIG	tr|A0A287AEL2|A0A287AEL2_PIG;tr|A0A8D1UWJ1|A0A8D1UWJ1_PIG	33;32	2;1	1;0	tr|A0A287AEL2|A0A287AEL2_PIG IF rod domain-containing protein OS=Sus scrofa OX=9823 GN=KRT14 PE=1 SV=1;tr|A0A8D1UWJ1|A0A8D1UWJ1_PIG Uncharacterized protein OS=Sus scrofa OX=9823 PE=4 SV=1	2	33	2	1	27	29	28	25	29	22	2	0	1	1	1	0	1	0	0	0	0	0	45.3	3.3	1.6	55.992	514	514;483	0	2.937	43.4	40.7	42.4	40.1	42.4	35.4	2653600	421290	0	733740	1413200	85382	0	32
tr|A0A4X1USL6|A0A4X1USL6_PIG	tr|A0A4X1USL6|A0A4X1USL6_PIG	14	14	14	tr|A0A4X1USL6|A0A4X1USL6_PIG Uncharacterized protein OS=Sus scrofa OX=9823 PE=4 SV=1	1	14	14	14	5	0	0	14	1	0	5	0	0	14	1	0	5	0	0	14	1	0	13.3	13.3	13.3	137.94	1449	1449	0	323.31	4.7	0	0	13.3	1.5	0	38920000	2599400	0	0	36253000	67172	0	73
tr|A0A4X1SGV4|A0A4X1SGV4_PIG;tr|A0A4X1SHD0|A0A4X1SHD0_PIG;tr|A0A286ZRK2|A0A286ZRK2_PIG	tr|A0A4X1SGV4|A0A4X1SGV4_PIG;tr|A0A4X1SHD0|A0A4X1SHD0_PIG;tr|A0A286ZRK2|A0A286ZRK2_PIG	56;53;53	56;53;53	36;33;33	tr|A0A4X1SGV4|A0A4X1SGV4_PIG Sodium/potassium-transporting ATPase subunit alpha OS=Sus scrofa OX=9823 GN=ATP1A3 PE=3 SV=1;tr|A0A4X1SHD0|A0A4X1SHD0_PIG Sodium/potassium-transporting ATPase subunit alpha OS=Sus scrofa OX=9823 GN=ATP1A3 PE=3 SV=1;tr|A0A286ZRK	3	56	56	36	51	53	43	2	19	13	51	53	43	2	19	13	32	33	27	0	9	7	56.7	56.7	37.6	113.1	1027	1027;988;1287	0	323.31	56.1	55.2	52.7	3.7	27.1	19.5	748690000	178070000	504670000	62448000	0	3048200	466920	46
tr|A0A4X1UBH2|A0A4X1UBH2_PIG	tr|A0A4X1UBH2|A0A4X1UBH2_PIG	8	8	8	tr|A0A4X1UBH2|A0A4X1UBH2_PIG ATP-dependent RNA helicase DDX1 OS=Sus scrofa OX=9823 GN=DDX1 PE=3 SV=1	1	8	8	8	1	5	1	1	4	1	1	5	1	1	4	1	1	5	1	1	4	1	16.2	16.2	16.2	74.001	659	659	0	6.4569	1.2	10	1.2	1.2	8.5	1.7	33921000	14704000	222370	4907700	9096300	4938800	52336	38
tr|A0A5G2QIR3|A0A5G2QIR3_PIG;tr|F2Q9A3|F2Q9A3_PIG	tr|A0A5G2QIR3|A0A5G2QIR3_PIG;tr|F2Q9A3|F2Q9A3_PIG	3;3	3;3	3;3	tr|A0A5G2QIR3|A0A5G2QIR3_PIG Peptidyl-prolyl cis-trans isomerase OS=Sus scrofa OX=9823 GN=PPIA PE=3 SV=1;tr|F2Q9A3|F2Q9A3_PIG Peptidyl-prolyl cis-trans isomerase OS=Sus scrofa OX=9823 GN=ppia PE=2 SV=1	2	3	3	3	1	3	2	1	1	1	1	3	2	1	1	1	1	3	2	1	1	1	29.8	29.8	29.8	13.194	121	121;164	0	27.175	14.9	29.8	22.3	14.9	14.9	14.9	6429700	755280	2038600	2275500	620020	710590	29678	7
tr|A0A5G2QP44|A0A5G2QP44_PIG;tr|A0A4X1UW65|A0A4X1UW65_PIG;tr|K7GRW9|K7GRW9_PIG;tr|A0A4X1V083|A0A4X1V083_PIG	tr|A0A5G2QP44|A0A5G2QP44_PIG;tr|A0A4X1UW65|A0A4X1UW65_PIG;tr|K7GRW9|K7GRW9_PIG;tr|A0A4X1V083|A0A4X1V083_PIG	9;9;9;9	9;9;9;9	9;9;9;9	tr|A0A5G2QP44|A0A5G2QP44_PIG Retinoschisin 1 OS=Sus scrofa OX=9823 GN=RS1 PE=1 SV=1;tr|A0A4X1UW65|A0A4X1UW65_PIG F5/8 type C domain-containing protein OS=Sus scrofa OX=9823 GN=RS1 PE=4 SV=1;tr|K7GRW9|K7GRW9_PIG Retinoschisin 1 OS=Sus scrofa OX=9823 GN=RS1	4	9	9	9	7	9	6	0	0	2	7	9	6	0	0	2	7	9	6	0	0	2	42.9	42.9	42.9	25.599	224	224;224;228;228	0	323.31	35.7	42.9	31.7	0	0	9.4	86254000	26355000	43697000	15813000	0	0	387570	11
tr|A0A4X1V4N1|A0A4X1V4N1_PIG;tr|F1ST41|F1ST41_PIG;tr|A0A4X1V5V5|A0A4X1V5V5_PIG	tr|A0A4X1V4N1|A0A4X1V4N1_PIG;tr|F1ST41|F1ST41_PIG;tr|A0A4X1V5V5|A0A4X1V5V5_PIG	13;13;13	13;13;13	13;13;13	tr|A0A4X1V4N1|A0A4X1V4N1_PIG Sodium/potassium-transporting ATPase subunit beta OS=Sus scrofa OX=9823 PE=3 SV=1;tr|F1ST41|F1ST41_PIG Sodium/potassium-transporting ATPase subunit beta OS=Sus scrofa OX=9823 GN=ATP1B2 PE=1 SV=3;tr|A0A4X1V5V5|A0A4X1V5V5_PIG Sod	3	13	13	13	11	12	9	0	0	1	11	12	9	0	0	1	11	12	9	0	0	1	33.2	33.2	33.2	31.813	277	277;289;289	0	323.31	32.5	33.2	28.9	0	0	5.1	50373000	11638000	35825000	2842400	0	0	67447	14
tr|A0A8D1QN71|A0A8D1QN71_PIG;tr|A7YB43|A7YB43_PIG	tr|A0A8D1QN71|A0A8D1QN71_PIG;tr|A7YB43|A7YB43_PIG	10;7	10;7	9;6	tr|A0A8D1QN71|A0A8D1QN71_PIG Uncharacterized protein OS=Sus scrofa OX=9823 PE=4 SV=1;tr|A7YB43|A7YB43_PIG Beta-globin (Fragment) OS=Sus scrofa OX=9823 PE=2 SV=1	2	10	10	9	5	10	6	3	9	2	5	10	6	3	9	2	4	9	5	3	8	1	46.7	46.7	42.4	24.968	229	229;126	0	323.31	27.9	46.7	34.1	18.3	46.7	10	52956000	5208200	25307000	5841200	3106400	13287000	206230	13
tr|A0A8D0M4L6|A0A8D0M4L6_PIG	tr|A0A8D0M4L6|A0A8D0M4L6_PIG	26	26	26	tr|A0A8D0M4L6|A0A8D0M4L6_PIG Uncharacterized protein OS=Sus scrofa OX=9823 PE=4 SV=1	1	26	26	26	6	11	7	3	21	4	6	11	7	3	21	4	6	11	7	3	21	4	16.8	16.8	16.8	245.09	2109	2109	0	63.522	4	7.9	5.3	2.3	14.7	2.8	79697000	20411000	16386000	5692400	4457800	26074000	6675400	127
tr|A0A8D1LYX5|A0A8D1LYX5_PIG	tr|A0A8D1LYX5|A0A8D1LYX5_PIG	44	44	44	tr|A0A8D1LYX5|A0A8D1LYX5_PIG Uncharacterized protein OS=Sus scrofa OX=9823 PE=4 SV=1	1	44	44	44	15	32	3	12	31	2	15	32	3	12	31	2	15	32	3	12	31	2	35.6	35.6	35.6	185.66	1701	1701	0	276.35	15.5	26.7	3.5	11.3	26.7	1.4	23730000	1569200	10029000	1776900	1506300	8749000	99935	92
tr|A0A8D0RZ90|A0A8D0RZ90_PIG	tr|A0A8D0RZ90|A0A8D0RZ90_PIG	20	3	2	tr|A0A8D0RZ90|A0A8D0RZ90_PIG Uncharacterized protein OS=Sus scrofa OX=9823 PE=4 SV=1	1	20	3	2	16	16	18	15	16	18	0	0	1	0	0	2	0	0	1	0	0	1	25.2	8.7	5.6	62.174	606	606	0	11.387	16.2	16.2	18.3	16.2	16.2	23.1	2157200	0	0	2020000	0	0	137240	25
tr|A0A8D1ALS1|A0A8D1ALS1_PIG;tr|A0A480V8Q4|A0A480V8Q4_PIG	tr|A0A8D1ALS1|A0A8D1ALS1_PIG;tr|A0A480V8Q4|A0A480V8Q4_PIG	69;56	47;47	43;43	tr|A0A8D1ALS1|A0A8D1ALS1_PIG Uncharacterized protein OS=Sus scrofa OX=9823 PE=4 SV=1;tr|A0A480V8Q4|A0A480V8Q4_PIG Myosin-9 isoform X1 OS=Sus scrofa OX=9823 PE=3 SV=1	2	69	47	43	24	53	13	20	55	3	16	35	11	13	38	2	16	32	11	13	35	2	41.1	29	26.5	226.3	1959	1959;1483	0	323.31	18.7	35.3	10.1	16	35.3	2.5	35430000	2889700	16118000	2018500	3130700	11151000	122240	105
tr|A0A8D1JTE5|A0A8D1JTE5_PIG	tr|A0A8D1JTE5|A0A8D1JTE5_PIG	1	1	1	tr|A0A8D1JTE5|A0A8D1JTE5_PIG Uncharacterized protein OS=Sus scrofa OX=9823 PE=4 SV=1	1	1	1	1	1	0	1	1	0	1	1	0	1	1	0	1	1	0	1	1	0	1	16	16	16	10.518	94	94	0	6.8583	16	0	16	16	0	16	826400	67346	0	708130	0	0	50928	3
tr|A0A287AWI9|A0A287AWI9_PIG	tr|A0A287AWI9|A0A287AWI9_PIG	5	4	4	tr|A0A287AWI9|A0A287AWI9_PIG Elongation factor 2 OS=Sus scrofa OX=9823 PE=3 SV=1	1	5	4	4	1	2	3	0	2	1	1	1	3	0	1	1	1	1	3	0	1	1	8.4	7.2	7.2	95.353	858	858	0	5.1418	2.1	3.3	5.1	0	3.3	2.1	1173800	113030	82147	829600	0	65641	83350	45
tr|A0A287AQH8|A0A287AQH8_PIG	tr|A0A287AQH8|A0A287AQH8_PIG	2	2	2	tr|A0A287AQH8|A0A287AQH8_PIG Prolyl 4-hydroxylase subunit beta OS=Sus scrofa OX=9823 GN=P4HB PE=3 SV=1	1	2	2	2	0	1	1	0	1	1	0	1	1	0	1	1	0	1	1	0	1	1	6.7	6.7	6.7	51.826	464	464	0	57.708	0	3.4	3.4	0	3.2	3.4	962740	0	82074	746490	0	56921	77247	30
tr|A0A8D1BHM5|A0A8D1BHM5_PIG	tr|A0A8D1BHM5|A0A8D1BHM5_PIG	9	9	9	tr|A0A8D1BHM5|A0A8D1BHM5_PIG Uncharacterized protein OS=Sus scrofa OX=9823 PE=4 SV=1	1	9	9	9	6	7	5	1	2	1	6	7	5	1	2	1	6	7	5	1	2	1	36.9	36.9	36.9	37.488	325	325	0	26.55	26.5	28	21.8	2.8	8	4	3992900	1267600	1652800	829830	0	138630	104100	14
tr|A0A8D0K7I6|A0A8D0K7I6_PIG	tr|A0A8D0K7I6|A0A8D0K7I6_PIG	14	14	2	tr|A0A8D0K7I6|A0A8D0K7I6_PIG Uncharacterized protein OS=Sus scrofa OX=9823 PE=4 SV=1	1	14	14	2	3	12	3	4	12	1	3	12	3	4	12	1	1	2	1	1	2	0	61	61	24.3	15.286	136	136	0	323.31	35.3	60.3	35.3	35.3	61	5.1	280080000	22600000	119260000	6707400	55322000	74392000	1806900	4
tr|A0A8D0J4E7|A0A8D0J4E7_PIG;tr|F1S073|F1S073_PIG	tr|A0A8D0J4E7|A0A8D0J4E7_PIG;tr|F1S073|F1S073_PIG	10;9	10;9	10;9	tr|A0A8D0J4E7|A0A8D0J4E7_PIG Annexin A2 OS=Sus scrofa OX=9823 GN=ANXA2 PE=4 SV=1;tr|F1S073|F1S073_PIG Annexin OS=Sus scrofa OX=9823 GN=ANXA2 PE=1 SV=3	2	10	10	10	6	8	8	3	7	4	6	8	8	3	7	4	6	8	8	3	7	4	37.3	37.3	37.3	37.708	330	330;307	0	48.458	20.9	27.3	27.3	14.5	29.1	17.6	8986200	1535700	2231100	2870800	1131800	462020	754750	22
tr|A5A8V6|A5A8V6_PIG	tr|A5A8V6|A5A8V6_PIG	19	17	17	tr|A5A8V6|A5A8V6_PIG Heat shock 70kDa protein 1A OS=Sus scrofa OX=9823 GN=HSPA1A PE=3 SV=1	1	19	17	17	6	14	10	5	16	4	4	12	8	3	14	2	4	12	8	3	14	2	40.7	37	37	70.097	641	641	0	69.178	14.2	31.2	20.3	10.5	33.2	8.6	10042000	512780	3074900	2470900	245820	3424800	313330	32
tr|A0A8D1JB64|A0A8D1JB64_PIG;tr|A0A480HAQ4|A0A480HAQ4_PIG	tr|A0A8D1JB64|A0A8D1JB64_PIG;tr|A0A480HAQ4|A0A480HAQ4_PIG	26;26	26;26	26;26	tr|A0A8D1JB64|A0A8D1JB64_PIG Junction plakoglobin OS=Sus scrofa OX=9823 PE=4 SV=1;tr|A0A480HAQ4|A0A480HAQ4_PIG Junction plakoglobin OS=Sus scrofa OX=9823 PE=3 SV=1	2	26	26	26	15	21	18	16	15	11	15	21	18	16	15	11	15	21	18	16	15	11	45.9	45.9	45.9	73.982	677	677;716	0	256.35	28.8	38.8	32.6	30.7	31.8	22.7	59172000	12609000	16161000	13025000	10364000	4741900	2271500	43
tr|A0A480PSI7|A0A480PSI7_PIG	tr|A0A480PSI7|A0A480PSI7_PIG	6	6	6	tr|A0A480PSI7|A0A480PSI7_PIG Myosin regulatory light chain 12B (Fragment) OS=Sus scrofa OX=9823 PE=4 SV=1	1	6	6	6	1	5	3	0	4	2	1	5	3	0	4	2	1	5	3	0	4	2	40.8	40.8	40.8	19.491	169	169	0	67.24	5.9	34.3	23.1	0	28.4	16.6	2735100	189930	999230	525460	0	916980	103520	9
tr|A0A8D1BIP1|A0A8D1BIP1_PIG	tr|A0A8D1BIP1|A0A8D1BIP1_PIG	10	10	10	tr|A0A8D1BIP1|A0A8D1BIP1_PIG Syntaxin 1B OS=Sus scrofa OX=9823 GN=STX1B PE=4 SV=1	1	10	10	10	3	9	5	0	1	1	3	9	5	0	1	1	3	9	5	0	1	1	42.7	42.7	42.7	29.875	260	260	0	115.73	11.5	39.2	23.5	0	5.4	5.4	5210200	858180	3191100	833040	0	159830	168030	15
tr|A0A8D0IS20|A0A8D0IS20_PIG;tr|A0A5G2QG93|A0A5G2QG93_PIG	tr|A0A8D0IS20|A0A8D0IS20_PIG;tr|A0A5G2QG93|A0A5G2QG93_PIG	35;33	15;13	0;0	tr|A0A8D0IS20|A0A8D0IS20_PIG Sodium/potassium-transporting ATPase subunit alpha-1 OS=Sus scrofa OX=9823 GN=ATP1A1 PE=4 SV=1;tr|A0A5G2QG93|A0A5G2QG93_PIG Sodium/potassium-transporting ATPase subunit alpha OS=Sus scrofa OX=9823 GN=ATP1A1 PE=1 SV=1	2	35	15	0	28	31	24	2	13	8	9	11	8	0	3	2	0	0	0	0	0	0	39.8	19.1	0	112.83	1021	1021;915	0	80.611	32	35	30.6	3.7	18.1	11.8	10998000	3637700	5521200	1159900	0	444970	234100	46
sp|P03974|TERA_PIG;tr|A0A8D0MAS4|A0A8D0MAS4_PIG	sp|P03974|TERA_PIG;tr|A0A8D0MAS4|A0A8D0MAS4_PIG	6;5	6;5	6;5	sp|P03974|TERA_PIG Transitional endoplasmic reticulum ATPase OS=Sus scrofa OX=9823 GN=VCP PE=1 SV=5;tr|A0A8D0MAS4|A0A8D0MAS4_PIG Uncharacterized protein OS=Sus scrofa OX=9823 PE=4 SV=1	2	6	6	6	0	4	3	0	2	2	0	4	3	0	2	2	0	4	3	0	2	2	13	13	13	89.288	806	806;804	0	10.921	0	8.6	6.6	0	4.6	4.6	4142600	0	3306800	562730	0	151460	121640	45
tr|A0A4X1VL60|A0A4X1VL60_PIG	tr|A0A4X1VL60|A0A4X1VL60_PIG	11	11	11	tr|A0A4X1VL60|A0A4X1VL60_PIG Uncharacterized protein OS=Sus scrofa OX=9823 PE=4 SV=1	1	11	11	11	6	7	8	5	6	3	6	7	8	5	6	3	6	7	8	5	6	3	12.7	12.7	12.7	105.67	978	978	0	116.92	7.1	7.6	10.5	7.9	6.5	6.3	32068000	8408000	7125800	9730700	1816600	2798700	2188100	38
tr|F1RW75|F1RW75_PIG;tr|A0A8D1A3U5|A0A8D1A3U5_PIG	tr|F1RW75|F1RW75_PIG;tr|A0A8D1A3U5|A0A8D1A3U5_PIG	53;53	53;53	53;53	tr|F1RW75|F1RW75_PIG Desmoplakin OS=Sus scrofa OX=9823 GN=DSP PE=1 SV=3;tr|A0A8D1A3U5|A0A8D1A3U5_PIG Desmoplakin OS=Sus scrofa OX=9823 GN=DSP PE=4 SV=1	2	53	53	53	21	31	38	21	17	12	21	31	38	21	17	12	21	31	38	21	17	12	19.8	19.8	19.8	331.61	2883	2883;2883	0	323.31	9.6	12.2	14.9	9.9	7.6	5.3	71447000	12833000	16370000	21187000	11627000	4788800	4640400	163
tr|A0A4X1USI8|A0A4X1USI8_PIG	tr|A0A4X1USI8|A0A4X1USI8_PIG	14	14	14	tr|A0A4X1USI8|A0A4X1USI8_PIG Synaptotagmin OS=Sus scrofa OX=9823 PE=3 SV=1	1	14	14	14	4	13	4	1	10	3	4	13	4	1	10	3	4	13	4	1	10	3	39.6	39.6	39.6	43.153	379	379	0	32.421	12.4	36.4	11.9	3.4	33.2	9	8943600	801550	3811000	1459700	74445	2449200	347690	18
tr|A0A140H1A1|A0A140H1A1_PIG;tr|A7LGJ4|A7LGJ4_PIG	tr|A0A140H1A1|A0A140H1A1_PIG	7;3	7;3	7;3	tr|A0A140H1A1|A0A140H1A1_PIG Glucose transporter type 1, erythrocyte/brain (Fragment) OS=Sus scrofa OX=9823 GN=SLC2A1 PE=2 SV=1	2	7	7	7	4	7	4	1	2	2	4	7	4	1	2	2	4	7	4	1	2	2	14.9	14.9	14.9	45.863	416	416;153	0	44.066	6.7	14.9	6.7	2.4	4.3	4.3	34617000	11435000	16335000	4610700	117530	958980	1159100	10
tr|A0A4X1WBH4|A0A4X1WBH4_PIG	tr|A0A4X1WBH4|A0A4X1WBH4_PIG	5	5	5	tr|A0A4X1WBH4|A0A4X1WBH4_PIG Thioredoxin domain-containing protein OS=Sus scrofa OX=9823 PE=3 SV=1	1	5	5	5	3	5	2	1	1	2	3	5	2	1	1	2	3	5	2	1	1	2	24.2	24.2	24.2	22.147	198	198	0	11.676	14.6	24.2	9.1	5.1	4	10.6	2966800	758060	1133700	692070	82711	124120	176220	14
tr|A0A480W9G4|A0A480W9G4_PIG	tr|A0A480W9G4|A0A480W9G4_PIG	8	8	8	tr|A0A480W9G4|A0A480W9G4_PIG 40S ribosomal protein S13 OS=Sus scrofa OX=9823 PE=3 SV=1	1	8	8	8	3	5	2	3	6	2	3	5	2	3	6	2	3	5	2	3	6	2	50.7	50.7	50.7	16.878	148	148	0	28.117	13.5	33.8	14.9	25.7	37.8	14.9	6190500	914480	1771000	371930	498770	2470600	163700	9
tr|A0A480L3S8|A0A480L3S8_PIG	tr|A0A480L3S8|A0A480L3S8_PIG	76	76	0	tr|A0A480L3S8|A0A480L3S8_PIG Myosin-10 OS=Sus scrofa OX=9823 PE=3 SV=1	1	76	76	0	23	61	5	24	65	3	23	61	5	24	65	3	0	0	0	0	0	0	47	47	0	227.89	1969	1969	0	323.31	18.5	40.8	4.4	18.3	41	2.3	58890000	4368600	26238000	726810	5244100	22164000	147810	103
tr|A0A480PLY3|A0A480PLY3_PIG;tr|A0A287AXR5|A0A287AXR5_PIG	tr|A0A480PLY3|A0A480PLY3_PIG;tr|A0A287AXR5|A0A287AXR5_PIG	11;10	11;10	9;8	tr|A0A480PLY3|A0A480PLY3_PIG 14-3-3 protein zeta/delta OS=Sus scrofa OX=9823 GN=YWHAZ PE=1 SV=1;tr|A0A287AXR5|A0A287AXR5_PIG Tyrosine 3-monooxygenase/tryptophan 5-monooxygenase activation protein zeta OS=Sus scrofa OX=9823 GN=YWHAZ PE=1 SV=1	2	11	11	9	1	7	7	2	3	6	1	7	7	2	3	6	1	7	6	2	3	5	56.3	56.3	49	27.745	245	245;234	0	323.31	5.7	34.7	39.6	13.1	16.7	30.2	9636200	288530	1756900	4665600	463740	550380	1911100	14
tr|A0A8D1YQ30|A0A8D1YQ30_PIG	tr|A0A8D1YQ30|A0A8D1YQ30_PIG	19	19	19	tr|A0A8D1YQ30|A0A8D1YQ30_PIG Uncharacterized protein OS=Sus scrofa OX=9823 PE=4 SV=1	1	19	19	19	2	11	4	5	14	1	2	11	4	5	14	1	2	11	4	5	14	1	22.5	22.5	22.5	138.39	1265	1265	0	64.166	2.7	13.6	4.4	5.1	17.2	0.9	5574100	67923	2226300	232350	535640	2443200	68628	53
tr|A0A287AAR4|A0A287AAR4_PIG;tr|A0A5S6I3N7|A0A5S6I3N7_PIG	tr|A0A287AAR4|A0A287AAR4_PIG;tr|A0A5S6I3N7|A0A5S6I3N7_PIG	21;17	21;17	10;9	tr|A0A287AAR4|A0A287AAR4_PIG Actin, cytoplasmic 1 OS=Sus scrofa OX=9823 GN=ACTB PE=3 SV=1;tr|A0A5S6I3N7|A0A5S6I3N7_PIG Actin, cytoplasmic 1 OS=Sus scrofa OX=9823 GN=ACTB PE=3 SV=1	2	21	21	10	11	17	13	5	16	14	11	17	13	5	16	14	5	8	7	2	7	7	71	71	48.2	40.015	359	359;344	0	323.31	40.9	56.5	52.1	17	49.3	51	136640000	20626000	43391000	29400000	857840	27358000	15004000	20
tr|F1SAM2|F1SAM2_PIG;tr|A0A8D0K2E2|A0A8D0K2E2_PIG	tr|F1SAM2|F1SAM2_PIG;tr|A0A8D0K2E2|A0A8D0K2E2_PIG	3;3	3;3	2;2	tr|F1SAM2|F1SAM2_PIG Desmocollin 1 OS=Sus scrofa OX=9823 GN=DSC1 PE=4 SV=3;tr|A0A8D0K2E2|A0A8D0K2E2_PIG Uncharacterized protein OS=Sus scrofa OX=9823 PE=4 SV=1	2	3	3	2	3	2	2	0	2	1	3	2	2	0	2	1	2	1	1	0	1	0	3.3	3.3	2.5	93.783	843	843;843	0	6.1392	3.3	2	2	0	2	0.8	4973400	444310	3629100	473060	0	341730	85265	44
tr|A0A8D0VWU6|A0A8D0VWU6_PIG	tr|A0A8D0VWU6|A0A8D0VWU6_PIG	38	38	38	tr|A0A8D0VWU6|A0A8D0VWU6_PIG Uncharacterized protein OS=Sus scrofa OX=9823 GN=LAMC1 PE=4 SV=1	1	38	38	38	14	28	3	8	33	1	14	28	3	8	33	1	14	28	3	8	33	1	35.3	35.3	35.3	168.86	1523	1523	0	260.51	15.2	29.4	2.9	8.3	30.9	0.9	19892000	2032400	9438300	186240	1083400	7079700	71505	76
tr|A0A4X1U9Z4|A0A4X1U9Z4_PIG	tr|A0A4X1U9Z4|A0A4X1U9Z4_PIG	2	2	2	tr|A0A4X1U9Z4|A0A4X1U9Z4_PIG Nucleoplasmin domain-containing protein OS=Sus scrofa OX=9823 GN=NPM1 PE=3 SV=1	1	2	2	2	1	2	1	0	1	1	1	2	1	0	1	1	1	2	1	0	1	1	22.8	22.8	22.8	28.428	259	259	0	8.8583	8.1	22.8	8.1	0	8.1	8.1	1787300	354300	576460	480600	0	165550	210360	11
tr|A0A8D0XRL1|A0A8D0XRL1_PIG;tr|A0A4X1SZ51|A0A4X1SZ51_PIG	tr|A0A8D0XRL1|A0A8D0XRL1_PIG;tr|A0A4X1SZ51|A0A4X1SZ51_PIG	3;3	3;3	3;3	tr|A0A8D0XRL1|A0A8D0XRL1_PIG Uncharacterized protein OS=Sus scrofa OX=9823 PE=4 SV=1;tr|A0A4X1SZ51|A0A4X1SZ51_PIG FBA domain-containing protein OS=Sus scrofa OX=9823 PE=4 SV=1	2	3	3	3	3	1	1	2	1	1	3	1	1	2	1	1	3	1	1	2	1	1	8	8	8	29.73	262	262;291	0	8.723	8	4.2	4.2	7.6	4.2	4.2	2883900	916570	827980	332460	310080	350710	146100	8
tr|A0A8D1BQH2|A0A8D1BQH2_PIG;tr|A0A4X1W0Q3|A0A4X1W0Q3_PIG	tr|A0A8D1BQH2|A0A8D1BQH2_PIG;tr|A0A4X1W0Q3|A0A4X1W0Q3_PIG	1;1	1;1	1;1	tr|A0A8D1BQH2|A0A8D1BQH2_PIG Uncharacterized protein OS=Sus scrofa OX=9823 PE=4 SV=1;tr|A0A4X1W0Q3|A0A4X1W0Q3_PIG Uncharacterized protein OS=Sus scrofa OX=9823 PE=4 SV=1	2	1	1	1	1	1	1	1	1	1	1	1	1	1	1	1	1	1	1	1	1	1	3.4	3.4	3.4	24.553	234	234;245	0.0034904	2.2416	3.4	3.4	3.4	3.4	3.4	3.4	8367200	1382500	1349500	1449700	2020100	1527500	638000	11
tr|A0A287BI76|A0A287BI76_PIG	tr|A0A287BI76|A0A287BI76_PIG	4	4	4	tr|A0A287BI76|A0A287BI76_PIG Amino acid transporter OS=Sus scrofa OX=9823 GN=SLC1A3 PE=1 SV=1	1	4	4	4	4	4	2	2	3	1	4	4	2	2	3	1	4	4	2	2	3	1	14.2	14.2	14.2	47	430	430	0	77.613	14.2	14.2	8.1	8.1	11.6	3.5	13289000	4703300	6220600	1303100	103690	603840	354190	12
tr|A0A8D0JLM8|A0A8D0JLM8_PIG;tr|A0A287ANH6|A0A287ANH6_PIG	tr|A0A8D0JLM8|A0A8D0JLM8_PIG;tr|A0A287ANH6|A0A287ANH6_PIG	7;6	5;4	5;4	tr|A0A8D0JLM8|A0A8D0JLM8_PIG Uncharacterized protein OS=Sus scrofa OX=9823 PE=4 SV=1;tr|A0A287ANH6|A0A287ANH6_PIG 2-phospho-D-glycerate hydro-lyase OS=Sus scrofa OX=9823 GN=ENO2 PE=1 SV=2	2	7	5	5	1	2	3	1	3	5	0	1	2	0	2	3	0	1	2	0	2	3	37.8	25	25	32.635	312	312;391	0	17.073	5.8	10.9	15.1	5.8	13.5	29.2	1655500	0	85702	957110	0	116680	495990	13
tr|G3CKJ2|G3CKJ2_PIG	tr|G3CKJ2|G3CKJ2_PIG	10	7	7	tr|G3CKJ2|G3CKJ2_PIG Glyceraldehyde-3-phosphate dehydrogenase (Fragment) OS=Sus scrofa OX=9823 GN=GAPDH PE=2 SV=1	1	10	7	7	8	8	6	4	7	6	5	6	4	4	4	4	5	6	4	4	4	4	54.2	45.8	45.8	29.469	275	275	0	90.234	40.4	44	30.2	21.8	32.7	28.7	3046100	2422800	198730	263320	0	36364	124860	15
tr|A0A8D2BVH4|A0A8D2BVH4_PIG;tr|A0A4X1UEN5|A0A4X1UEN5_PIG	tr|A0A8D2BVH4|A0A8D2BVH4_PIG;tr|A0A4X1UEN5|A0A4X1UEN5_PIG	24;24	22;22	22;22	tr|A0A8D2BVH4|A0A8D2BVH4_PIG Uncharacterized protein OS=Sus scrofa OX=9823 PE=4 SV=1;tr|A0A4X1UEN5|A0A4X1UEN5_PIG 78 kDa glucose-regulated protein OS=Sus scrofa OX=9823 GN=HSPA5 PE=3 SV=1	2	24	22	22	12	21	15	7	18	11	10	19	13	5	16	9	10	19	13	5	16	9	40	38.4	38.4	72.935	657	657;657	0	106.41	22.1	37.3	30.3	11.6	35.2	20.7	24320000	2839700	9086900	3760100	482810	6366300	1783900	31
tr|I3LGN8|I3LGN8_PIG;tr|A0A4X1SJ26|A0A4X1SJ26_PIG	tr|I3LGN8|I3LGN8_PIG;tr|A0A4X1SJ26|A0A4X1SJ26_PIG	7;7	7;7	7;7	tr|I3LGN8|I3LGN8_PIG Plakophilin 1 OS=Sus scrofa OX=9823 GN=PKP1 PE=1 SV=2;tr|A0A4X1SJ26|A0A4X1SJ26_PIG Uncharacterized protein OS=Sus scrofa OX=9823 GN=PKP1 PE=3 SV=1	2	7	7	7	1	3	2	4	3	1	1	3	2	4	3	1	1	3	2	4	3	1	13.9	13.9	13.9	80.687	727	727;727	0	21.039	2.1	5.1	3.6	8.8	5.6	2.1	3435100	643660	742220	389450	1000900	470030	188850	45
tr|A0A480ECX1|A0A480ECX1_PIG;tr|A0A286ZPC8|A0A286ZPC8_PIG;tr|A0A4X1UED9|A0A4X1UED9_PIG	tr|A0A480ECX1|A0A480ECX1_PIG;tr|A0A286ZPC8|A0A286ZPC8_PIG	25;21;8	25;21;8	22;18;5	tr|A0A480ECX1|A0A480ECX1_PIG Heat shock cognate 71 kDa protein isoform X1 OS=Sus scrofa OX=9823 PE=3 SV=1;tr|A0A286ZPC8|A0A286ZPC8_PIG Uncharacterized protein OS=Sus scrofa OX=9823 GN=HSPA8 PE=1 SV=1	3	25	25	22	11	24	16	10	20	12	11	24	16	10	20	12	8	21	13	7	17	9	50.5	50.5	46.7	70.865	646	646;493;630	0	323.31	21.4	48.6	31	21.8	40.1	23.4	58570000	6198700	18155000	12831000	2481600	13279000	5624900	33
tr|A0A481CZK5|A0A481CZK5_PIG	tr|A0A481CZK5|A0A481CZK5_PIG	18	18	6	tr|A0A481CZK5|A0A481CZK5_PIG Histone H4 (Fragment) OS=Sus scrofa OX=9823 PE=3 SV=1	1	18	18	6	9	14	5	8	14	6	9	14	5	8	14	6	1	4	1	2	4	2	69.4	69.4	33.7	10.879	98	98	0	323.31	53.1	61.2	50	56.1	61.2	60.2	501530000	172530000	142960000	8644600	71842000	101020000	4530700	6
tr|A0A0B8RT73|A0A0B8RT73_PIG	tr|A0A0B8RT73|A0A0B8RT73_PIG	6	6	6	tr|A0A0B8RT73|A0A0B8RT73_PIG Mitochondrial 2-oxoglutarate/malate carrier protein OS=Sus scrofa domesticus OX=9825 GN=SLC25A11 PE=3 SV=1	1	6	6	6	2	5	3	1	3	2	2	5	3	1	3	2	2	5	3	1	3	2	30.6	30.6	30.6	34.106	314	314	0	58.522	8.3	25.5	17.2	5.1	15.9	14.6	2470700	216290	1123500	367670	86239	490970	185950	17
tr|A0A4X1SJ18|A0A4X1SJ18_PIG	tr|A0A4X1SJ18|A0A4X1SJ18_PIG	11	11	5	tr|A0A4X1SJ18|A0A4X1SJ18_PIG Histone H2A OS=Sus scrofa OX=9823 PE=3 SV=1	1	11	11	5	5	11	6	5	10	4	5	11	6	5	10	4	1	5	1	0	4	0	44.2	44.2	22.1	18.706	172	172	0	323.31	43.6	44.2	44.2	37.8	44.2	37.2	678780000	166880000	193720000	8539700	154140000	151260000	4233600	7
sp|O18766|OPSD_PIG	sp|O18766|OPSD_PIG	3	3	3	sp|O18766|OPSD_PIG Rhodopsin OS=Sus scrofa OX=9823 GN=RHO PE=1 SV=1	1	3	3	3	2	3	2	1	3	3	2	3	2	1	3	3	2	3	2	1	3	3	11.5	11.5	11.5	39.026	348	348	0	109.16	8.3	11.5	8.3	4	11.5	11.5	14858000	3130600	7244500	2291100	0	984530	1206900	8
tr|A0A481CNG2|A0A481CNG2_PIG	tr|A0A481CNG2|A0A481CNG2_PIG	3	3	3	tr|A0A481CNG2|A0A481CNG2_PIG Spermatogenesis-associated protein 7 isoform 1 OS=Sus scrofa OX=9823 PE=4 SV=1	1	3	3	3	2	1	2	2	1	1	2	1	2	2	1	1	2	1	2	2	1	1	6.8	6.8	6.8	32.817	295	295	0	22.27	6.1	2.4	3.1	6.1	2.4	2.4	48833000	9881100	8898900	4754600	11076000	11147000	3075600	21
tr|A0A4X1VLH1|A0A4X1VLH1_PIG	tr|A0A4X1VLH1|A0A4X1VLH1_PIG	5	5	5	tr|A0A4X1VLH1|A0A4X1VLH1_PIG Ecto-5-nucleotidase OS=Sus scrofa OX=9823 PE=3 SV=1	1	5	5	5	2	3	3	0	0	1	2	3	3	0	0	1	2	3	3	0	0	1	12.4	12.4	12.4	57.421	524	524	0	7.732	4.6	7.4	6.7	0	0	2.9	1558700	381200	424620	481160	0	0	271680	25
tr|A0A287BA37|A0A287BA37_PIG	tr|A0A287BA37|A0A287BA37_PIG	12	12	12	tr|A0A287BA37|A0A287BA37_PIG Synaptosomal-associated protein OS=Sus scrofa OX=9823 GN=SNAP25 PE=1 SV=1	1	12	12	12	3	11	1	0	3	1	3	11	1	0	3	1	3	11	1	0	3	1	59.2	59.2	59.2	23.315	206	206	0	142.25	14.1	59.2	6.8	0	14.1	6.8	7801800	2148500	4664200	378490	0	390370	220180	13
tr|A0A5G2R7E2|A0A5G2R7E2_PIG	tr|A0A5G2R7E2|A0A5G2R7E2_PIG	1	1	1	tr|A0A5G2R7E2|A0A5G2R7E2_PIG Uncharacterized protein OS=Sus scrofa OX=9823 GN=LOC100519511 PE=3 SV=1	1	1	1	1	1	1	1	0	1	1	1	1	1	0	1	1	1	1	1	0	1	1	3.6	3.6	3.6	22.457	195	195	0.0098847	1.6953	3.6	3.6	3.6	0	3.6	3.6	8343000	2021100	2127400	1754900	0	1411000	1028500	12
tr|A0A5G2R367|A0A5G2R367_PIG	tr|A0A5G2R367|A0A5G2R367_PIG	17	17	15	tr|A0A5G2R367|A0A5G2R367_PIG Lamin B1 OS=Sus scrofa OX=9823 GN=LMNB1 PE=1 SV=1	1	17	17	15	2	6	8	3	8	7	2	6	8	3	8	7	2	5	8	2	6	7	35	35	32.1	61.859	545	545	0	29.164	4.4	15	18.7	4.8	18	16.7	4731800	994970	746310	964610	399360	1046800	579760	34
tr|A0A8D0SID3|A0A8D0SID3_PIG	tr|A0A8D0SID3|A0A8D0SID3_PIG	3	1	1	tr|A0A8D0SID3|A0A8D0SID3_PIG Keratin 18 OS=Sus scrofa OX=9823 GN=KRT18 PE=4 SV=1	1	3	1	1	2	2	3	2	2	2	1	1	1	1	1	1	1	1	1	1	1	1	6.5	2.4	2.4	42.936	382	382	0	42.823	4.2	4.2	6.5	4.2	4.2	4.2	436870000	73913000	86829000	78051000	53943000	97416000	46720000	25
tr|Q4QZ00|Q4QZ00_PIG	tr|Q4QZ00|Q4QZ00_PIG	3	3	3	tr|Q4QZ00|Q4QZ00_PIG Elongation factor 1-alpha 1 (Fragment) OS=Sus scrofa OX=9823 GN=EF1A1 PE=2 SV=1	1	3	3	3	2	1	3	1	3	1	2	1	3	1	3	1	2	1	3	1	3	1	11.3	11.3	11.3	33.589	309	309	0	10.044	7.4	3.6	11.3	3.6	11.3	3.6	4753500	844750	1244900	472510	343450	1623000	224880	14
tr|A0A286ZLE4|A0A286ZLE4_PIG;tr|A0A4X1VVK7|A0A4X1VVK7_PIG	tr|A0A286ZLE4|A0A286ZLE4_PIG;tr|A0A4X1VVK7|A0A4X1VVK7_PIG	7;7	7;7	7;7	tr|A0A286ZLE4|A0A286ZLE4_PIG Calnexin OS=Sus scrofa OX=9823 GN=CANX PE=1 SV=1;tr|A0A4X1VVK7|A0A4X1VVK7_PIG Uncharacterized protein OS=Sus scrofa OX=9823 GN=CANX PE=3 SV=1	2	7	7	7	3	4	1	0	2	3	3	4	1	0	2	3	3	4	1	0	2	3	19.2	19.2	19.2	55.231	484	484;553	0	12.209	6.8	11.6	3.3	0	5.8	6.6	3156100	547190	1410700	259420	0	726470	212320	26
tr|A0A8D0KHA5|A0A8D0KHA5_PIG	tr|A0A8D0KHA5|A0A8D0KHA5_PIG	8	8	8	tr|A0A8D0KHA5|A0A8D0KHA5_PIG Uncharacterized protein OS=Sus scrofa OX=9823 PE=4 SV=1	1	8	8	8	1	8	1	1	4	2	1	8	1	1	4	2	1	8	1	1	4	2	33.5	33.5	33.5	29.103	254	254	0	19.344	5.1	33.5	5.1	5.1	15	9.4	3291500	58179	2042500	441270	26983	485490	237160	16
sp|Q29048|VATA_PIG;tr|A0A287BCX5|A0A287BCX5_PIG	sp|Q29048|VATA_PIG;tr|A0A287BCX5|A0A287BCX5_PIG	10;9	10;9	10;9	sp|Q29048|VATA_PIG V-type proton ATPase catalytic subunit A OS=Sus scrofa OX=9823 GN=ATP6V1A PE=2 SV=2;tr|A0A287BCX5|A0A287BCX5_PIG H(+)-transporting two-sector ATPase OS=Sus scrofa OX=9823 GN=ATP6V1A PE=1 SV=1	2	10	10	10	2	5	6	1	4	2	2	5	6	1	4	2	2	5	6	1	4	2	22	22	22	68.317	617	617;581	0	20.172	4.7	10.2	14.6	2.4	8.4	5.2	3258600	255770	1072300	799100	72828	625650	432970	34
tr|A0A286ZLQ8|A0A286ZLQ8_PIG	tr|A0A286ZLQ8|A0A286ZLQ8_PIG	9	9	9	tr|A0A286ZLQ8|A0A286ZLQ8_PIG RALY heterogeneous nuclear ribonucleoprotein OS=Sus scrofa OX=9823 GN=RALY PE=1 SV=1	1	9	9	9	5	8	1	1	6	3	5	8	1	1	6	3	5	8	1	1	6	3	27.5	27.5	27.5	37.392	356	356	0	19.516	13.5	21.1	2.5	2.5	20.2	7.6	945090000	328910000	94377000	221480000	126250000	9376600	164700000	19
tr|A0A8D1WTN9|A0A8D1WTN9_PIG	tr|A0A8D1WTN9|A0A8D1WTN9_PIG	15	3	3	tr|A0A8D1WTN9|A0A8D1WTN9_PIG Uncharacterized protein OS=Sus scrofa OX=9823 PE=4 SV=1	1	15	3	3	11	13	7	8	13	6	3	3	3	2	3	2	3	3	3	2	3	2	66	18.4	18.4	11.409	103	103	0	12.656	61.2	59.2	58.3	59.2	58.3	57.3	11993000	5823700	925040	1725300	1354800	979340	1185300	6
tr|A0A8D1QB60|A0A8D1QB60_PIG	tr|A0A8D1QB60|A0A8D1QB60_PIG	2	2	2	tr|A0A8D1QB60|A0A8D1QB60_PIG Uncharacterized protein OS=Sus scrofa OX=9823 GN=GRIFIN PE=4 SV=1	1	2	2	2	0	1	1	0	1	1	0	1	1	0	1	1	0	1	1	0	1	1	13.5	13.5	13.5	18.055	163	163	0	7.9728	0	9.2	4.3	0	9.2	4.3	8536200	0	225200	4679000	0	135090	3496900	10
tr|A0A4X1VYY4|A0A4X1VYY4_PIG	tr|A0A4X1VYY4|A0A4X1VYY4_PIG	7	2	2	tr|A0A4X1VYY4|A0A4X1VYY4_PIG Ig-like domain-containing protein OS=Sus scrofa OX=9823 PE=4 SV=1	1	7	2	2	5	7	5	4	6	3	1	2	2	1	1	1	1	2	2	1	1	1	43.1	15.7	15.7	16.429	153	153	0	63.039	37.3	43.1	34	35.3	43.1	28.1	8964500	1619200	2913100	364190	1361700	2341000	365280	6
tr|A0A4X1SU44|A0A4X1SU44_PIG	tr|A0A4X1SU44|A0A4X1SU44_PIG	6	1	1	tr|A0A4X1SU44|A0A4X1SU44_PIG Ig-like domain-containing protein OS=Sus scrofa OX=9823 PE=4 SV=1	1	6	1	1	3	5	3	3	5	3	1	1	1	1	1	1	1	1	1	1	1	1	37.6	7.2	7.2	13.227	125	125	0	3.5625	29.6	32	29.6	29.6	37.6	29.6	8742700	1293700	3294700	580120	944590	2186800	442750	6
sp|Q29026|CEND_PIG	sp|Q29026|CEND_PIG	1	1	1	sp|Q29026|CEND_PIG Cell cycle exit and neuronal differentiation protein 1 OS=Sus scrofa OX=9823 GN=CEND1 PE=1 SV=1	1	1	1	1	1	1	1	1	1	1	1	1	1	1	1	1	1	1	1	1	1	1	13.6	13.6	13.6	13.968	140	140	0	76.296	13.6	13.6	13.6	13.6	13.6	13.6	2557000	425120	846090	424500	173280	362610	325400	5
tr|A0A286ZYX8|A0A286ZYX8_PIG	tr|A0A286ZYX8|A0A286ZYX8_PIG	9	8	8	tr|A0A286ZYX8|A0A286ZYX8_PIG Fructose-bisphosphate aldolase OS=Sus scrofa OX=9823 GN=ALDOA PE=1 SV=2	1	9	8	8	1	8	1	0	2	2	1	8	1	0	2	1	1	8	1	0	2	1	31	29.1	29.1	39.817	368	368	0	16.992	3.8	29.1	3.8	0	6.5	7.3	2798200	192270	1998700	274080	0	117110	216030	22
tr|A0A8D0R4J0|A0A8D0R4J0_PIG;tr|A0A5G2QML3|A0A5G2QML3_PIG	tr|A0A8D0R4J0|A0A8D0R4J0_PIG;tr|A0A5G2QML3|A0A5G2QML3_PIG	21;21	21;21	5;5	tr|A0A8D0R4J0|A0A8D0R4J0_PIG Histone H1.3-like protein OS=Sus scrofa OX=9823 GN=LOC595122 PE=4 SV=1;tr|A0A5G2QML3|A0A5G2QML3_PIG Histone H2B OS=Sus scrofa OX=9823 GN=H1-3 PE=1 SV=1	2	21	21	5	8	20	4	8	17	3	8	20	4	8	17	3	3	5	0	1	4	0	41.6	41.6	12.7	33.425	322	322;322	0	323.31	25.5	41.6	10.6	23.3	41.6	10.9	620720000	111440000	214880000	3571500	84387000	203760000	2671300	17
tr|A0A8D0U7H8|A0A8D0U7H8_PIG	tr|A0A8D0U7H8|A0A8D0U7H8_PIG	7	7	7	tr|A0A8D0U7H8|A0A8D0U7H8_PIG Uncharacterized protein OS=Sus scrofa OX=9823 PE=4 SV=1	1	7	7	7	5	6	1	2	7	2	5	6	1	2	7	2	5	6	1	2	7	2	20.9	20.9	20.9	51.586	470	470	0	24.35	15.3	16	3.6	6.8	20.9	5.7	6116000	1365500	2305400	378720	388910	1377300	300100	25
tr|A0A4X1V1F0|A0A4X1V1F0_PIG	tr|A0A4X1V1F0|A0A4X1V1F0_PIG	10	10	10	tr|A0A4X1V1F0|A0A4X1V1F0_PIG Prohibitin OS=Sus scrofa OX=9823 GN=PHB2 PE=3 SV=1	1	10	10	10	4	8	3	3	7	4	4	8	3	3	7	4	4	8	3	3	7	4	48.3	48.3	48.3	29.106	261	261	0	20.676	22.6	36	13.8	16.1	30.7	22.6	5174800	499760	2456100	270260	352930	1252700	343020	18
tr|A0A287AEB1|A0A287AEB1_PIG	tr|A0A287AEB1|A0A287AEB1_PIG	1	1	1	tr|A0A287AEB1|A0A287AEB1_PIG Ig-like domain-containing protein OS=Sus scrofa OX=9823 PE=4 SV=1	1	1	1	1	1	1	1	1	1	1	1	1	1	1	1	1	1	1	1	1	1	1	15.1	15.1	15.1	11.458	106	106	0	16.113	15.1	15.1	15.1	15.1	15.1	15.1	2706400	312850	964560	403270	203910	492710	329060	3
tr|A0A480P3J2|A0A480P3J2_PIG	tr|A0A480P3J2|A0A480P3J2_PIG	1	1	1	tr|A0A480P3J2|A0A480P3J2_PIG N-acetyl-beta-glucosaminyl-glycoprotein 4-beta-N-acetylgalactosaminyltransferase 1 OS=Sus scrofa OX=9823 PE=4 SV=1	1	1	1	1	1	1	1	1	1	1	1	1	1	1	1	1	1	1	1	1	1	1	1	1	1	89.072	793	793	0.0034542	2.167	1	1	1	1	1	1	278040000	16669000	71576000	27267000	57640000	81954000	22929000	36
tr|A0A8D0HZX2|A0A8D0HZX2_PIG	tr|A0A8D0HZX2|A0A8D0HZX2_PIG	3	1	1	tr|A0A8D0HZX2|A0A8D0HZX2_PIG Uncharacterized protein OS=Sus scrofa OX=9823 PE=4 SV=1	1	3	1	1	1	1	2	1	0	2	1	1	1	1	0	1	1	1	1	1	0	1	10.3	4.5	4.5	34.803	312	312	0	11.375	4.5	4.5	7.7	4.5	0	7.1	995510	74033	259800	288530	129940	0	243220	19
tr|L8B0V2|L8B0V2_PIG	tr|L8B0V2|L8B0V2_PIG	12	5	0	tr|L8B0V2|L8B0V2_PIG IgG heavy chain OS=Sus scrofa OX=9823 GN=IGHG PE=2 SV=1	1	12	5	0	8	10	7	7	10	7	2	3	1	2	4	1	0	0	0	0	0	0	32.6	12.8	0	52.678	478	478	0	14.468	23.4	25.7	21.8	19.5	30.3	21.8	8538100	1239800	4206500	304230	398340	2125200	264070	13
tr|A0A8D1ZH52|A0A8D1ZH52_PIG	tr|A0A8D1ZH52|A0A8D1ZH52_PIG	7	7	7	tr|A0A8D1ZH52|A0A8D1ZH52_PIG Uncharacterized protein OS=Sus scrofa OX=9823 PE=4 SV=1	1	7	7	7	2	1	2	3	2	2	2	1	2	3	2	2	2	1	2	3	2	2	2.1	2.1	2.1	381.11	3399	3399	0	5.7001	0.5	0.2	0.6	0.9	0.5	0.5	74204000	16508000	5700800	15490000	17276000	5722100	13508000	174
tr|A0A8D0K305|A0A8D0K305_PIG	tr|A0A8D0K305|A0A8D0K305_PIG	7	7	7	tr|A0A8D0K305|A0A8D0K305_PIG Uncharacterized protein OS=Sus scrofa OX=9823 PE=4 SV=1	1	7	7	7	2	5	1	1	3	3	2	5	1	1	3	3	2	5	1	1	3	3	27.6	27.6	27.6	30.603	283	283	0	15.903	8.5	20.5	4.6	4.6	14.5	13.4	2798700	466570	1025500	226140	135050	420360	525110	14
sp|P80895|PIMT_PIG	sp|P80895|PIMT_PIG	9	9	9	sp|P80895|PIMT_PIG Protein-L-isoaspartate(D-aspartate) O-methyltransferase OS=Sus scrofa OX=9823 GN=PCMT1 PE=1 SV=3	1	9	9	9	1	6	1	6	5	2	1	6	1	6	5	2	1	6	1	6	5	2	50.7	50.7	50.7	24.646	227	227	0	33.964	4	32.6	4.8	35.2	25.6	8.8	3590600	0	1398500	185030	602510	1234300	170330	12
tr|A0A4X1VE38|A0A4X1VE38_PIG;tr|A0A8D1SAK4|A0A8D1SAK4_PIG	tr|A0A4X1VE38|A0A4X1VE38_PIG;tr|A0A8D1SAK4|A0A8D1SAK4_PIG	38;35	38;35	38;35	tr|A0A4X1VE38|A0A4X1VE38_PIG Uncharacterized protein OS=Sus scrofa OX=9823 GN=ILF3 PE=4 SV=1;tr|A0A8D1SAK4|A0A8D1SAK4_PIG Uncharacterized protein OS=Sus scrofa OX=9823 PE=4 SV=1	2	38	38	38	12	36	7	8	34	6	12	36	7	8	34	6	12	36	7	8	34	6	60.6	60.6	60.6	95.317	885	885;749	0	323.31	20.2	60.2	9.9	11	54.8	9.5	45941000	4804600	20821000	962920	2357500	16075000	920670	37
tr|A0A8D1MTU5|A0A8D1MTU5_PIG;tr|A0A287AFA5|A0A287AFA5_PIG	tr|A0A8D1MTU5|A0A8D1MTU5_PIG;tr|A0A287AFA5|A0A287AFA5_PIG	11;10	11;10	11;10	tr|A0A8D1MTU5|A0A8D1MTU5_PIG Uncharacterized protein OS=Sus scrofa OX=9823 PE=4 SV=1;tr|A0A287AFA5|A0A287AFA5_PIG Endoplasmin OS=Sus scrofa OX=9823 GN=HSP90B1 PE=1 SV=2	2	11	11	11	1	8	2	0	7	2	1	8	2	0	7	2	1	8	2	0	7	2	19.2	19.2	19.2	86.92	755	755;803	0	10.908	1.5	13.8	3.3	0	12.8	5	2182700	58644	960400	173600	0	711070	278990	40
sp|P02554|TBB_PIG	sp|P02554|TBB_PIG	22	2	0	sp|P02554|TBB_PIG Tubulin beta chain OS=Sus scrofa OX=9823 PE=1 SV=1	1	22	2	0	17	21	14	11	18	18	2	2	1	1	2	2	0	0	0	0	0	0	54.6	6.1	0	49.86	445	445	0	65.207	49	54.6	39.8	34.4	48.8	53.3	16494000	2832000	6452500	980560	867280	4417000	944350	20
tr|A0A8D0Y521|A0A8D0Y521_PIG	tr|A0A8D0Y521|A0A8D0Y521_PIG	12	12	12	tr|A0A8D0Y521|A0A8D0Y521_PIG Heterogeneous nuclear ribonucleoprotein K OS=Sus scrofa OX=9823 GN=HNRNPK PE=4 SV=1	1	12	12	12	5	10	3	4	11	4	5	10	3	4	11	4	5	10	3	4	11	4	37.6	37.6	37.6	48.517	439	439	0	117.91	15.5	30.8	11.6	13.4	37.6	16.2	10632000	1389900	3872400	785380	563690	3470700	549780	24
tr|A0A8D1B6N0|A0A8D1B6N0_PIG	tr|A0A8D1B6N0|A0A8D1B6N0_PIG	2	2	2	tr|A0A8D1B6N0|A0A8D1B6N0_PIG Charged multivesicular body protein 4B OS=Sus scrofa OX=9823 GN=CHMP4B PE=4 SV=1	1	2	2	2	1	1	2	1	1	2	1	1	2	1	1	2	1	1	2	1	1	2	12.2	12.2	12.2	24.456	221	221	0	12.79	7.2	7.2	12.2	7.2	7.2	12.2	1726500	173040	232200	499400	162780	146040	513080	13
tr|A0A8D0J752|A0A8D0J752_PIG;tr|A0A480XVS8|A0A480XVS8_PIG	tr|A0A8D0J752|A0A8D0J752_PIG;tr|A0A480XVS8|A0A480XVS8_PIG	20;15	20;15	20;15	tr|A0A8D0J752|A0A8D0J752_PIG Inner membrane mitochondrial protein OS=Sus scrofa OX=9823 GN=IMMT PE=4 SV=1;tr|A0A480XVS8|A0A480XVS8_PIG MICOS complex subunit MIC60 OS=Sus scrofa OX=9823 PE=3 SV=1	2	20	20	20	5	15	4	4	14	3	5	15	4	4	14	3	5	15	4	4	14	3	43.1	43.1	43.1	74.989	677	677;680	0	91.601	10.3	32.5	8.6	8.7	32.9	6.2	11991000	1521600	5017300	651510	425130	3881400	493990	41
tr|A0A5G2QQP2|A0A5G2QQP2_PIG	tr|A0A5G2QQP2|A0A5G2QQP2_PIG	13	10	10	tr|A0A5G2QQP2|A0A5G2QQP2_PIG Solute carrier family 25 member 12 OS=Sus scrofa OX=9823 GN=SLC25A12 PE=1 SV=1	1	13	10	10	7	11	2	1	10	3	4	8	2	1	8	2	4	8	2	1	8	2	30.6	26	26	69.181	624	624	0	32.037	15.1	25.6	5.6	2.1	22.3	7.1	4699200	560360	2042900	200810	0	1638500	256640	34
tr|A0A8D2A7R0|A0A8D2A7R0_PIG	tr|A0A8D2A7R0|A0A8D2A7R0_PIG	6	6	6	tr|A0A8D2A7R0|A0A8D2A7R0_PIG Ribosomal protein S7 OS=Sus scrofa OX=9823 GN=RPS7 PE=4 SV=1	1	6	6	6	1	4	1	0	3	2	1	4	1	0	3	2	1	4	1	0	3	2	43.2	43.2	43.2	20.635	185	185	0	14.296	11.9	27.6	11.9	0	26.5	16.2	1874100	146860	675640	207590	0	481880	362100	9
tr|A0A8D1NFD1|A0A8D1NFD1_PIG	tr|A0A8D1NFD1|A0A8D1NFD1_PIG	3	3	3	tr|A0A8D1NFD1|A0A8D1NFD1_PIG Uncharacterized protein OS=Sus scrofa OX=9823 PE=4 SV=1	1	3	3	3	0	2	1	2	2	3	0	2	1	2	2	3	0	2	1	2	2	3	23.6	23.6	23.6	18.417	165	165	0	85.773	0	17	17	17	17	23.6	3382500	0	1371800	463180	219310	577880	750310	10
tr|L8B180|L8B180_PIG	tr|L8B180|L8B180_PIG	23	7	6	tr|L8B180|L8B180_PIG IgG heavy chain OS=Sus scrofa OX=9823 GN=IGHG PE=2 SV=1	1	23	7	6	19	22	15	17	19	15	5	6	1	3	5	2	4	5	0	2	4	1	62.1	34.1	31	50.817	464	464	0	323.31	54.5	56.5	33.4	41.6	54.5	38.1	212360000	38438000	76092000	8115700	13437000	62360000	13914000	19
tr|A0A8D1ATV3|A0A8D1ATV3_PIG	tr|A0A8D1ATV3|A0A8D1ATV3_PIG	15	15	15	tr|A0A8D1ATV3|A0A8D1ATV3_PIG Spectrin alpha, non-erythrocytic 1 OS=Sus scrofa OX=9823 GN=SPTAN1 PE=4 SV=1	1	15	15	15	2	7	4	2	8	3	2	7	4	2	8	3	2	7	4	2	8	3	9.6	9.6	9.6	266.79	2321	2321	0	29.97	0.9	4.6	3.1	1.3	5	2.2	27744000	283320	976770	14489000	198280	583610	11213000	133
tr|A0A8D0TUW1|A0A8D0TUW1_PIG	tr|A0A8D0TUW1|A0A8D0TUW1_PIG	1	1	1	tr|A0A8D0TUW1|A0A8D0TUW1_PIG Uncharacterized protein OS=Sus scrofa OX=9823 PE=4 SV=1	1	1	1	1	1	1	1	1	1	1	1	1	1	1	1	1	1	1	1	1	1	1	7.3	7.3	7.3	30.322	259	259	0	13.227	7.3	7.3	7.3	7.3	7.3	7.3	1313300	97951	509920	169000	60103	291080	185200	8
tr|A0A480W380|A0A480W380_PIG	tr|A0A480W380|A0A480W380_PIG	14	14	14	tr|A0A480W380|A0A480W380_PIG Ubiquitin-activating enzyme E1 OS=Sus scrofa OX=9823 PE=3 SV=1	1	14	14	14	4	8	1	1	9	1	4	8	1	1	9	1	4	8	1	1	9	1	22.6	22.6	22.6	109.45	994	994	0	18.815	7.7	12.2	0.7	1.5	15.2	2.3	1798100	141980	688340	36254	25164	866530	39813	50
tr|A0A4X1TSR5|A0A4X1TSR5_PIG	tr|A0A4X1TSR5|A0A4X1TSR5_PIG	2	2	2	tr|A0A4X1TSR5|A0A4X1TSR5_PIG SERPIN domain-containing protein OS=Sus scrofa OX=9823 GN=SERPINB10 PE=3 SV=1	1	2	2	2	1	1	1	0	1	1	1	1	1	0	1	1	1	1	1	0	1	1	7.3	7.3	7.3	45.175	397	397	0	3.1063	2.3	5	2.3	0	5	2.3	2829500	1168400	709120	142010	0	653360	156640	23
tr|A0A286ZKD4|A0A286ZKD4_PIG	tr|A0A286ZKD4|A0A286ZKD4_PIG	14	14	11	tr|A0A286ZKD4|A0A286ZKD4_PIG Solute carrier family 25 member 13 OS=Sus scrofa OX=9823 GN=SLC25A13 PE=1 SV=2	1	14	14	11	5	10	2	2	7	1	5	10	2	2	7	1	2	7	2	2	5	0	27.9	27.9	23.5	73.381	664	664	0	17.431	8	18.7	3.6	3.9	15.1	1.4	4013600	475370	2110400	72759	91965	1182000	81037	35
tr|A0A089QDF5|A0A089QDF5_9LACO	tr|A0A089QDF5|A0A089QDF5_9LACO	1	1	1	tr|A0A089QDF5|A0A089QDF5_9LACO 50S ribosomal protein L5 OS=Ligilactobacillus salivarius OX=1624 GN=rplE PE=3 SV=1	1	1	1	1	1	1	1	1	1	1	1	1	1	1	1	1	1	1	1	1	1	1	4.4	4.4	4.4	20.224	180	180	0	40.092	4.4	4.4	4.4	4.4	4.4	4.4	5.856e+09	1.0515e+09	1090400000	779400000	884620000	1176500000	873580000	12
tr|A0A8D1WE43|A0A8D1WE43_PIG;tr|A0A480QN87|A0A480QN87_PIG	tr|A0A8D1WE43|A0A8D1WE43_PIG;tr|A0A480QN87|A0A480QN87_PIG	4;4	4;4	4;4	tr|A0A8D1WE43|A0A8D1WE43_PIG Uncharacterized protein OS=Sus scrofa OX=9823 PE=4 SV=1;tr|A0A480QN87|A0A480QN87_PIG Arginase OS=Sus scrofa OX=9823 PE=3 SV=1	2	4	4	4	3	3	4	0	1	3	3	3	4	0	1	3	3	3	4	0	1	3	14.7	14.7	14.7	32.445	299	299;322	0	29.418	12.4	12.4	14.7	0	6	12.4	2895300	1262900	1081300	277790	0	0	273280	14
tr|A0A8D0ZDV4|A0A8D0ZDV4_PIG	tr|A0A8D0ZDV4|A0A8D0ZDV4_PIG	4	2	2	tr|A0A8D0ZDV4|A0A8D0ZDV4_PIG Uncharacterized protein OS=Sus scrofa OX=9823 PE=4 SV=1	1	4	2	2	3	4	2	2	3	2	1	2	1	1	1	1	1	2	1	1	1	1	27.9	19.1	19.1	19.857	183	183	0	17.89	13.7	27.9	12	12	13.7	12	11770000	1583800	4368700	458290	1916300	2925900	516540	8
tr|A0A8D0R7H4|A0A8D0R7H4_PIG	tr|A0A8D0R7H4|A0A8D0R7H4_PIG	4	4	4	tr|A0A8D0R7H4|A0A8D0R7H4_PIG Serine and arginine rich splicing factor 10 OS=Sus scrofa OX=9823 GN=SRSF10 PE=4 SV=1	1	4	4	4	2	3	1	4	4	1	2	3	1	4	4	1	2	3	1	4	4	1	30.3	30.3	30.3	20.117	165	165	0	12.615	16.4	23.6	9.7	30.3	30.3	9.7	4027100	484450	1581600	112480	533510	1187100	128000	9
tr|A0A286ZVL0|A0A286ZVL0_PIG;tr|A0A286ZJR3|A0A286ZJR3_PIG	tr|A0A286ZVL0|A0A286ZVL0_PIG;tr|A0A286ZJR3|A0A286ZJR3_PIG	29;24	29;24	29;24	tr|A0A286ZVL0|A0A286ZVL0_PIG Heterogeneous nuclear ribonucleoprotein U OS=Sus scrofa OX=9823 GN=HNRNPU PE=1 SV=1;tr|A0A286ZJR3|A0A286ZJR3_PIG Heterogeneous nuclear ribonucleoprotein U OS=Sus scrofa OX=9823 GN=HNRNPU PE=1 SV=1	2	29	29	29	12	24	7	8	26	9	12	24	7	8	26	9	12	24	7	8	26	9	37.9	37.9	37.9	90.665	825	825;692	0	323.31	20.2	32.7	12.1	12.8	37.8	12.2	104290000	7996900	45066000	1837700	6716800	40097000	2573600	37
tr|A0A8D0RBA8|A0A8D0RBA8_PIG	tr|A0A8D0RBA8|A0A8D0RBA8_PIG	9	9	9	tr|A0A8D0RBA8|A0A8D0RBA8_PIG Uncharacterized protein OS=Sus scrofa OX=9823 GN=SCCPDH PE=4 SV=1	1	9	9	9	3	8	4	0	5	3	3	8	4	0	5	3	3	8	4	0	5	3	36.6	36.6	36.6	46.803	424	424	0	65.068	17	33.5	20	0	21.9	17	4818900	955180	1355800	814960	0	804890	888080	20
tr|A0A8D0W9Y1|A0A8D0W9Y1_PIG	tr|A0A8D0W9Y1|A0A8D0W9Y1_PIG	14	14	14	tr|A0A8D0W9Y1|A0A8D0W9Y1_PIG Uncharacterized protein OS=Sus scrofa OX=9823 PE=4 SV=1	1	14	14	14	4	13	5	0	9	6	4	13	5	0	9	6	4	13	5	0	9	6	26.4	26.4	26.4	79.512	727	727	0	161.03	8.1	25	9.5	0	18.8	13.5	6884500	503710	3498500	529250	0	1741400	611590	41
tr|A0A8D1V0V5|A0A8D1V0V5_PIG	tr|A0A8D1V0V5|A0A8D1V0V5_PIG	7	7	7	tr|A0A8D1V0V5|A0A8D1V0V5_PIG Uncharacterized protein OS=Sus scrofa OX=9823 PE=4 SV=1	1	7	7	7	1	5	2	0	6	1	1	5	2	0	6	1	1	5	2	0	6	1	14.2	14.2	14.2	78.412	706	706	0	19.276	1.7	10.6	4.5	0	11.3	2.8	2351000	105070	912550	89835	0	1138600	104960	39
tr|A0A4X1TZD6|A0A4X1TZD6_PIG;tr|A0A8D0RBF4|A0A8D0RBF4_PIG	tr|A0A4X1TZD6|A0A4X1TZD6_PIG;tr|A0A8D0RBF4|A0A8D0RBF4_PIG	57;57	57;57	57;57	tr|A0A4X1TZD6|A0A4X1TZD6_PIG DEAH box protein 9 OS=Sus scrofa OX=9823 GN=DHX9 PE=3 SV=1;tr|A0A8D0RBF4|A0A8D0RBF4_PIG Uncharacterized protein OS=Sus scrofa OX=9823 PE=4 SV=1	2	57	57	57	30	49	20	25	54	24	30	49	20	25	54	24	30	49	20	25	54	24	52.4	52.4	52.4	139.73	1269	1269;1371	0	323.31	32.4	47.2	17.2	24.9	49.7	20.8	146970000	19416000	57107000	4595300	10197000	51359000	4292800	58
sp|Q9MZ15|VDAC2_PIG	sp|Q9MZ15|VDAC2_PIG	12	12	12	sp|Q9MZ15|VDAC2_PIG Voltage-dependent anion-selective channel protein 2 OS=Sus scrofa OX=9823 GN=VDAC2 PE=2 SV=1	1	12	12	12	6	9	8	8	8	8	6	9	8	8	8	8	6	9	8	8	8	8	53.1	53.1	53.1	31.592	294	294	0	235.38	24.5	34.7	33.7	38.4	31	35	33480000	3775500	13147000	3469600	2628400	7232100	3227900	16
tr|A0A8D1GYP3|A0A8D1GYP3_PIG	tr|A0A8D1GYP3|A0A8D1GYP3_PIG	11	11	11	tr|A0A8D1GYP3|A0A8D1GYP3_PIG Uncharacterized protein OS=Sus scrofa OX=9823 PE=4 SV=1	1	11	11	11	7	9	6	5	9	8	7	9	6	5	9	8	7	9	6	5	9	8	47.8	47.8	47.8	31.633	278	278	0	214.25	36.3	43.5	29.1	26.6	41.4	34.5	17720000	3326000	2539200	2428300	3860600	2872200	2693500	14
tr|A0A4X1SUP3|A0A4X1SUP3_PIG	tr|A0A4X1SUP3|A0A4X1SUP3_PIG	3	3	1	tr|A0A4X1SUP3|A0A4X1SUP3_PIG Ig-like domain-containing protein OS=Sus scrofa OX=9823 PE=4 SV=1	1	3	3	1	3	3	3	3	3	3	3	3	3	3	3	3	1	1	1	1	1	1	58.6	58.6	24.2	10.313	99	99	0	323.31	58.6	58.6	58.6	58.6	58.6	58.6	38125000	5094200	12995000	3639700	3063000	8491200	4842200	3
tr|A0A4X1UJV5|A0A4X1UJV5_PIG	tr|A0A4X1UJV5|A0A4X1UJV5_PIG	12	12	12	tr|A0A4X1UJV5|A0A4X1UJV5_PIG Uncharacterized protein OS=Sus scrofa OX=9823 GN=HNRNPA3 PE=4 SV=1	1	12	12	12	4	12	1	0	9	3	4	12	1	0	9	3	4	12	1	0	9	3	34	34	34	39.652	379	379	0	76.202	16.6	34	5.8	0	30.3	12.7	8311600	1172200	4129200	165330	0	2487300	357560	19
tr|A0A4X1SJW0|A0A4X1SJW0_PIG	tr|A0A4X1SJW0|A0A4X1SJW0_PIG	4	4	3	tr|A0A4X1SJW0|A0A4X1SJW0_PIG Ig-like domain-containing protein OS=Sus scrofa OX=9823 PE=4 SV=1	1	4	4	3	1	3	1	2	2	1	1	3	1	2	2	1	1	2	1	2	2	1	54.6	54.6	54.6	11.378	108	108	0	35.094	10.2	31.5	10.2	50	14.8	10.2	9016600	739090	2120300	1148300	1176000	2428600	1404200	5
tr|A0A4X1T2X5|A0A4X1T2X5_PIG	tr|A0A4X1T2X5|A0A4X1T2X5_PIG	6	2	0	tr|A0A4X1T2X5|A0A4X1T2X5_PIG Ig-like domain-containing protein OS=Sus scrofa OX=9823 PE=4 SV=1	1	6	2	0	5	6	4	3	5	4	2	2	1	1	2	1	0	0	0	0	0	0	57.3	28.7	0	15.266	143	143	0	27.681	52.4	57.3	37.1	23.8	52.4	37.1	20253000	4723500	9816500	330430	1227300	3600000	554870	4
tr|A0A287A8S8|A0A287A8S8_PIG;tr|A0A8D1S0Z9|A0A8D1S0Z9_PIG	tr|A0A287A8S8|A0A287A8S8_PIG;tr|A0A8D1S0Z9|A0A8D1S0Z9_PIG	18;17	18;17	16;16	tr|A0A287A8S8|A0A287A8S8_PIG 2-phospho-D-glycerate hydro-lyase OS=Sus scrofa OX=9823 GN=ENO1 PE=1 SV=1;tr|A0A8D1S0Z9|A0A8D1S0Z9_PIG Enolase 1 OS=Sus scrofa OX=9823 GN=ENO1 PE=4 SV=1	2	18	18	16	6	14	6	4	12	10	6	14	6	4	12	10	5	13	5	3	11	8	61.7	61.7	51.9	44.83	412	412;405	0	197.41	23.5	40	25.2	16.7	46.8	38.1	26195000	1845700	7510000	5727300	723340	3512100	6876700	21
tr|A0A4X1TDD8|A0A4X1TDD8_PIG	tr|A0A4X1TDD8|A0A4X1TDD8_PIG	5	5	5	tr|A0A4X1TDD8|A0A4X1TDD8_PIG Uncharacterized protein OS=Sus scrofa OX=9823 GN=JCHAIN PE=4 SV=1	1	5	5	5	1	5	3	3	5	3	1	5	3	3	5	3	1	5	3	3	5	3	38.6	38.6	38.6	18.001	158	158	0	255.55	7.6	38.6	20.3	22.2	38.6	20.3	16408000	1589300	6089400	1162000	1805900	4293000	1468000	6
tr|A0A287ATN8|A0A287ATN8_PIG	tr|A0A287ATN8|A0A287ATN8_PIG	6	6	6	tr|A0A287ATN8|A0A287ATN8_PIG 60 kDa chaperonin OS=Sus scrofa OX=9823 GN=HSPD1 PE=1 SV=1	1	6	6	6	1	4	1	1	2	5	1	4	1	1	2	5	1	4	1	1	2	5	17.5	17.5	17.5	50.213	468	468	0	16.288	4.7	14.5	4.7	4.7	7.3	15	5339200	1099200	748550	216510	2011000	636630	627390	25
tr|A0A8D1A476|A0A8D1A476_PIG;tr|F1RGJ3|F1RGJ3_PIG	tr|A0A8D1A476|A0A8D1A476_PIG;tr|F1RGJ3|F1RGJ3_PIG	20;19	20;19	20;19	tr|A0A8D1A476|A0A8D1A476_PIG Uncharacterized protein OS=Sus scrofa OX=9823 PE=4 SV=1;tr|F1RGJ3|F1RGJ3_PIG 75 kDa glucose-regulated protein OS=Sus scrofa OX=9823 GN=HSPA9 PE=1 SV=4	2	20	20	20	6	13	8	6	15	5	6	13	8	6	15	5	6	13	8	6	15	5	42.5	42.5	42.5	70.635	650	650;644	0	156.79	13.5	29.2	16.9	12.2	33.7	9.7	15449000	1675300	5631000	1335700	833040	4265100	1708400	37
tr|A0A8D0X2A8|A0A8D0X2A8_PIG	tr|A0A8D0X2A8|A0A8D0X2A8_PIG	7	7	7	tr|A0A8D0X2A8|A0A8D0X2A8_PIG Dolichyl-diphosphooligosaccharide--protein glycosyltransferase 48 kDa subunit OS=Sus scrofa OX=9823 GN=DDOST PE=4 SV=1	1	7	7	7	2	5	1	0	3	1	2	5	1	0	3	1	2	5	1	0	3	1	24.9	24.9	24.9	44.144	401	401	0	10.641	9	17.7	2.7	0	9	3.7	1269700	222400	566970	129540	0	181780	169010	21
tr|A0A8D0Z247|A0A8D0Z247_PIG;tr|A0A4X1VRE9|A0A4X1VRE9_PIG	tr|A0A8D0Z247|A0A8D0Z247_PIG;tr|A0A4X1VRE9|A0A4X1VRE9_PIG	4;4	4;4	4;4	tr|A0A8D0Z247|A0A8D0Z247_PIG Uncharacterized protein OS=Sus scrofa OX=9823 PE=4 SV=1;tr|A0A4X1VRE9|A0A4X1VRE9_PIG Uncharacterized protein OS=Sus scrofa OX=9823 GN=CD5L PE=4 SV=1	2	4	4	4	2	4	2	2	3	3	2	4	2	2	3	3	2	4	2	2	3	3	11.1	11.1	11.1	49.681	451	451;541	0	47.777	4.4	11.1	4.4	4.4	8.2	8.2	11065000	701500	4657600	678510	264960	3713500	1048700	20
tr|A0A4X1U876|A0A4X1U876_PIG	tr|A0A4X1U876|A0A4X1U876_PIG	10	10	10	tr|A0A4X1U876|A0A4X1U876_PIG Uncharacterized protein OS=Sus scrofa OX=9823 GN=STXBP1 PE=3 SV=1	1	10	10	10	1	8	3	0	6	3	1	8	3	0	6	3	1	8	3	0	6	3	20	20	20	65.492	576	576	0	27.585	2.6	17.5	6.8	0	14.1	7.3	4507300	57592	1145100	349970	0	2367400	587190	30
tr|K7ZJP7|K7ZJP7_PIG;tr|A0A287B5C1|A0A287B5C1_PIG	tr|K7ZJP7|K7ZJP7_PIG;tr|A0A287B5C1|A0A287B5C1_PIG	23;23	23;23	22;22	tr|K7ZJP7|K7ZJP7_PIG IgM heavy chain constant region (Fragment) OS=Sus scrofa OX=9823 GN=IGHM PE=4 SV=1;tr|A0A287B5C1|A0A287B5C1_PIG Uncharacterized protein OS=Sus scrofa OX=9823 PE=4 SV=2	2	23	23	22	19	23	21	17	22	20	19	23	21	17	22	20	18	22	20	16	21	19	75.8	75.8	71	49.282	455	455;470	0	323.31	62.2	75.8	68.4	55.2	73.8	72.1	483900000	48844000	182320000	32628000	21416000	154560000	44131000	24
tr|A0A8D1SNA2|A0A8D1SNA2_PIG	tr|A0A8D1SNA2|A0A8D1SNA2_PIG	11	11	11	tr|A0A8D1SNA2|A0A8D1SNA2_PIG Uncharacterized protein OS=Sus scrofa OX=9823 PE=4 SV=1	1	11	11	11	1	7	6	1	7	8	1	7	6	1	7	8	1	7	6	1	7	8	54.2	54.2	54.2	32.019	288	288	0	152.4	5.2	39.6	37.2	4.5	32.6	44.4	7283400	159750	2121200	1146600	124500	1315900	2415500	15
tr|A0A8D2AG97|A0A8D2AG97_PIG;tr|Q1PC32|Q1PC32_PIG	tr|A0A8D2AG97|A0A8D2AG97_PIG;tr|Q1PC32|Q1PC32_PIG	12;11	12;11	12;11	tr|A0A8D2AG97|A0A8D2AG97_PIG Uncharacterized protein OS=Sus scrofa OX=9823 PE=4 SV=1;tr|Q1PC32|Q1PC32_PIG Triosephosphate isomerase (Fragment) OS=Sus scrofa OX=9823 PE=3 SV=1	2	12	12	12	2	9	4	1	6	5	2	9	4	1	6	5	2	9	4	1	6	5	75.4	75.4	75.4	26.667	248	248;203	0	35.189	18.1	58.5	31.5	5.6	43.1	33.5	3346300	182620	1142200	405030	45690	505610	1065100	17
tr|A0A286ZX29|A0A286ZX29_PIG	tr|A0A286ZX29|A0A286ZX29_PIG	3	3	3	tr|A0A286ZX29|A0A286ZX29_PIG Serpin family B member 12 OS=Sus scrofa OX=9823 GN=SERPINB12 PE=3 SV=2	1	3	3	3	2	1	2	1	1	1	2	1	2	1	1	1	2	1	2	1	1	1	7.1	7.1	7.1	48.306	425	425	0	4.9781	5.4	3.8	3.3	1.6	1.6	3.8	2872000	1089300	286710	280150	413740	405240	396870	20
tr|A0A4X1U177|A0A4X1U177_PIG;tr|A0A8D1X1V4|A0A8D1X1V4_PIG	tr|A0A4X1U177|A0A4X1U177_PIG;tr|A0A8D1X1V4|A0A8D1X1V4_PIG	8;7	8;7	8;7	tr|A0A4X1U177|A0A4X1U177_PIG Dolichyl-diphosphooligosaccharide--protein glycosyltransferase subunit 1 OS=Sus scrofa OX=9823 PE=3 SV=1;tr|A0A8D1X1V4|A0A8D1X1V4_PIG Uncharacterized protein OS=Sus scrofa OX=9823 PE=4 SV=1	2	8	8	8	2	5	3	0	6	2	2	5	3	0	6	2	2	5	3	0	6	2	21.5	21.5	21.5	65.803	585	585;568	0	12.712	5.1	14	7	0	14.2	4.6	1777400	201290	532330	140500	0	704290	199030	38
tr|A0A8D0PR50|A0A8D0PR50_PIG	tr|A0A8D0PR50|A0A8D0PR50_PIG	16	14	14	tr|A0A8D0PR50|A0A8D0PR50_PIG Uncharacterized protein OS=Sus scrofa OX=9823 PE=4 SV=1	1	16	14	14	2	9	4	2	11	4	2	8	4	1	9	4	2	8	4	1	9	4	22.7	20.6	20.6	80.12	739	739	0	52.45	3.2	14.6	6.6	3	16.2	6.6	3524400	274140	1151100	448630	89951	963040	597500	36
tr|A0A480V4L8|A0A480V4L8_PIG	tr|A0A480V4L8|A0A480V4L8_PIG	2	2	2	tr|A0A480V4L8|A0A480V4L8_PIG Signal recognition particle receptor subunit beta OS=Sus scrofa OX=9823 PE=3 SV=1	1	2	2	2	1	2	1	0	1	1	1	2	1	0	1	1	1	2	1	0	1	1	12.2	12.2	12.2	29.873	271	271	0	8.2293	7	12.2	7	0	7	7	744430	140270	230690	108330	0	110060	155080	16
tr|A0A8D1IKF8|A0A8D1IKF8_PIG	tr|A0A8D1IKF8|A0A8D1IKF8_PIG	24	24	2	tr|A0A8D1IKF8|A0A8D1IKF8_PIG Uncharacterized protein OS=Sus scrofa OX=9823 PE=4 SV=1	1	24	24	2	11	21	5	11	21	6	11	21	5	11	21	6	1	2	0	0	2	0	42.8	42.8	5.6	76.05	717	717	0	323.31	20.2	40	9.8	19.1	38.8	11.3	38973000	5483800	15351000	789680	2991000	13206000	1151900	46
tr|A0A8D0XJN9|A0A8D0XJN9_PIG	tr|A0A8D0XJN9|A0A8D0XJN9_PIG	3	3	3	tr|A0A8D0XJN9|A0A8D0XJN9_PIG Uncharacterized protein OS=Sus scrofa OX=9823 PE=4 SV=1	1	3	3	3	1	1	1	0	0	1	1	1	1	0	0	1	1	1	1	0	0	1	7.3	7.3	7.3	44.243	399	399	0	3.2477	2	5.3	4	0	0	4	343120	0	116060	92087	0	0	134980	24
tr|A0A8D1G670|A0A8D1G670_PIG	tr|A0A8D1G670|A0A8D1G670_PIG	2	1	1	tr|A0A8D1G670|A0A8D1G670_PIG Uncharacterized protein OS=Sus scrofa OX=9823 PE=4 SV=1	1	2	1	1	2	2	2	2	2	2	1	1	1	1	1	1	1	1	1	1	1	1	29.1	15.4	15.4	12.379	117	117	0	61.486	29.1	29.1	29.1	29.1	29.1	29.1	6988500	1054900	2192100	718310	373260	1593200	1056800	4
tr|A0A8D0UXS6|A0A8D0UXS6_PIG	tr|A0A8D0UXS6|A0A8D0UXS6_PIG	5	5	5	tr|A0A8D0UXS6|A0A8D0UXS6_PIG Uncharacterized protein OS=Sus scrofa OX=9823 PE=4 SV=1	1	5	5	5	2	2	1	0	4	1	2	2	1	0	4	1	2	2	1	0	4	1	23.7	23.7	23.7	44.578	414	414	0	18.784	8.7	7.2	2.9	0	17.9	4.3	1258700	264100	475410	54923	0	383320	80974	12
sp|Q9MZ16|VDAC1_PIG;tr|A0A2C9F3B2|A0A2C9F3B2_PIG	sp|Q9MZ16|VDAC1_PIG;tr|A0A2C9F3B2|A0A2C9F3B2_PIG	17;14	17;14	17;14	sp|Q9MZ16|VDAC1_PIG Voltage-dependent anion-selective channel protein 1 OS=Sus scrofa OX=9823 GN=VDAC1 PE=2 SV=3;tr|A0A2C9F3B2|A0A2C9F3B2_PIG Voltage-dependent anion-selective channel protein 1 OS=Sus scrofa OX=9823 GN=VDAC1 PE=1 SV=2	2	17	17	17	11	15	10	11	14	12	11	15	10	11	14	12	11	15	10	11	14	12	76.7	76.7	76.7	30.726	283	283;286	0	323.31	50.9	73.5	59.4	55.8	62.5	58	40186000	3417500	19642000	3009700	821620	8112400	5183100	17
tr|A0A480VTI0|A0A480VTI0_PIG;tr|I3LPU8|I3LPU8_PIG	tr|A0A480VTI0|A0A480VTI0_PIG;tr|I3LPU8|I3LPU8_PIG	12;7	12;7	12;7	tr|A0A480VTI0|A0A480VTI0_PIG Heterogeneous nuclear ribonucleoprotein L (Fragment) OS=Sus scrofa OX=9823 PE=4 SV=1;tr|I3LPU8|I3LPU8_PIG Uncharacterized protein OS=Sus scrofa OX=9823 GN=HNRNPL PE=1 SV=2	2	12	12	12	0	9	1	1	8	1	0	9	1	1	8	1	0	9	1	1	8	1	31.9	31.9	31.9	61.651	565	565;278	0	49.557	0	29.6	1.8	1.9	20.5	4.6	3239800	0	1855400	51774	81649	1171500	79408	18
tr|A0A286ZY21|A0A286ZY21_PIG;tr|A0A480R697|A0A480R697_PIG	tr|A0A286ZY21|A0A286ZY21_PIG;tr|A0A480R697|A0A480R697_PIG	28;26	28;26	28;26	tr|A0A286ZY21|A0A286ZY21_PIG Uncharacterized protein OS=Sus scrofa OX=9823 GN=MATR3 PE=1 SV=1;tr|A0A480R697|A0A480R697_PIG Matrin-3 isoform X1 OS=Sus scrofa OX=9823 PE=4 SV=1	2	28	28	28	11	21	5	6	25	5	11	21	5	6	25	5	11	21	5	6	25	5	40.1	40.1	40.1	93.092	835	835;795	0	323.31	19	29	9.2	10.2	36.4	9.1	37192000	6320400	14154000	728510	1394100	13449000	1144800	37
tr|A0A4X1W7H9|A0A4X1W7H9_PIG	tr|A0A4X1W7H9|A0A4X1W7H9_PIG	14	14	4	tr|A0A4X1W7H9|A0A4X1W7H9_PIG ADP/ATP translocase OS=Sus scrofa OX=9823 GN=SLC25A5 PE=3 SV=1	1	14	14	4	7	13	8	7	10	12	7	13	8	7	10	12	0	4	2	1	1	3	52.3	52.3	14.8	32.955	298	298	0	61.757	23.2	52.3	26.5	23.2	38.3	41.9	68499000	8345100	24708000	7486300	6545200	7556600	13858000	20
tr|A0A8D0LDN0|A0A8D0LDN0_PIG	tr|A0A8D0LDN0|A0A8D0LDN0_PIG	29	29	29	tr|A0A8D0LDN0|A0A8D0LDN0_PIG Uncharacterized protein OS=Sus scrofa OX=9823 PE=4 SV=1	1	29	29	29	8	18	2	5	24	5	8	18	2	5	24	5	8	18	2	5	24	5	24.8	24.8	24.8	170.57	1510	1510	0	124.24	8.1	15.4	1.9	4	20.9	3.9	12085000	1188600	4443800	244580	964020	4839500	404640	83
tr|A0A8D1YMR9|A0A8D1YMR9_PIG	tr|A0A8D1YMR9|A0A8D1YMR9_PIG	9	7	7	tr|A0A8D1YMR9|A0A8D1YMR9_PIG Uncharacterized protein OS=Sus scrofa OX=9823 PE=4 SV=1	1	9	7	7	0	3	4	1	4	4	0	1	3	1	2	3	0	1	3	1	2	3	12.3	9.9	9.9	97	865	865	0	6.9519	0	3.2	5.7	0.9	5.5	5	2720500	0	92787	285310	1658200	431430	252810	46
tr|A0A480TEX9|A0A480TEX9_PIG	tr|A0A480TEX9|A0A480TEX9_PIG	16	3	3	tr|A0A480TEX9|A0A480TEX9_PIG Tubulin alpha chain OS=Sus scrofa OX=9823 PE=3 SV=1	1	16	3	3	10	15	9	9	13	12	3	3	1	1	3	2	3	3	1	1	3	2	52.7	9.8	9.8	50.094	450	450	0	13.143	33.1	49.8	30.7	30	43.8	40.7	3828200	534020	1129000	481500	154020	762220	767530	21
tr|A0A0B8RZJ8|A0A0B8RZJ8_PIG	tr|A0A0B8RZJ8|A0A0B8RZJ8_PIG	14	14	14	tr|A0A0B8RZJ8|A0A0B8RZJ8_PIG Guanine nucleotide binding protein (G protein), beta polypeptide 1 OS=Sus scrofa domesticus OX=9825 GN=GNB1 PE=3 SV=1	1	14	14	14	3	6	7	0	7	13	3	6	7	0	7	13	3	6	7	0	7	13	49.1	49.1	49.1	37.377	340	340	0	152.13	12.4	23.8	24.7	0	25	47.9	12408000	967130	2209700	2939800	0	1318800	4972700	13
tr|L8B165|L8B165_PIG	tr|L8B165|L8B165_PIG	17	10	3	tr|L8B165|L8B165_PIG IgG heavy chain OS=Sus scrofa OX=9823 GN=IGHG PE=2 SV=1	1	17	10	3	14	16	8	11	15	12	8	9	3	6	9	7	2	2	0	1	2	2	49.8	30.5	11.7	50.942	462	462	0	323.31	45	46.5	26.4	40.7	45	37.2	202930000	24332000	88702000	9889300	12064000	51334000	16605000	21
tr|L8B0S2|L8B0S2_PIG	tr|L8B0S2|L8B0S2_PIG	16	6	6	tr|L8B0S2|L8B0S2_PIG IgG heavy chain OS=Sus scrofa OX=9823 GN=IGHG PE=2 SV=1	1	16	6	6	11	16	10	9	14	11	3	6	4	3	5	4	3	6	4	3	5	4	43.7	20.3	20.3	51.504	469	469	0	90.181	31.1	43.7	26.7	26.4	36	31.6	18804000	1592600	7500500	1578100	575970	5040100	2516800	22
tr|A0A8D0M6L8|A0A8D0M6L8_PIG	tr|A0A8D0M6L8|A0A8D0M6L8_PIG	7	7	6	tr|A0A8D0M6L8|A0A8D0M6L8_PIG Ras-related protein Rab-3A OS=Sus scrofa OX=9823 GN=RAB3A PE=4 SV=1	1	7	7	6	3	4	2	1	5	3	3	4	2	1	5	3	2	4	1	0	4	3	42.3	42.3	37.4	25.778	227	227	0	27.611	18.1	27.3	13.2	4.8	28.6	15	6001600	655440	1274000	648450	407480	1959000	1057200	13
tr|A0A4X1TTH9|A0A4X1TTH9_PIG	tr|A0A4X1TTH9|A0A4X1TTH9_PIG	5	5	5	tr|A0A4X1TTH9|A0A4X1TTH9_PIG Uncharacterized protein OS=Sus scrofa OX=9823 GN=PEBP1 PE=3 SV=1	1	5	5	5	1	5	1	1	2	1	1	5	1	1	2	1	1	5	1	1	2	1	36.4	36.4	36.4	20.971	187	187	0	93.918	10.7	36.4	10.7	10.7	18.2	10.7	4012700	314290	2155600	335380	119400	535970	552090	13
tr|A0A4X1U5E1|A0A4X1U5E1_PIG	tr|A0A4X1U5E1|A0A4X1U5E1_PIG	6	6	6	tr|A0A4X1U5E1|A0A4X1U5E1_PIG Uncharacterized protein OS=Sus scrofa OX=9823 GN=RDH12 PE=3 SV=1	1	6	6	6	1	6	4	3	4	4	1	6	4	3	4	4	1	6	4	3	4	4	25.3	25.3	25.3	35.101	316	316	0	62.819	4.1	25.3	14.2	10.1	17.7	14.2	10039000	430870	3447100	1629500	693600	1145800	2692300	19
tr|A0A287AA79|A0A287AA79_PIG	tr|A0A287AA79|A0A287AA79_PIG	13	13	13	tr|A0A287AA79|A0A287AA79_PIG Heterogeneous nuclear ribonucleoproteins C1/C2 isoform X2 OS=Sus scrofa OX=9823 GN=HNRNPC PE=1 SV=2	1	13	13	13	9	12	5	0	8	5	9	12	5	0	8	5	9	12	5	0	8	5	37.1	37.1	37.1	32.412	294	294	0	323.31	31.6	33.3	22.4	0	32.7	22.4	42797000	7549200	18973000	1877000	0	11247000	3151100	18
tr|A0A8D0N658|A0A8D0N658_PIG	tr|A0A8D0N658|A0A8D0N658_PIG	18	4	1	tr|A0A8D0N658|A0A8D0N658_PIG Uncharacterized protein OS=Sus scrofa OX=9823 PE=4 SV=1	1	18	4	1	13	15	11	10	15	10	3	3	3	2	4	3	0	0	0	0	1	0	33.3	7.7	1.9	66.484	621	621	0	170.31	23.3	27.4	21.7	19.3	29.3	21.1	175530000	21288000	70011000	12341000	7489700	42689000	21713000	31
tr|A0A8D0S1A1|A0A8D0S1A1_PIG	tr|A0A8D0S1A1|A0A8D0S1A1_PIG	29	29	29	tr|A0A8D0S1A1|A0A8D0S1A1_PIG Clathrin heavy chain OS=Sus scrofa OX=9823 GN=CLTC PE=4 SV=1	1	29	29	29	5	13	11	0	18	13	5	13	11	0	18	13	5	13	11	0	18	13	24.7	24.7	24.7	188.61	1645	1645	0	131.76	5.8	12.4	9.7	0	17.3	10.3	7253600	263030	1819500	1021000	0	2504000	1646100	91
tr|L8B0R9|L8B0R9_PIG	tr|L8B0R9|L8B0R9_PIG	23	16	0	tr|L8B0R9|L8B0R9_PIG IgG heavy chain OS=Sus scrofa OX=9823 GN=IGHG PE=2 SV=1	1	23	16	0	16	22	16	15	17	17	11	15	11	10	12	13	0	0	0	0	0	0	59.1	44	0	49.533	455	455	0	323.31	42.2	59.1	39.1	34.1	46.6	50.8	351900000	61491000	99272000	22500000	25636000	94276000	48724000	19
tr|A0A8D0K3G9|A0A8D0K3G9_PIG	tr|A0A8D0K3G9|A0A8D0K3G9_PIG	2	1	0	tr|A0A8D0K3G9|A0A8D0K3G9_PIG Uncharacterized protein OS=Sus scrofa OX=9823 PE=4 SV=1	1	2	1	0	2	2	2	1	2	2	1	1	1	1	1	1	0	0	0	0	0	0	28.4	10.8	0	10.763	102	102	0	24.8	28.4	28.4	28.4	10.8	28.4	28.4	19314000	1942100	6367900	1419800	1969500	5057300	2557700	3
tr|A0A287BRP2|A0A287BRP2_PIG	tr|A0A287BRP2|A0A287BRP2_PIG	10	10	9	tr|A0A287BRP2|A0A287BRP2_PIG Guanine nucleotide-binding protein G(T) subunit alpha-1 isoform X2 OS=Sus scrofa OX=9823 GN=GNAT1 PE=1 SV=1	1	10	10	9	5	7	5	0	5	6	5	7	5	0	5	6	4	6	4	0	4	5	34.9	34.9	31.7	39.979	350	350	0	92.014	17.4	26	20.3	0	19.1	23.1	13789000	1200500	3942200	2380600	0	1911500	4354200	16
tr|A0A4X1WCU9|A0A4X1WCU9_PIG;tr|A0A8D0XBR6|A0A8D0XBR6_PIG	tr|A0A4X1WCU9|A0A4X1WCU9_PIG;tr|A0A8D0XBR6|A0A8D0XBR6_PIG	17;15	17;15	0;0	tr|A0A4X1WCU9|A0A4X1WCU9_PIG Tubulin alpha chain OS=Sus scrofa OX=9823 GN=TUBA1A PE=3 SV=1;tr|A0A8D0XBR6|A0A8D0XBR6_PIG Uncharacterized protein OS=Sus scrofa OX=9823 PE=4 SV=1	2	17	17	0	10	16	11	11	14	14	10	16	11	11	14	14	0	0	0	0	0	0	62	62	0	46.313	416	416;414	0	323.31	35.8	57	40.1	39.4	50.5	53.8	142670000	16857000	47892000	12676000	7424200	32846000	24979000	21
tr|A0A8D0KIC3|A0A8D0KIC3_PIG	tr|A0A8D0KIC3|A0A8D0KIC3_PIG	21	20	20	tr|A0A8D0KIC3|A0A8D0KIC3_PIG Uncharacterized protein OS=Sus scrofa OX=9823 PE=4 SV=1	1	21	20	20	6	17	1	1	13	9	6	16	1	0	12	9	6	16	1	0	12	9	50.4	48.9	48.9	51.385	450	450	0	85.387	15.6	40	4.2	1.6	32.7	24.7	264700000	17270000	81162000	55790000	0	38078000	72402000	31
tr|A0A481CCJ1|A0A481CCJ1_PIG;tr|A0A076KRX0|A0A076KRX0_PIG	tr|A0A481CCJ1|A0A481CCJ1_PIG;tr|A0A076KRX0|A0A076KRX0_PIG	16;13	16;13	13;10	tr|A0A481CCJ1|A0A481CCJ1_PIG Glyceraldehyde-3-phosphate dehydrogenase OS=Sus scrofa OX=9823 PE=3 SV=1;tr|A0A076KRX0|A0A076KRX0_PIG Glyceraldehyde-3-phosphate dehydrogenase OS=Sus scrofa OX=9823 GN=GAPDH PE=2 SV=1	2	16	16	13	9	14	8	1	15	10	9	14	8	1	15	10	6	12	6	1	12	8	56.2	56.2	49.2	35.836	333	333;333	0	256.24	33.6	54.1	33.3	4.2	52.9	36.6	55874000	9397000	15378000	6548100	1242600	11801000	11506000	16
tr|A0A8D0M4V8|A0A8D0M4V8_PIG	tr|A0A8D0M4V8|A0A8D0M4V8_PIG	9	8	8	tr|A0A8D0M4V8|A0A8D0M4V8_PIG Uncharacterized protein OS=Sus scrofa OX=9823 PE=4 SV=1	1	9	8	8	4	8	6	1	7	8	3	7	5	1	6	7	3	7	5	1	6	7	35.4	32.2	32.2	39.125	345	345	0	294.87	14.8	33	25.2	4.3	27.5	31.3	9889400	697520	1839300	2201900	0	1298400	3852300	18
tr|A0A4X1VDU1|A0A4X1VDU1_PIG	tr|A0A4X1VDU1|A0A4X1VDU1_PIG	9	8	7	tr|A0A4X1VDU1|A0A4X1VDU1_PIG Neurofilament light polypeptide OS=Sus scrofa OX=9823 GN=NEFL PE=3 SV=1	1	9	8	7	0	8	3	0	7	3	0	7	3	0	6	3	0	6	2	0	5	2	20.8	19.1	17.1	61.517	544	544	0	17.918	0	19.3	6.6	0	17.3	7	2284300	0	894430	246100	0	682830	460990	37
tr|L8B0W0|L8B0W0_PIG	tr|L8B0W0|L8B0W0_PIG	25	25	4	tr|L8B0W0|L8B0W0_PIG IgG heavy chain OS=Sus scrofa OX=9823 GN=IGHG PE=2 SV=1	1	25	25	4	18	23	12	14	19	13	18	23	12	14	19	13	2	3	1	2	4	2	65	65	13	50.695	460	460	0	323.31	41.3	63.5	31.3	37.4	57.4	39.3	1.7575e+09	187680000	706460000	91299000	120720000	475560000	175790000	21
tr|A0A8D1W771|A0A8D1W771_PIG	tr|A0A8D1W771|A0A8D1W771_PIG	1	1	1	tr|A0A8D1W771|A0A8D1W771_PIG Uncharacterized protein OS=Sus scrofa OX=9823 PE=4 SV=1	1	1	1	1	0	1	1	0	0	1	0	1	1	0	0	1	0	1	1	0	0	1	8.9	8.9	8.9	19.247	179	179	0	33.338	0	8.9	8.9	0	0	8.9	451270	0	146440	105380	0	0	199440	8
sp|P01846|LAC_PIG;tr|A0A4X1T557|A0A4X1T557_PIG	sp|P01846|LAC_PIG;tr|A0A4X1T557|A0A4X1T557_PIG	11;11	11;11	2;2	sp|P01846|LAC_PIG Ig lambda chain C region OS=Sus scrofa OX=9823 PE=1 SV=1;tr|A0A4X1T557|A0A4X1T557_PIG Ig-like domain-containing protein OS=Sus scrofa OX=9823 PE=4 SV=1	2	11	11	2	7	9	6	6	9	7	7	9	6	6	9	7	1	2	1	1	1	1	97.1	97.1	37.1	11.003	105	105;126	0	323.31	89.5	97.1	84.8	73.3	97.1	92.4	678510000	59505000	304380000	20928000	60419000	188720000	44554000	6
tr|A0A287ASI0|A0A287ASI0_PIG	tr|A0A287ASI0|A0A287ASI0_PIG	10	1	1	tr|A0A287ASI0|A0A287ASI0_PIG Keratin 7 OS=Sus scrofa OX=9823 GN=KRT7 PE=3 SV=1	1	10	1	1	5	6	8	4	5	5	1	1	1	1	0	1	1	1	1	1	0	1	17.4	2.6	2.6	50.787	454	454	0	6.0017	7.7	9.3	12.3	7.7	6.6	10.1	3448300	55548	743530	121640	2295300	0	232320	31
tr|A0A4X1WCL8|A0A4X1WCL8_PIG	tr|A0A4X1WCL8|A0A4X1WCL8_PIG	17	2	0	tr|A0A4X1WCL8|A0A4X1WCL8_PIG Tubulin alpha chain OS=Sus scrofa OX=9823 GN=TUBA1A PE=3 SV=1	1	17	2	0	10	15	11	11	13	14	2	1	2	2	1	2	0	0	0	0	0	0	62	6.5	0	46.297	416	416	0	79.071	35.8	53.8	40.1	39.4	47.4	53.8	3751000	212200	1137900	400890	39265	1186500	774290	21
tr|A0A8D0U6T9|A0A8D0U6T9_PIG	tr|A0A8D0U6T9|A0A8D0U6T9_PIG	8	8	8	tr|A0A8D0U6T9|A0A8D0U6T9_PIG 60S acidic ribosomal protein P0 OS=Sus scrofa OX=9823 GN=RPLP0 PE=4 SV=1	1	8	8	8	5	8	3	0	5	2	5	8	3	0	5	2	5	8	3	0	5	2	39.6	39.6	39.6	34.328	318	318	0	60.503	26.4	39.6	18.9	0	29.6	15.4	5431200	936540	2829000	261700	0	1140300	263690	13
tr|A0A4X1V5R9|A0A4X1V5R9_PIG	tr|A0A4X1V5R9|A0A4X1V5R9_PIG	4	4	4	tr|A0A4X1V5R9|A0A4X1V5R9_PIG G protein subunit alpha z OS=Sus scrofa OX=9823 GN=GNAZ PE=4 SV=1	1	4	4	4	1	2	3	0	1	3	1	2	3	0	1	3	1	2	3	0	1	3	15.8	15.8	15.8	40.75	355	355	0	22.6	4.8	8.2	12.7	0	4.8	11.3	1620300	87390	175530	447390	0	119830	790160	16
tr|L8AXL9|L8AXL9_PIG	tr|L8AXL9|L8AXL9_PIG	16	2	2	tr|L8AXL9|L8AXL9_PIG IgG heavy chain OS=Sus scrofa OX=9823 GN=IGHG PE=2 SV=1	1	16	2	2	13	15	11	11	16	11	1	2	1	1	2	1	1	2	1	1	2	1	46.8	6.6	6.6	51.396	472	472	0	34.288	33.9	41.5	31.4	31.4	46.8	35	18605000	1914900	8434400	796140	723070	5172100	1564200	17
tr|A0A8D1GW40|A0A8D1GW40_PIG	tr|A0A8D1GW40|A0A8D1GW40_PIG	9	9	9	tr|A0A8D1GW40|A0A8D1GW40_PIG Neural cell adhesion molecule 1 OS=Sus scrofa OX=9823 GN=NCAM1 PE=4 SV=1	1	9	9	9	1	7	1	0	5	2	1	7	1	0	5	2	1	7	1	0	5	2	21.3	21.3	21.3	105.85	998	998	0	12.907	1.2	14.3	2.5	0	13.2	2.5	1961600	119470	899650	96802	0	654120	191510	37
tr|A0A8D0HXN5|A0A8D0HXN5_PIG;tr|A0A480TK33|A0A480TK33_PIG	tr|A0A8D0HXN5|A0A8D0HXN5_PIG;tr|A0A480TK33|A0A480TK33_PIG	21;21	3;3	3;3	tr|A0A8D0HXN5|A0A8D0HXN5_PIG Uncharacterized protein OS=Sus scrofa OX=9823 PE=4 SV=1;tr|A0A480TK33|A0A480TK33_PIG Tubulin beta chain OS=Sus scrofa OX=9823 PE=3 SV=1	2	21	3	3	18	20	14	13	18	18	3	3	2	3	3	3	3	3	2	3	3	3	54.7	9.9	9.9	49.626	444	444;444	0	206.94	52.5	54.5	39.9	40.5	48.9	53.4	5731000	627080	2637100	187060	282740	1624700	372300	20
tr|A0A8D1GHS3|A0A8D1GHS3_PIG;tr|A0A4X1VWX9|A0A4X1VWX9_PIG	tr|A0A8D1GHS3|A0A8D1GHS3_PIG;tr|A0A4X1VWX9|A0A4X1VWX9_PIG	5;5	5;5	5;5	tr|A0A8D1GHS3|A0A8D1GHS3_PIG Uncharacterized protein OS=Sus scrofa OX=9823 PE=4 SV=1;tr|A0A4X1VWX9|A0A4X1VWX9_PIG Phosphoglycerate kinase OS=Sus scrofa OX=9823 PE=3 SV=1	2	5	5	5	3	4	3	0	2	4	3	4	3	0	2	4	3	4	3	0	2	4	22.3	22.3	22.3	41.548	391	391;398	0	37.759	13.6	17.9	13.6	0	9	17.9	2174300	327260	845720	273050	0	174260	553970	26
sp|A6M931|IF4A3_PIG;tr|A0A8D2A241|A0A8D2A241_PIG	sp|A6M931|IF4A3_PIG;tr|A0A8D2A241|A0A8D2A241_PIG	10;8	10;8	10;8	sp|A6M931|IF4A3_PIG Eukaryotic initiation factor 4A-III OS=Sus scrofa OX=9823 GN=EIF4A3 PE=2 SV=1;tr|A0A8D2A241|A0A8D2A241_PIG Uncharacterized protein OS=Sus scrofa OX=9823 PE=4 SV=1	2	10	10	10	5	9	2	0	8	3	5	9	2	0	8	3	5	9	2	0	8	3	34.5	34.5	34.5	46.84	411	411;414	0	61.007	19.5	31.1	7.3	0	27.7	9.7	8652700	2182900	3612300	201720	0	2244700	411090	23
tr|L8B0U8|L8B0U8_PIG	tr|L8B0U8|L8B0U8_PIG	17	4	2	tr|L8B0U8|L8B0U8_PIG IgG heavy chain OS=Sus scrofa OX=9823 GN=IGHG PE=2 SV=1	1	17	4	2	13	16	12	11	15	12	2	3	4	2	3	2	1	1	2	1	1	1	46.7	12.3	3.2	50.917	465	465	0	125.49	38.5	45.6	37.6	36.1	44.1	36.6	56230000	8061900	21735000	2625000	3404100	14930000	5474500	20
tr|A0A8D0RDW9|A0A8D0RDW9_PIG;tr|A0A4X1W191|A0A4X1W191_PIG	tr|A0A8D0RDW9|A0A8D0RDW9_PIG;tr|A0A4X1W191|A0A4X1W191_PIG	18;18	18;18	18;18	tr|A0A8D0RDW9|A0A8D0RDW9_PIG Uncharacterized protein OS=Sus scrofa OX=9823 PE=4 SV=1;tr|A0A4X1W191|A0A4X1W191_PIG DZF domain-containing protein OS=Sus scrofa OX=9823 GN=ILF2 PE=4 SV=1	2	18	18	18	14	18	6	0	13	9	14	18	6	0	13	9	14	18	6	0	13	9	66	66	66	42.746	388	388;390	0	191.25	56.7	66	30.2	0	52.8	34.3	33144000	6631800	14220000	1113400	0	8662400	2517000	18
tr|A0A8D1FKM6|A0A8D1FKM6_PIG	tr|A0A8D1FKM6|A0A8D1FKM6_PIG	10	10	10	tr|A0A8D1FKM6|A0A8D1FKM6_PIG Uncharacterized protein OS=Sus scrofa OX=9823 PE=4 SV=1	1	10	10	10	1	8	3	1	6	4	1	8	3	1	6	4	1	8	3	1	6	4	38.2	38.2	38.2	32.421	288	288	0	31.704	4.2	26.7	13.5	4.2	24.3	14.6	16246000	1048900	6621300	759980	452640	5605700	1757500	14
tr|A0A8D1K633|A0A8D1K633_PIG	tr|A0A8D1K633|A0A8D1K633_PIG	13	13	8	tr|A0A8D1K633|A0A8D1K633_PIG DEAD-box helicase 17 OS=Sus scrofa OX=9823 GN=DDX17 PE=4 SV=1	1	13	13	8	7	11	1	2	9	1	7	11	1	2	9	1	4	7	0	0	5	0	22.6	22.6	13.7	70.58	634	634	0	36.003	12.9	19.7	1.9	3.6	15.9	1.9	7637000	1669000	2798900	115650	340920	2471600	240920	32
tr|A0A8D1DEF3|A0A8D1DEF3_PIG	tr|A0A8D1DEF3|A0A8D1DEF3_PIG	6	6	6	tr|A0A8D1DEF3|A0A8D1DEF3_PIG Uncharacterized protein OS=Sus scrofa OX=9823 PE=4 SV=1	1	6	6	6	5	5	3	3	5	3	5	5	3	3	5	3	5	5	3	3	5	3	52.6	52.6	52.6	12.474	116	116	0	280.84	52.6	35.3	28.4	28.4	35.3	28.4	77237000	13300000	28133000	5304000	7956800	15188000	7355100	6
tr|A0A0B8S031|A0A0B8S031_PIG	tr|A0A0B8S031|A0A0B8S031_PIG	28	28	28	tr|A0A0B8S031|A0A0B8S031_PIG Pyruvate kinase OS=Sus scrofa domesticus OX=9825 GN=PKM PE=3 SV=1	1	28	28	28	7	20	10	7	26	14	7	20	10	7	26	14	7	20	10	7	26	14	55.7	55.7	55.7	57.877	531	531	0	197.96	20.3	43.9	28.8	17.7	52.5	36.3	36250000	2560200	10896000	2788600	624660	11704000	7676100	33
tr|A0A480VHK4|A0A480VHK4_PIG	tr|A0A480VHK4|A0A480VHK4_PIG	23	1	0	tr|A0A480VHK4|A0A480VHK4_PIG Tubulin beta chain OS=Sus scrofa OX=9823 PE=3 SV=1	1	23	1	0	19	22	14	12	19	17	1	1	1	1	1	1	0	0	0	0	0	0	60.7	2	0	49.847	445	445	0	3.9324	58.4	60.7	39.1	37.1	54.8	49.9	3332900	573230	1161300	166510	236650	837310	357880	20
tr|A0A8D1S9Q7|A0A8D1S9Q7_PIG	tr|A0A8D1S9Q7|A0A8D1S9Q7_PIG	23	23	23	tr|A0A8D1S9Q7|A0A8D1S9Q7_PIG Uncharacterized protein OS=Sus scrofa OX=9823 PE=4 SV=1	1	23	23	23	4	10	8	1	18	12	4	10	8	1	18	12	4	10	8	1	18	12	29.5	29.5	29.5	138.48	1269	1269	0	85.962	7.2	14.7	13.6	1.9	24.7	17.2	10003000	624950	2447100	1229500	254400	3800800	1646600	55
tr|A0A8D1GP30|A0A8D1GP30_PIG	tr|A0A8D1GP30|A0A8D1GP30_PIG	11	11	9	tr|A0A8D1GP30|A0A8D1GP30_PIG Alpha-crystallin B chain OS=Sus scrofa OX=9823 GN=CRYAB PE=4 SV=1	1	11	11	9	5	9	1	3	8	1	5	9	1	3	8	1	5	7	1	2	7	1	65.1	65.1	57.7	20.095	175	175	0	31.866	40.6	59.4	6.3	18.9	57.1	7.4	14695000	1664100	7365800	162440	1502400	3642200	358220	11
sp|P46410|GLNA_PIG	sp|P46410|GLNA_PIG	11	11	11	sp|P46410|GLNA_PIG Glutamine synthetase OS=Sus scrofa OX=9823 GN=GLUL PE=2 SV=3	1	11	11	11	5	7	6	0	7	10	5	7	6	0	7	10	5	7	6	0	7	10	37.8	37.8	37.8	42.03	373	373	0	323.31	16.4	22	19	0	19.3	35.1	13011000	1160000	4657300	1084400	0	2200700	3908700	15
tr|A0A480LN86|A0A480LN86_PIG	tr|A0A480LN86|A0A480LN86_PIG	23	23	0	tr|A0A480LN86|A0A480LN86_PIG Tubulin beta chain OS=Sus scrofa OX=9823 PE=3 SV=1	1	23	23	0	18	22	15	12	19	18	18	22	15	12	19	18	0	0	0	0	0	0	60.8	60.8	0	49.672	444	444	0	323.31	55.2	60.8	42.6	37.2	55	53.4	94533000	14721000	30743000	6879500	4107000	21369000	16713000	20
tr|A0A8D1C2Y0|A0A8D1C2Y0_PIG	tr|A0A8D1C2Y0|A0A8D1C2Y0_PIG	7	5	2	tr|A0A8D1C2Y0|A0A8D1C2Y0_PIG Heterogeneous nuclear ribonucleoprotein H1 OS=Sus scrofa OX=9823 GN=HNRNPH1 PE=4 SV=1	1	7	5	2	5	6	2	3	5	4	3	4	1	2	3	2	1	1	0	0	1	0	20.5	14.4	5	47.98	438	438	0	37.067	16.7	18.5	7.8	11.4	15.8	13.7	3144100	1177100	776460	122850	332290	323370	412040	18
sp|P80031|GSTP1_PIG	sp|P80031|GSTP1_PIG	8	8	8	sp|P80031|GSTP1_PIG Glutathione S-transferase P OS=Sus scrofa OX=9823 GN=GSTP1 PE=1 SV=2	1	8	8	8	5	7	4	4	5	6	5	7	4	4	5	6	5	7	4	4	5	6	69.1	69.1	69.1	23.497	207	207	0	323.31	37.7	58.5	31.4	27.1	30.4	41.1	24782000	3396100	7128500	2119200	3139400	3762300	5236600	11
tr|A0A8D0PGX2|A0A8D0PGX2_PIG	tr|A0A8D0PGX2|A0A8D0PGX2_PIG	30	30	29	tr|A0A8D0PGX2|A0A8D0PGX2_PIG Small nuclear ribonucleoprotein U5 subunit 200 OS=Sus scrofa OX=9823 GN=SNRNP200 PE=4 SV=1	1	30	30	29	9	14	3	6	23	4	9	14	3	6	23	4	9	14	3	6	23	4	19.6	19.6	19.6	236.87	2070	2070	0	90.871	6.3	9.9	2.7	4.4	17.1	2.4	6652500	1039500	1962000	177020	753460	2306300	414220	113
tr|A0A8D1EM85|A0A8D1EM85_PIG	tr|A0A8D1EM85|A0A8D1EM85_PIG	9	9	9	tr|A0A8D1EM85|A0A8D1EM85_PIG Cytochrome b-c1 complex subunit 2, mitochondrial OS=Sus scrofa OX=9823 GN=LOC100524613 PE=4 SV=1	1	9	9	9	2	9	4	0	6	6	2	9	4	0	6	6	2	9	4	0	6	6	36.6	36.6	36.6	42.534	396	396	0	44.135	9.8	36.6	16.2	0	23.7	29.5	3785000	192380	1561900	335860	0	834130	860740	18
tr|A0A480THM2|A0A480THM2_PIG	tr|A0A480THM2|A0A480THM2_PIG	21	2	0	tr|A0A480THM2|A0A480THM2_PIG Tubulin beta chain OS=Sus scrofa OX=9823 PE=3 SV=1	1	21	2	0	14	20	13	10	17	17	0	2	1	1	1	2	0	0	0	0	0	0	59.6	7.6	0	49.771	445	445	0	28.647	46.3	59.6	37.5	32.6	50.3	52.4	726880	0	291690	73660	24592	101970	234970	20
tr|A0A8D0ZKN2|A0A8D0ZKN2_PIG	tr|A0A8D0ZKN2|A0A8D0ZKN2_PIG	4	4	4	tr|A0A8D0ZKN2|A0A8D0ZKN2_PIG Uncharacterized protein OS=Sus scrofa OX=9823 PE=4 SV=1	1	4	4	4	1	1	1	1	1	4	1	1	1	1	1	4	1	1	1	1	1	4	14.3	14.3	14.3	36.1	321	321	0	39.749	5	5	3.7	2.8	5	14.3	1399700	111140	205130	266080	95490	85899	636010	22
tr|K7ZRK0|K7ZRK0_PIG	tr|K7ZRK0|K7ZRK0_PIG	14	14	14	tr|K7ZRK0|K7ZRK0_PIG IgA heavy chian constant region (Fragment) OS=Sus scrofa OX=9823 GN=IGHA PE=4 SV=1	1	14	14	14	8	13	5	6	11	7	8	13	5	6	11	7	8	13	5	6	11	7	59.2	59.2	59.2	36.614	341	341	0	323.31	31.7	50.1	19.4	22.6	54.3	29.9	42171000	5125100	17421000	1681000	1647100	12316000	3980000	17
tr|L8B0U1|L8B0U1_PIG	tr|L8B0U1|L8B0U1_PIG	19	3	2	tr|L8B0U1|L8B0U1_PIG IgG heavy chain OS=Sus scrofa OX=9823 GN=IGHG PE=2 SV=1	1	19	3	2	15	17	12	11	18	14	1	2	1	0	2	2	1	1	1	0	1	2	59.3	7.3	3.2	51.118	467	467	0	10.234	45	53.5	34.5	31.7	58.9	46.5	1948400	375710	392320	152480	0	646130	381780	18
tr|Q0QF26|Q0QF26_PIG	tr|Q0QF26|Q0QF26_PIG	12	12	12	tr|Q0QF26|Q0QF26_PIG Malate dehydrogenase (Fragment) OS=Sus scrofa OX=9823 GN=MDH2 PE=2 SV=1	1	12	12	12	0	10	6	2	6	8	0	10	6	2	6	8	0	10	6	2	6	8	60.3	60.3	60.3	29.478	282	282	0	57.975	0	50	29.4	9.6	33.7	40.8	4400700	0	1610400	555250	146030	675530	1413600	16
tr|A0A480SPX0|A0A480SPX0_PIG	tr|A0A480SPX0|A0A480SPX0_PIG	8	8	8	tr|A0A480SPX0|A0A480SPX0_PIG Protein-L-isoaspartate (D-aspartate) O-methyltransferase domain containing 1 OS=Sus scrofa OX=9823 GN=PCMTD1 PE=1 SV=1	1	8	8	8	4	6	2	0	6	4	4	6	2	0	6	4	4	6	2	0	6	4	21.9	21.9	21.9	40.548	356	356	0	35.071	13.2	19.9	7.9	0	19.9	13.8	6866300	1045100	2388200	363460	0	2343600	725850	18
tr|A0A481AK13|A0A481AK13_PIG	tr|A0A481AK13|A0A481AK13_PIG	6	6	6	tr|A0A481AK13|A0A481AK13_PIG Complex I-49kD OS=Sus scrofa OX=9823 PE=3 SV=1	1	6	6	6	1	4	2	0	3	5	1	4	2	0	3	5	1	4	2	0	3	5	19.9	19.9	19.9	47.09	412	412	0	47.59	4.6	15.8	8.3	0	13.1	15.3	2141100	159830	733940	238910	0	396330	612040	23
sp|Q29122|MYO6_PIG	sp|Q29122|MYO6_PIG	31	31	31	sp|Q29122|MYO6_PIG Unconventional myosin-VI OS=Sus scrofa OX=9823 GN=MYO6 PE=1 SV=1	1	31	31	31	7	21	5	2	23	3	7	21	5	2	23	3	7	21	5	2	23	3	30.1	30.1	30.1	144.86	1254	1254	0	140.63	7.1	21.9	5.3	1.8	22.7	3.4	69778000	640960	5283300	16116000	101670	5338500	42297000	61
tr|A0A4X1W4W4|A0A4X1W4W4_PIG	tr|A0A4X1W4W4|A0A4X1W4W4_PIG	18	18	2	tr|A0A4X1W4W4|A0A4X1W4W4_PIG Ig-like domain-containing protein OS=Sus scrofa OX=9823 PE=4 SV=1	1	18	18	2	12	17	13	12	15	10	12	17	13	12	15	10	1	2	1	1	2	1	75.8	75.8	12.1	23.707	215	215	0	323.31	52.1	72.6	64.2	66	73.5	64.2	883790000	69809000	340950000	32504000	76335000	288700000	75493000	13
tr|A0A8D0V5V0|A0A8D0V5V0_PIG	tr|A0A8D0V5V0|A0A8D0V5V0_PIG	17	17	17	tr|A0A8D0V5V0|A0A8D0V5V0_PIG Heterogeneous nuclear ribonucleoprotein A2/B1 OS=Sus scrofa OX=9823 GN=HNRNPA2B1 PE=4 SV=1	1	17	17	17	9	14	3	2	11	8	9	14	3	2	11	8	9	14	3	2	11	8	54.9	54.9	54.9	35.127	326	326	0	99.277	29.4	45.4	10.7	8	45.7	31	20012000	4244700	6904500	793370	213540	5486600	2369600	19
tr|A0A8D0IVZ4|A0A8D0IVZ4_PIG	tr|A0A8D0IVZ4|A0A8D0IVZ4_PIG	9	7	7	tr|A0A8D0IVZ4|A0A8D0IVZ4_PIG Uncharacterized protein OS=Sus scrofa OX=9823 PE=4 SV=1	1	9	7	7	3	4	3	2	3	5	3	4	2	2	3	4	3	4	2	2	3	4	44.5	36.2	36.2	24.749	218	218	0	10.662	19.7	25.7	19.3	11	20.2	28.9	2478000	441980	748120	222570	107900	355440	601930	13
tr|A0A4X1T1A9|A0A4X1T1A9_PIG	tr|A0A4X1T1A9|A0A4X1T1A9_PIG	6	6	6	tr|A0A4X1T1A9|A0A4X1T1A9_PIG dNK domain-containing protein OS=Sus scrofa OX=9823 PE=4 SV=1	1	6	6	6	1	4	1	0	2	3	1	4	1	0	2	3	1	4	1	0	2	3	40.1	40.1	40.1	21.956	202	202	0	9.9803	10.9	28.2	5.4	0	15.3	24.3	1123500	112150	523970	35973	0	264480	186910	11
tr|A0A8D0YV73|A0A8D0YV73_PIG	tr|A0A8D0YV73|A0A8D0YV73_PIG	43	43	3	tr|A0A8D0YV73|A0A8D0YV73_PIG Uncharacterized protein OS=Sus scrofa OX=9823 PE=4 SV=1	1	43	43	3	22	36	11	16	37	22	22	36	11	16	37	22	3	2	0	0	2	1	44.2	44.2	2.1	113.47	1016	1016	0	247.41	24.2	38.9	12.3	16.7	35.9	24.9	72754000	7228800	28696000	2213700	3571900	24660000	6383800	56
tr|A0A077ERI3|A0A077ERI3_PIG;tr|Q2NNN0|Q2NNN0_PIG	tr|A0A077ERI3|A0A077ERI3_PIG;tr|Q2NNN0|Q2NNN0_PIG	4;4	4;4	4;4	tr|A0A077ERI3|A0A077ERI3_PIG Cytochrome c oxidase subunit 2 OS=Sus scrofa OX=9823 GN=COX2 PE=3 SV=1;tr|Q2NNN0|Q2NNN0_PIG Cytochrome c oxidase subunit 2 OS=Sus scrofa OX=9823 GN=COX2 PE=3 SV=1	2	4	4	4	2	4	2	1	3	2	2	4	2	1	3	2	2	4	2	1	3	2	18.9	18.9	18.9	26.081	227	227;229	0	95.713	10.1	18.9	11.5	7	14.5	11.5	13800000	952850	6431300	563150	279020	3929500	1644500	8
tr|A0A4X1UT32|A0A4X1UT32_PIG	tr|A0A4X1UT32|A0A4X1UT32_PIG	12	12	12	tr|A0A4X1UT32|A0A4X1UT32_PIG Aspartate aminotransferase OS=Sus scrofa OX=9823 GN=GOT2 PE=3 SV=1	1	12	12	12	3	11	4	0	8	8	3	11	4	0	8	8	3	11	4	0	8	8	39.7	39.7	39.7	43.681	393	393	0	110.81	8.7	34.4	11.2	0	25.7	28.5	16061000	1654400	4808300	1751800	0	2493500	5353200	24
tr|A0A5G2RGK0|A0A5G2RGK0_PIG	tr|A0A5G2RGK0|A0A5G2RGK0_PIG	5	5	5	tr|A0A5G2RGK0|A0A5G2RGK0_PIG Purine rich element binding protein A OS=Sus scrofa OX=9823 GN=PURA PE=1 SV=1	1	5	5	5	5	5	1	0	3	4	5	5	1	0	3	4	5	5	1	0	3	4	19.9	19.9	19.9	50.574	482	482	0	44.663	19.9	19.9	6	0	13.3	18	6311500	1100100	3132900	154030	0	850060	1074400	17
tr|G9F6Y0|G9F6Y0_PIG	tr|G9F6Y0|G9F6Y0_PIG	3	3	3	tr|G9F6Y0|G9F6Y0_PIG Phosducin (Fragment) OS=Sus scrofa OX=9823 PE=2 SV=1	1	3	3	3	1	3	1	0	2	2	1	3	1	0	2	2	1	3	1	0	2	2	19.6	19.6	19.6	27.604	240	240	0	18.469	5.4	19.6	6.2	0	11.7	14.2	1182200	124850	612520	70070	0	167510	207230	13
sp|Q29594|KCRB_PIG	sp|Q29594|KCRB_PIG	15	15	15	sp|Q29594|KCRB_PIG Creatine kinase B-type OS=Sus scrofa OX=9823 GN=CKB PE=2 SV=2	1	15	15	15	10	13	7	1	12	11	10	13	7	1	12	11	10	13	7	1	12	11	58.3	58.3	58.3	42.657	381	381	0	323.31	35.4	53.5	28.9	5.5	50.4	39.1	40672000	5178200	13441000	3424700	0	7027000	11601000	17
tr|A0A287ALJ6|A0A287ALJ6_PIG	tr|A0A287ALJ6|A0A287ALJ6_PIG	8	7	3	tr|A0A287ALJ6|A0A287ALJ6_PIG Ig-like domain-containing protein OS=Sus scrofa OX=9823 PE=4 SV=1	1	8	7	3	5	7	4	3	7	3	4	6	3	2	6	2	1	2	1	0	2	1	46.8	37.2	28.2	17.07	156	156	0	168.37	37.2	42.3	28.2	25	42.3	23.1	195700000	10467000	122830000	2906100	9780500	40485000	9233000	7
tr|A0A8D0JF21|A0A8D0JF21_PIG	tr|A0A8D0JF21|A0A8D0JF21_PIG	2	2	2	tr|A0A8D0JF21|A0A8D0JF21_PIG Uncharacterized protein OS=Sus scrofa OX=9823 PE=4 SV=1	1	2	2	2	1	2	2	1	2	2	1	2	2	1	2	2	1	2	2	1	2	2	16.3	16.3	16.3	18.976	178	178	0	11.186	6.2	16.3	16.3	6.2	16.3	16.3	1654700	106880	329490	235490	104530	224860	653470	9
sp|P52552|PRDX2_PIG	sp|P52552|PRDX2_PIG	3	3	3	sp|P52552|PRDX2_PIG Peroxiredoxin-2 (Fragment) OS=Sus scrofa OX=9823 GN=PRDX2 PE=2 SV=1	1	3	3	3	2	2	1	2	0	2	2	2	1	2	0	2	2	2	1	2	0	2	27.6	27.6	27.6	13.723	127	127	0	5.2295	13.4	20.5	7.1	13.4	0	21.3	1734400	481480	305570	153290	292700	0	501340	6
tr|A0A8D0UYR4|A0A8D0UYR4_PIG	tr|A0A8D0UYR4|A0A8D0UYR4_PIG	24	23	22	tr|A0A8D0UYR4|A0A8D0UYR4_PIG Uncharacterized protein OS=Sus scrofa OX=9823 PE=4 SV=1	1	24	23	22	5	19	8	1	17	12	5	18	8	0	16	12	5	17	8	0	15	12	48.4	46.9	44.9	51.989	450	450	0	323.31	13.8	36.9	23.8	1.6	36.9	32.9	17170000	620250	6405900	1434900	0	3946300	4763000	34
tr|A0A4X1U5H3|A0A4X1U5H3_PIG;sp|P79260|ARRS_PIG	tr|A0A4X1U5H3|A0A4X1U5H3_PIG;sp|P79260|ARRS_PIG	13;12	13;12	13;12	tr|A0A4X1U5H3|A0A4X1U5H3_PIG S-arrestin OS=Sus scrofa OX=9823 GN=SAG PE=3 SV=1;sp|P79260|ARRS_PIG S-arrestin OS=Sus scrofa OX=9823 GN=SAG PE=2 SV=1	2	13	13	13	7	11	7	0	12	9	7	11	7	0	12	9	7	11	7	0	12	9	58.2	58.2	58.2	45.286	407	407;405	0	297.74	41	55.8	39.3	0	55.8	46.4	22804000	2125300	9194400	1270200	0	4664100	5549700	22
tr|L8B149|L8B149_PIG	tr|L8B149|L8B149_PIG	15	1	1	tr|L8B149|L8B149_PIG IgG heavy chain OS=Sus scrofa OX=9823 GN=IGHG PE=2 SV=1	1	15	1	1	12	15	10	9	14	11	1	1	1	0	1	1	1	1	1	0	1	1	42.4	3.2	3.2	51.746	474	474	0	10.305	35.4	42.4	33.5	30	40.9	33.5	3105500	111060	800410	298310	0	903010	992750	16
tr|A0A480TK22|A0A480TK22_PIG	tr|A0A480TK22|A0A480TK22_PIG	4	4	4	tr|A0A480TK22|A0A480TK22_PIG ATP synthase subunit O, mitochondrial (Fragment) OS=Sus scrofa OX=9823 PE=3 SV=1	1	4	4	4	1	3	1	1	4	2	1	3	1	1	4	2	1	3	1	1	4	2	37.4	37.4	37.4	18.635	171	171	0	11.057	9.9	31	8.2	8.2	37.4	18.1	1899100	0	639910	165430	131980	410440	551330	9
tr|A0A4X1V7Z1|A0A4X1V7Z1_PIG	tr|A0A4X1V7Z1|A0A4X1V7Z1_PIG	2	1	1	tr|A0A4X1V7Z1|A0A4X1V7Z1_PIG Uncharacterized protein OS=Sus scrofa OX=9823 PE=4 SV=1	1	2	1	1	1	2	1	1	2	1	1	1	1	1	1	1	1	1	1	1	1	1	45.5	20.8	20.8	8.7311	77	77	0	23.963	20.8	45.5	20.8	20.8	45.5	20.8	3074900	256820	1349500	155550	146430	610120	556460	5
tr|A0A287B6M0|A0A287B6M0_PIG	tr|A0A287B6M0|A0A287B6M0_PIG	9	9	9	tr|A0A287B6M0|A0A287B6M0_PIG Carbonic anhydrase OS=Sus scrofa OX=9823 GN=CA2 PE=1 SV=2	1	9	9	9	2	9	3	4	5	4	2	9	3	4	5	4	2	9	3	4	5	4	35.1	35.1	35.1	34.149	305	305	0	43.081	11.5	35.1	13.4	17.7	22	18	18485000	898190	7741100	1230700	2122900	2356000	4135900	15
tr|A0A4X1W9X7|A0A4X1W9X7_PIG	tr|A0A4X1W9X7|A0A4X1W9X7_PIG	5	5	5	tr|A0A4X1W9X7|A0A4X1W9X7_PIG Poly(rC) binding protein 1 OS=Sus scrofa OX=9823 GN=PCBP1 PE=4 SV=1	1	5	5	5	3	4	2	0	2	3	3	4	2	0	2	3	3	4	2	0	2	3	18	18	18	37.501	356	356	0	14.678	12.4	14.9	8.7	0	9.3	12.4	1829600	471080	629050	69726	0	402470	257270	17
tr|A0A481CXT9|A0A481CXT9_PIG;tr|A0A8D0J3C2|A0A8D0J3C2_PIG	tr|A0A481CXT9|A0A481CXT9_PIG;tr|A0A8D0J3C2|A0A8D0J3C2_PIG	24;24	24;24	15;15	tr|A0A481CXT9|A0A481CXT9_PIG Heat shock protein HSP 90-alpha isoform 2 OS=Sus scrofa OX=9823 PE=3 SV=1;tr|A0A8D0J3C2|A0A8D0J3C2_PIG Uncharacterized protein OS=Sus scrofa OX=9823 PE=4 SV=1	2	24	24	15	10	19	4	5	22	7	10	19	4	5	22	7	6	12	4	4	14	6	34	34	21	80.239	694	694;722	0	205.12	18.2	29	6.9	8.2	33	13.7	22050000	1622900	8519000	764840	463870	8908200	1770700	33
tr|A0A8D0JYF2|A0A8D0JYF2_PIG	tr|A0A8D0JYF2|A0A8D0JYF2_PIG	4	2	2	tr|A0A8D0JYF2|A0A8D0JYF2_PIG Uncharacterized protein OS=Sus scrofa OX=9823 PE=4 SV=1	1	4	2	2	2	4	1	4	4	2	1	2	1	2	2	1	1	2	1	2	2	1	30.1	10.3	10.3	16.476	156	156	0	30.755	24.4	30.1	10.3	30.1	30.1	24.4	27393000	3070800	11649000	243520	3485700	7994900	949030	7
tr|A0A8D1IGI6|A0A8D1IGI6_PIG	tr|A0A8D1IGI6|A0A8D1IGI6_PIG	11	11	11	tr|A0A8D1IGI6|A0A8D1IGI6_PIG Uncharacterized protein OS=Sus scrofa OX=9823 PE=4 SV=1	1	11	11	11	6	9	5	5	6	10	6	9	5	5	6	10	6	9	5	5	6	10	48.9	48.9	48.9	36.568	317	317	0	116.34	30.3	40.7	28.7	21.5	24.3	39.4	14473000	1696600	4718900	963140	1605700	1743600	3745100	15
tr|A0A8D0VY91|A0A8D0VY91_PIG;tr|A0A4X1TJ78|A0A4X1TJ78_PIG	tr|A0A8D0VY91|A0A8D0VY91_PIG;tr|A0A4X1TJ78|A0A4X1TJ78_PIG	3;3	3;3	3;3	tr|A0A8D0VY91|A0A8D0VY91_PIG Dolichyl-diphosphooligosaccharide--protein glycosyltransferase subunit 2 OS=Sus scrofa OX=9823 GN=RPN2 PE=4 SV=1;tr|A0A4X1TJ78|A0A4X1TJ78_PIG Dolichyl-diphosphooligosaccharide--protein glycosyltransferase subunit 2 OS=Sus scrof	2	3	3	3	1	3	1	0	2	1	1	3	1	0	2	1	1	3	1	0	2	1	9.3	9.3	9.3	62.424	568	568;615	0	6.1038	2.1	9.3	2.1	0	6.2	2.1	1015200	93519	635490	18147	0	194430	73641	22
tr|A0A8D1G7T8|A0A8D1G7T8_PIG	tr|A0A8D1G7T8|A0A8D1G7T8_PIG	17	17	14	tr|A0A8D1G7T8|A0A8D1G7T8_PIG Uncharacterized protein OS=Sus scrofa OX=9823 PE=4 SV=1	1	17	17	14	4	16	1	4	13	1	4	16	1	4	13	1	2	13	1	2	11	1	34.1	34.1	29.2	70.716	631	631	0	156.01	7	30.3	1.7	7.3	30	2.1	14755000	1691700	6958500	32151	849170	5092000	131120	37
tr|A0A8D0K2Q1|A0A8D0K2Q1_PIG	tr|A0A8D0K2Q1|A0A8D0K2Q1_PIG	10	10	10	tr|A0A8D0K2Q1|A0A8D0K2Q1_PIG Uncharacterized protein OS=Sus scrofa OX=9823 PE=4 SV=1	1	10	10	10	5	9	2	3	9	4	5	9	2	3	9	4	5	9	2	3	9	4	51.5	51.5	51.5	29.604	270	270	0	59.528	26.3	48.1	8.9	12.6	42.6	21.5	8651500	1313600	3738700	353150	610630	1839700	795750	18
tr|A0A287AJQ2|A0A287AJQ2_PIG	tr|A0A287AJQ2|A0A287AJQ2_PIG	7	7	7	tr|A0A287AJQ2|A0A287AJQ2_PIG Phosphoglycerate mutase OS=Sus scrofa OX=9823 GN=PGAM1 PE=1 SV=1	1	7	7	7	3	6	1	1	2	2	3	6	1	1	2	2	3	6	1	1	2	2	50	50	50	28.804	254	254	0	32.38	20.5	39.4	4.3	4.3	16.1	9.8	3216000	604410	1459300	74267	100360	473700	503940	13
tr|F1RNV1|F1RNV1_PIG;tr|A0A8D0LQI9|A0A8D0LQI9_PIG	tr|F1RNV1|F1RNV1_PIG;tr|A0A8D0LQI9|A0A8D0LQI9_PIG	9;8	9;8	3;2	tr|F1RNV1|F1RNV1_PIG Glucose-6-phosphate isomerase OS=Sus scrofa OX=9823 GN=GPI PE=1 SV=3;tr|A0A8D0LQI9|A0A8D0LQI9_PIG KIAA0355 ortholog OS=Sus scrofa OX=9823 GN=KIAA0355 PE=4 SV=1	2	9	9	3	1	6	4	0	4	7	1	6	4	0	4	7	1	3	1	0	1	2	22	22	8.1	62.679	555	555;542	0	45.561	2.7	15.3	11	0	11.2	18	7861500	1394300	4256000	307510	0	546220	1357400	27
tr|A0A8D1JH07|A0A8D1JH07_PIG	tr|A0A8D1JH07|A0A8D1JH07_PIG	15	15	14	tr|A0A8D1JH07|A0A8D1JH07_PIG Aldolase, fructose-bisphosphate C OS=Sus scrofa OX=9823 GN=ALDOC PE=4 SV=1	1	15	15	14	1	7	4	1	12	10	1	7	4	1	12	10	1	7	4	1	12	9	41.3	41.3	39.6	44.239	407	407	0	98.796	3.7	26.8	16	2	39.3	34.2	8086800	141590	1416800	475950	1230900	2185600	2636000	25
tr|A0A286ZKX2|A0A286ZKX2_PIG	tr|A0A286ZKX2|A0A286ZKX2_PIG	4	4	4	tr|A0A286ZKX2|A0A286ZKX2_PIG Citrate synthase OS=Sus scrofa OX=9823 GN=CS PE=1 SV=2	1	4	4	4	0	1	1	0	3	4	0	1	1	0	3	4	0	1	1	0	3	4	12.5	12.5	12.5	44.687	399	399	0	9.2817	0	2.8	4	0	9.8	12.5	1706800	0	243410	187750	0	353130	922510	17
tr|A0A480IQL7|A0A480IQL7_PIG;tr|A0A480LAT2|A0A480LAT2_PIG	tr|A0A480IQL7|A0A480IQL7_PIG;tr|A0A480LAT2|A0A480LAT2_PIG	20;20	20;20	13;13	tr|A0A480IQL7|A0A480IQL7_PIG Core histone macro-H2A OS=Sus scrofa OX=9823 PE=4 SV=1;tr|A0A480LAT2|A0A480LAT2_PIG Core histone macro-H2A OS=Sus scrofa OX=9823 GN=MACROH2A1 PE=1 SV=1	2	20	20	13	11	20	1	2	11	5	11	20	1	2	11	5	6	13	1	1	5	1	59.8	59.8	35.9	39.101	368	368;371	0	323.31	42.7	59.8	3	12.5	45.4	21.5	68053000	20342000	29324000	199830	70411	16770000	1346700	16
tr|A0A4X1UVN4|A0A4X1UVN4_PIG	tr|A0A4X1UVN4|A0A4X1UVN4_PIG	3	3	3	tr|A0A4X1UVN4|A0A4X1UVN4_PIG S-phase kinase-associated protein 1 OS=Sus scrofa OX=9823 GN=SKP1 PE=3 SV=1	1	3	3	3	0	0	1	1	2	1	0	0	1	1	2	1	0	0	1	1	2	1	21.6	21.6	21.6	18.578	162	162	0	7.6817	0	0	9.3	7.4	17.9	7.4	304980	0	0	22220	75272	91951	115540	10
tr|L8B0S7|L8B0S7_PIG	tr|L8B0S7|L8B0S7_PIG	20	8	3	tr|L8B0S7|L8B0S7_PIG IgG heavy chain OS=Sus scrofa OX=9823 GN=IGHG PE=2 SV=1	1	20	8	3	15	18	11	11	16	13	4	6	3	3	5	5	1	2	0	0	0	1	59	29	7.9	52.867	480	480	0	273.61	43.1	51.7	30.8	30.8	50.6	46	54480000	9059000	24039000	1992800	3653300	11977000	3758700	18
tr|A0A8D1FIB7|A0A8D1FIB7_PIG	tr|A0A8D1FIB7|A0A8D1FIB7_PIG	10	10	10	tr|A0A8D1FIB7|A0A8D1FIB7_PIG 40S ribosomal protein S3 OS=Sus scrofa OX=9823 PE=4 SV=1	1	10	10	10	2	7	3	2	9	5	2	7	3	2	9	5	2	7	3	2	9	5	54.4	54.4	54.4	26.028	237	237	0	58.766	9.3	40.1	12.7	7.6	54.4	21.5	9581700	336730	2758200	339120	384690	3955900	1807100	18
tr|A0A4X1W5L3|A0A4X1W5L3_PIG	tr|A0A4X1W5L3|A0A4X1W5L3_PIG	6	6	3	tr|A0A4X1W5L3|A0A4X1W5L3_PIG Malate dehydrogenase OS=Sus scrofa OX=9823 GN=MDH1 PE=3 SV=1	1	6	6	3	1	3	3	2	1	5	1	3	3	2	1	5	1	2	2	1	1	3	22.7	22.7	11.5	36.163	331	331	0	29.853	3.9	13.6	12.7	7.6	5.1	18.1	1326300	126450	286460	118710	88222	0	706440	15
tr|A0A4X1VCA5|A0A4X1VCA5_PIG	tr|A0A4X1VCA5|A0A4X1VCA5_PIG	20	20	20	tr|A0A4X1VCA5|A0A4X1VCA5_PIG Dihydropyrimidinase-related protein 2 OS=Sus scrofa OX=9823 GN=DPYSL2 PE=3 SV=1	1	20	20	20	1	16	5	1	9	16	1	16	5	1	9	16	1	16	5	1	9	16	56.3	56.3	56.3	56.055	517	517	0	155.77	3.5	44.5	13.3	1.9	22.8	50.1	9634900	85775	3800300	471650	111610	1912700	3252900	29
tr|A0A8D0UFB3|A0A8D0UFB3_PIG	tr|A0A8D0UFB3|A0A8D0UFB3_PIG	17	17	17	tr|A0A8D0UFB3|A0A8D0UFB3_PIG Uncharacterized protein OS=Sus scrofa OX=9823 PE=4 SV=1	1	17	17	17	6	13	5	5	8	15	6	13	5	5	8	15	6	13	5	5	8	15	60.4	60.4	60.4	48.643	450	450	0	66.776	19.3	42.2	16.4	15.8	26.2	52	10862000	751340	2550900	728650	383710	1254000	5193700	22
tr|A0A4X1V648|A0A4X1V648_PIG	tr|A0A4X1V648|A0A4X1V648_PIG	15	4	4	tr|A0A4X1V648|A0A4X1V648_PIG Uncharacterized protein OS=Sus scrofa OX=9823 GN=ACTA2 PE=3 SV=1	1	15	4	4	6	11	8	3	12	8	0	2	2	0	3	1	0	2	2	0	3	1	41.8	17.6	17.6	37.628	340	340	0	12.499	16.2	31.5	23.8	9.7	32.9	23.2	2510900	0	215410	667620	0	888900	739020	18
tr|A0A287AMK0|A0A287AMK0_PIG;tr|A0A8D1G6L9|A0A8D1G6L9_PIG	tr|A0A287AMK0|A0A287AMK0_PIG;tr|A0A8D1G6L9|A0A8D1G6L9_PIG	18;18	15;15	14;14	tr|A0A287AMK0|A0A287AMK0_PIG Albumin OS=Sus scrofa OX=9823 GN=ALB PE=1 SV=1;tr|A0A8D1G6L9|A0A8D1G6L9_PIG Uncharacterized protein OS=Sus scrofa OX=9823 PE=4 SV=1	2	18	15	14	6	15	4	4	11	9	4	12	4	2	9	8	3	11	4	2	8	7	34.1	29.2	27	67.168	586	586;606	0	144.02	10.6	30	6.7	8.4	21.8	16.6	8085900	697650	2599000	279850	86394	2543400	1879600	39
tr|A0A4X1VA58|A0A4X1VA58_PIG	tr|A0A4X1VA58|A0A4X1VA58_PIG	11	11	11	tr|A0A4X1VA58|A0A4X1VA58_PIG Creatine kinase OS=Sus scrofa OX=9823 GN=CKMT1A PE=3 SV=1	1	11	11	11	4	10	2	0	8	9	4	10	2	0	8	9	4	10	2	0	8	9	36.1	36.1	36.1	46.934	416	416	0	183.68	16.6	35.8	11.3	0	22.4	27.6	12588000	924590	4091200	895410	0	2039000	4637800	20
tr|A0A8D1MA46|A0A8D1MA46_PIG	tr|A0A8D1MA46|A0A8D1MA46_PIG	10	10	10	tr|A0A8D1MA46|A0A8D1MA46_PIG Uncharacterized protein OS=Sus scrofa OX=9823 PE=4 SV=1	1	10	10	10	0	4	1	0	4	4	0	4	1	0	4	4	0	4	1	0	4	4	24.7	24.7	24.7	56.378	518	518	0	13.267	0	10.6	1.4	0	13.9	9.3	1062300	0	254150	55563	0	354360	398260	31
tr|F1RPS8|F1RPS8_PIG;tr|A0A4X1UT11|A0A4X1UT11_PIG	tr|F1RPS8|F1RPS8_PIG;tr|A0A4X1UT11|A0A4X1UT11_PIG	17;16	17;16	17;16	tr|F1RPS8|F1RPS8_PIG ATP synthase subunit alpha OS=Sus scrofa OX=9823 GN=ATP5F1A PE=1 SV=3;tr|A0A4X1UT11|A0A4X1UT11_PIG ATP synthase subunit alpha OS=Sus scrofa OX=9823 GN=ATP5F1A PE=3 SV=1	2	17	17	17	6	14	6	3	11	14	6	14	6	3	11	14	6	14	6	3	11	14	39.7	39.7	39.7	58.254	539	539;527	0	115.03	14.1	34.3	14.5	7.6	27.5	34.5	12064000	1147400	3421300	661770	320160	1738000	4775300	30
tr|A0A4X1W1U6|A0A4X1W1U6_PIG	tr|A0A4X1W1U6|A0A4X1W1U6_PIG	14	14	14	tr|A0A4X1W1U6|A0A4X1W1U6_PIG 40S ribosomal protein S4 OS=Sus scrofa OX=9823 GN=RPS4X PE=3 SV=1	1	14	14	14	3	10	1	5	14	5	3	10	1	5	14	5	3	10	1	5	14	5	50.6	50.6	50.6	27.504	245	245	0	111.02	13.9	45.3	2.9	20	50.6	22.4	8618800	689660	3071900	110390	1229500	2662900	854480	16
tr|A0A8D1T071|A0A8D1T071_PIG	tr|A0A8D1T071|A0A8D1T071_PIG	7	7	7	tr|A0A8D1T071|A0A8D1T071_PIG RNA binding motif protein X-linked OS=Sus scrofa OX=9823 GN=RBMX PE=4 SV=1	1	7	7	7	3	6	1	0	5	2	3	6	1	0	5	2	3	6	1	0	5	2	26.9	26.9	26.9	34.158	312	312	0	17.374	13.1	24.4	4.5	0	19.9	8.7	5795800	937400	2654200	69214	0	1596000	539080	19
tr|A0A4X1V7N9|A0A4X1V7N9_PIG	tr|A0A4X1V7N9|A0A4X1V7N9_PIG	8	8	8	tr|A0A4X1V7N9|A0A4X1V7N9_PIG Uncharacterized protein OS=Sus scrofa OX=9823 PE=4 SV=1	1	8	8	8	0	7	2	0	6	7	0	7	2	0	6	7	0	7	2	0	6	7	44.3	44.3	44.3	23.242	201	201	0	43.831	0	35.3	12.9	0	28.9	44.3	4693300	0	2220300	121100	0	1135600	1216400	14
tr|A0A8D1PMS0|A0A8D1PMS0_PIG	tr|A0A8D1PMS0|A0A8D1PMS0_PIG	7	7	7	tr|A0A8D1PMS0|A0A8D1PMS0_PIG Solute carrier family 25 member 22 OS=Sus scrofa OX=9823 GN=SLC25A22 PE=4 SV=1	1	7	7	7	2	5	3	2	5	5	2	5	3	2	5	5	2	5	3	2	5	5	24.2	24.2	24.2	34.436	322	322	0	26.991	10.6	21.7	16.8	5	17.1	16.1	5144800	408140	1724600	357640	259180	1357900	1037300	19
tr|A7E1T1|A7E1T1_PIG	tr|A7E1T1|A7E1T1_PIG	6	6	6	tr|A7E1T1|A7E1T1_PIG L-lactate dehydrogenase (Fragment) OS=Sus scrofa OX=9823 PE=2 SV=1	1	6	6	6	3	6	2	2	3	5	3	6	2	2	3	5	3	6	2	2	3	5	37.2	37.2	37.2	21.683	199	199	0	200.69	20.1	37.2	10.1	13.6	14.6	33.2	5882700	611990	2325900	187290	213540	575230	1968800	11
tr|A0A480TBN4|A0A480TBN4_PIG	tr|A0A480TBN4|A0A480TBN4_PIG	64	50	50	tr|A0A480TBN4|A0A480TBN4_PIG Myosin-14 isoform 2 OS=Sus scrofa OX=9823 PE=3 SV=1	1	64	50	50	7	41	3	11	55	1	5	31	3	8	44	1	5	31	3	8	44	1	38.3	30.3	30.3	228.62	2001	2001	0	323.31	4.6	26.2	1.9	8.1	35.2	0.5	28157000	518180	7233300	254310	1087600	8191800	10872000	104
tr|A0A4X1SXI6|A0A4X1SXI6_PIG	tr|A0A4X1SXI6|A0A4X1SXI6_PIG	8	8	8	tr|A0A4X1SXI6|A0A4X1SXI6_PIG 40S ribosomal protein S16 OS=Sus scrofa OX=9823 GN=RPS16 PE=3 SV=1	1	8	8	8	1	7	1	3	8	1	1	7	1	3	8	1	1	7	1	3	8	1	59.8	59.8	59.8	12.669	112	112	0	33.216	9.8	52.7	9.8	25	59.8	7.1	24098000	449460	6861400	119240	1141900	7068900	8457100	9
tr|A0A8D1VYM7|A0A8D1VYM7_PIG;sp|Q767L0|ABCF1_PIG	tr|A0A8D1VYM7|A0A8D1VYM7_PIG;sp|Q767L0|ABCF1_PIG	10;10	10;10	10;10	tr|A0A8D1VYM7|A0A8D1VYM7_PIG Uncharacterized protein OS=Sus scrofa OX=9823 PE=4 SV=1;sp|Q767L0|ABCF1_PIG ATP-binding cassette sub-family F member 1 OS=Sus scrofa OX=9823 GN=ABCF1 PE=3 SV=1	2	10	10	10	6	6	0	0	0	1	6	6	0	0	0	1	6	6	0	0	0	1	16.9	16.9	16.9	91.608	807	807;807	0	18.168	10.8	10.7	0	0	0	1.4	2160900	848880	829380	0	0	0	482670	36
tr|A0A287AT59|A0A287AT59_PIG	tr|A0A287AT59|A0A287AT59_PIG	4	4	4	tr|A0A287AT59|A0A287AT59_PIG Amino acid transporter OS=Sus scrofa OX=9823 GN=SLC1A2 PE=1 SV=1	1	4	4	4	2	3	0	0	0	1	2	3	0	0	0	1	2	3	0	0	0	1	10.6	10.6	10.6	60.1	554	554	0	4.5462	4.7	4.9	0	0	0	5.8	502690	159130	334480	0	0	0	9081.5	19
tr|A0A287AWM5|A0A287AWM5_PIG	tr|A0A287AWM5|A0A287AWM5_PIG	2	2	2	tr|A0A287AWM5|A0A287AWM5_PIG Synaptogyrin 1 OS=Sus scrofa OX=9823 GN=SYNGR1 PE=1 SV=2	1	2	2	2	0	1	0	0	0	2	0	1	0	0	0	2	0	1	0	0	0	2	14.3	14.3	14.3	18.476	168	168	0	2.6485	0	7.1	0	0	0	14.3	400540	0	183850	0	0	0	216690	5
tr|A0A4X1V6W4|A0A4X1V6W4_PIG	tr|A0A4X1V6W4|A0A4X1V6W4_PIG	2	2	2	tr|A0A4X1V6W4|A0A4X1V6W4_PIG Helicase C-terminal domain-containing protein OS=Sus scrofa OX=9823 PE=4 SV=1	1	2	2	2	1	1	0	0	0	1	1	1	0	0	0	1	1	1	0	0	0	1	10.8	10.8	10.8	26.125	222	222	0.0034722	2.2032	6.3	4.5	0	0	0	4.5	290570	98530	110410	0	0	0	81627	12
tr|A0A4X1VQQ1|A0A4X1VQQ1_PIG	tr|A0A4X1VQQ1|A0A4X1VQQ1_PIG	18	1	1	tr|A0A4X1VQQ1|A0A4X1VQQ1_PIG Tubulin beta chain OS=Sus scrofa OX=9823 PE=3 SV=1	1	18	1	1	11	16	11	9	14	16	0	0	0	0	0	1	0	0	0	0	0	1	57	3.9	3.9	48.695	437	437	1	-2	39.6	52.9	31.6	29.3	43.7	50.6	35065	0	0	0	0	0	35065	23
tr|A0A4X1WCL2|A0A4X1WCL2_PIG	tr|A0A4X1WCL2|A0A4X1WCL2_PIG	4	1	1	tr|A0A4X1WCL2|A0A4X1WCL2_PIG Malate dehydrogenase, cytoplasmic OS=Sus scrofa OX=9823 GN=MDH1 PE=4 SV=1	1	4	1	1	0	1	1	1	0	3	0	0	0	0	0	1	0	0	0	0	0	1	31.4	9.5	9.5	18.687	169	169	1	-2	0	8.9	7.1	7.1	0	22.5	247720	0	0	0	0	0	247720	8
tr|A0A8D0T7B1|A0A8D0T7B1_PIG	tr|A0A8D0T7B1|A0A8D0T7B1_PIG	4	4	4	tr|A0A8D0T7B1|A0A8D0T7B1_PIG Uncharacterized protein OS=Sus scrofa OX=9823 PE=4 SV=1	1	4	4	4	0	4	0	0	0	2	0	4	0	0	0	2	0	4	0	0	0	2	27.2	27.2	27.2	28.586	272	272	0	6.8895	0	27.2	0	0	0	16.5	477590	0	340400	0	0	0	137190	17
tr|A0A8D1FCB0|A0A8D1FCB0_PIG	tr|A0A8D1FCB0|A0A8D1FCB0_PIG	4	4	4	tr|A0A8D1FCB0|A0A8D1FCB0_PIG Uncharacterized protein OS=Sus scrofa OX=9823 PE=4 SV=1	1	4	4	4	1	3	0	0	0	2	1	3	0	0	0	2	1	3	0	0	0	2	18.5	18.5	18.5	34.083	319	319	0	20.658	5.6	12.2	0	0	0	9.4	1144800	73039	737290	0	0	0	334470	18
tr|A0A8D1S1S3|A0A8D1S1S3_PIG	tr|A0A8D1S1S3|A0A8D1S1S3_PIG	2	2	2	tr|A0A8D1S1S3|A0A8D1S1S3_PIG Uncharacterized protein OS=Sus scrofa OX=9823 PE=4 SV=1	1	2	2	2	1	2	0	1	0	1	1	2	0	1	0	1	1	2	0	1	0	1	19.5	19.5	19.5	17.743	154	154	0	12.936	12.3	19.5	0	12.3	0	12.3	1041500	161790	605410	0	178760	0	95529	8
tr|A0A287BPI6|A0A287BPI6_PIG	tr|A0A287BPI6|A0A287BPI6_PIG	4	4	4	tr|A0A287BPI6|A0A287BPI6_PIG Retinal G protein coupled receptor OS=Sus scrofa OX=9823 GN=RGR PE=1 SV=1	1	4	4	4	2	4	0	2	3	2	2	4	0	2	3	2	2	4	0	2	3	2	19	19	19	30.454	273	273	0	14.788	11.7	19	0	11.7	15.4	10.6	9805700	2301300	5066600	0	1088300	472160	877310	8
tr|A0A8D0SI04|A0A8D0SI04_PIG	tr|A0A8D0SI04|A0A8D0SI04_PIG	10	1	1	tr|A0A8D0SI04|A0A8D0SI04_PIG Uncharacterized protein OS=Sus scrofa OX=9823 PE=4 SV=1	1	10	1	1	6	8	5	5	9	7	0	1	0	0	1	1	0	1	0	0	1	1	43.1	3.8	3.8	22.666	211	211	0	4.3836	35.5	43.1	33.2	27.5	43.1	40.8	11361000	0	9174700	0	0	1636000	549920	10
tr|A0A8D1HWA5|A0A8D1HWA5_PIG	tr|A0A8D1HWA5|A0A8D1HWA5_PIG	3	3	3	tr|A0A8D1HWA5|A0A8D1HWA5_PIG Uncharacterized protein OS=Sus scrofa OX=9823 PE=4 SV=1	1	3	3	3	1	3	0	0	1	1	1	3	0	0	1	1	1	3	0	0	1	1	10	10	10	63.675	571	571	0	8.7213	4.7	10	0	0	2.1	2.1	938090	102120	603160	0	0	73852	158960	27
tr|A0A286ZJ53|A0A286ZJ53_PIG	tr|A0A286ZJ53|A0A286ZJ53_PIG	5	4	4	tr|A0A286ZJ53|A0A286ZJ53_PIG Kinesin light chain 2 OS=Sus scrofa OX=9823 GN=KLC2 PE=4 SV=2	1	5	4	4	1	4	1	1	2	1	0	4	0	0	1	1	0	4	0	0	1	1	20.4	17	17	36.314	329	329	0	7.9419	3.3	17	3.3	3.3	8.2	4.9	1379000	0	1049900	0	0	175020	154150	21
tr|A0A8D1JK56|A0A8D1JK56_PIG	tr|A0A8D1JK56|A0A8D1JK56_PIG	6	6	6	tr|A0A8D1JK56|A0A8D1JK56_PIG Uncharacterized protein OS=Sus scrofa OX=9823 PE=4 SV=1	1	6	6	6	0	6	0	0	2	1	0	6	0	0	2	1	0	6	0	0	2	1	34.9	34.9	34.9	19.161	166	166	0	8.9248	0	34.9	0	0	9	4.8	1393900	0	833780	0	0	192460	367610	10
tr|A0A8D0P9C0|A0A8D0P9C0_PIG	tr|A0A8D0P9C0|A0A8D0P9C0_PIG	6	6	6	tr|A0A8D0P9C0|A0A8D0P9C0_PIG Uncharacterized protein OS=Sus scrofa OX=9823 PE=4 SV=1	1	6	6	6	1	6	0	0	2	1	1	6	0	0	2	1	1	6	0	0	2	1	56	56	56	26.001	241	241	0	14.93	14.1	56	0	0	21.2	14.1	832070	87218	595620	0	0	75832	73400	6
tr|A0A4X1TSA4|A0A4X1TSA4_PIG	tr|A0A4X1TSA4|A0A4X1TSA4_PIG	7	7	7	tr|A0A4X1TSA4|A0A4X1TSA4_PIG Protein unc-119 homolog A OS=Sus scrofa OX=9823 GN=UNC119 PE=3 SV=1	1	7	7	7	0	6	0	0	1	1	0	6	0	0	1	1	0	6	0	0	1	1	39.6	39.6	39.6	26.868	240	240	0	11.394	0	34.6	0	0	10	5	1058700	0	806460	0	0	100020	152200	12
tr|A0A287AR20|A0A287AR20_PIG	tr|A0A287AR20|A0A287AR20_PIG	9	9	9	tr|A0A287AR20|A0A287AR20_PIG Beta-B2 crystallin OS=Sus scrofa OX=9823 GN=CRYBB2 PE=1 SV=1	1	9	9	9	3	9	0	2	4	1	3	9	0	2	4	1	3	9	0	2	4	1	55.1	55.1	55.1	23.289	205	205	0	46.037	22.9	55.1	0	13.2	22.9	7.3	12306000	1807000	6984600	0	1236000	2089800	188100	13
tr|Q765P8|Q765P8_PIG	tr|Q765P8|Q765P8_PIG	2	2	2	tr|Q765P8|Q765P8_PIG Glutathione-independent PGD synthase (Fragment) OS=Sus scrofa OX=9823 GN=pgds PE=2 SV=1	1	2	2	2	1	2	0	1	1	1	1	2	0	1	1	1	1	2	0	1	1	1	30.9	30.9	30.9	10.565	97	97	0	18.427	12.4	30.9	0	12.4	12.4	12.4	1407300	304420	711390	0	151230	157910	82326	5
tr|A0A5G2REY7|A0A5G2REY7_PIG	tr|A0A5G2REY7|A0A5G2REY7_PIG	3	3	3	tr|A0A5G2REY7|A0A5G2REY7_PIG Collagen type IV alpha 2 chain OS=Sus scrofa OX=9823 GN=COL4A2 PE=1 SV=1	1	3	3	3	0	2	0	0	1	1	0	2	0	0	1	1	0	2	0	0	1	1	3.9	3.9	3.9	164.3	1675	1675	0	6.6419	0	2	0	0	1.1	1.9	553020	0	369600	0	0	122240	61179	81
tr|A0A287A7C0|A0A287A7C0_PIG	tr|A0A287A7C0|A0A287A7C0_PIG	6	6	6	tr|A0A287A7C0|A0A287A7C0_PIG Sidoreflexin OS=Sus scrofa OX=9823 GN=SFXN1 PE=1 SV=2	1	6	6	6	1	4	0	1	1	2	1	4	0	1	1	2	1	4	0	1	1	2	30.7	30.7	30.7	33.904	306	306	0	13.835	4.2	21.6	0	4.2	4.2	9.2	1233300	173480	668080	0	144200	222440	25061	16
tr|A0A1B0UGS1|A0A1B0UGS1_PIG	tr|A0A1B0UGS1|A0A1B0UGS1_PIG	1	1	1	tr|A0A1B0UGS1|A0A1B0UGS1_PIG Orthodenticle homeobox 2 (Fragment) OS=Sus scrofa OX=9823 GN=OTX2 PE=2 SV=1	1	1	1	1	1	1	0	0	1	1	1	1	0	0	1	1	1	1	0	0	1	1	4.2	4.2	4.2	31.521	288	288	0.008489	1.9504	4.2	4.2	0	0	4.2	4.2	575610	143310	267050	0	0	108380	56869	8
tr|A0A8D0VZC5|A0A8D0VZC5_PIG	tr|A0A8D0VZC5|A0A8D0VZC5_PIG	3	3	3	tr|A0A8D0VZC5|A0A8D0VZC5_PIG Uncharacterized protein OS=Sus scrofa OX=9823 PE=4 SV=1	1	3	3	3	0	2	0	0	2	1	0	2	0	0	2	1	0	2	0	0	2	1	8.4	8.4	8.4	38.747	359	359	0	3.2636	0	6.1	0	0	5.3	3.1	3298900	0	454230	0	0	2739300	105390	18
tr|A0A8D1I9M6|A0A8D1I9M6_PIG	tr|A0A8D1I9M6|A0A8D1I9M6_PIG	10	10	10	tr|A0A8D1I9M6|A0A8D1I9M6_PIG Heterogeneous nuclear ribonucleoprotein D OS=Sus scrofa OX=9823 GN=HNRNPD PE=4 SV=1	1	10	10	10	3	9	0	0	4	1	3	9	0	0	4	1	3	9	0	0	4	1	38.7	38.7	38.7	32.714	305	305	0	26.197	10.2	38.7	0	0	19.7	4.6	7377700	830860	4345800	0	0	1722100	478930	14
tr|A0A287AVQ0|A0A287AVQ0_PIG	tr|A0A287AVQ0|A0A287AVQ0_PIG	13	4	3	tr|A0A287AVQ0|A0A287AVQ0_PIG ADP/ATP translocase OS=Sus scrofa OX=9823 GN=SLC25A6 PE=3 SV=1	1	13	4	3	6	10	5	7	11	10	0	2	0	1	3	2	0	2	0	1	3	1	41.4	11	7.9	38.52	355	355	0	5.7608	15.8	33.5	12.7	19.2	36.1	32.4	4760900	0	2157500	0	227570	987330	1388400	24
sp|P63053|RL40_PIG;tr|A0A8D1CWH3|A0A8D1CWH3_PIG	sp|P63053|RL40_PIG;tr|A0A8D1CWH3|A0A8D1CWH3_PIG	7;7	7;7	7;7	sp|P63053|RL40_PIG Ubiquitin-60S ribosomal protein L40 OS=Sus scrofa OX=9823 GN=UBA52 PE=1 SV=2;tr|A0A8D1CWH3|A0A8D1CWH3_PIG Uncharacterized protein OS=Sus scrofa OX=9823 PE=4 SV=1	2	7	7	7	5	5	1	4	6	2	5	5	1	4	6	2	5	5	1	4	6	2	40.6	40.6	40.6	14.728	128	128;284	0	323.31	36.7	40.6	12.5	33.6	40.6	19.5	18719000	7729600	4754900	0	3421200	2158400	654770	6
tr|A0A8D1X8A4|A0A8D1X8A4_PIG	tr|A0A8D1X8A4|A0A8D1X8A4_PIG	5	5	5	tr|A0A8D1X8A4|A0A8D1X8A4_PIG Uncharacterized protein OS=Sus scrofa OX=9823 PE=4 SV=1	1	5	5	5	2	5	0	1	5	2	2	5	0	1	5	2	2	5	0	1	5	2	32.2	32.2	32.2	23.171	202	202	0	23.601	12.9	32.2	0	5.9	32.2	12.9	2290100	301900	1081900	0	60721	505650	339870	11
tr|A0A287B6M7|A0A287B6M7_PIG	tr|A0A287B6M7|A0A287B6M7_PIG	1	1	1	tr|A0A287B6M7|A0A287B6M7_PIG Aspartate beta-hydroxylase OS=Sus scrofa OX=9823 GN=ASPH PE=1 SV=1	1	1	1	1	1	1	0	0	1	1	1	1	0	0	1	1	1	1	0	0	1	1	8.7	8.7	8.7	22.3	208	208	0	5.3338	8.7	8.7	0	0	8.7	8.7	659450	56901	347220	0	0	162520	92810	5
tr|I3LPT1|I3LPT1_PIG	tr|I3LPT1|I3LPT1_PIG	4	4	4	tr|I3LPT1|I3LPT1_PIG Transketolase OS=Sus scrofa OX=9823 GN=TKT PE=1 SV=1	1	4	4	4	0	2	0	0	1	2	0	2	0	0	1	2	0	2	0	0	1	2	10.7	10.7	10.7	61.73	569	569	0	8.2912	0	7.2	0	0	2.1	4.7	555490	0	242180	0	0	77806	235500	26
tr|A0A8D0R7A9|A0A8D0R7A9_PIG	tr|A0A8D0R7A9|A0A8D0R7A9_PIG	7	7	7	tr|A0A8D0R7A9|A0A8D0R7A9_PIG Uncharacterized protein OS=Sus scrofa OX=9823 PE=4 SV=1	1	7	7	7	1	6	0	1	4	1	1	6	0	1	4	1	1	6	0	1	4	1	27.4	27.4	27.4	35.038	299	299	0	11.507	4.7	23.1	0	4.3	16.4	3.7	1455200	116300	1020100	0	0	281210	37622	13
sp|P09571|TRFE_PIG	sp|P09571|TRFE_PIG	7	7	6	sp|P09571|TRFE_PIG Serotransferrin OS=Sus scrofa OX=9823 GN=TF PE=1 SV=2	1	7	7	6	2	5	0	0	3	1	2	5	0	0	3	1	1	4	0	0	2	1	12.6	12.6	11.4	76.967	696	696	0	10.013	2.9	9.9	0	0	5.6	2.7	676410	103710	334200	0	0	158970	79529	46
tr|F1SPP8|F1SPP8_PIG	tr|F1SPP8|F1SPP8_PIG	5	5	5	tr|F1SPP8|F1SPP8_PIG Cytoskeleton associated protein 4 OS=Sus scrofa OX=9823 GN=CKAP4 PE=1 SV=3	1	5	5	5	1	3	0	0	2	1	1	3	0	0	2	1	1	3	0	0	2	1	10.8	10.8	10.8	64.537	591	591	0	5.7693	2.7	6.6	0	0	4.1	2.7	640150	114590	289590	0	0	164710	71265	34
tr|A0A480JW24|A0A480JW24_PIG	tr|A0A480JW24|A0A480JW24_PIG	1	1	1	tr|A0A480JW24|A0A480JW24_PIG N6-adenosine-methyltransferase catalytic subunit OS=Sus scrofa OX=9823 PE=4 SV=1	1	1	1	1	0	1	0	0	1	1	0	1	0	0	1	1	0	1	0	0	1	1	6.2	6.2	6.2	35.509	325	325	0.010067	1.8419	0	6.2	0	0	6.2	6.2	5443000	0	1113900	0	0	661320	3667800	17
tr|A0A8D1JE65|A0A8D1JE65_PIG	tr|A0A8D1JE65|A0A8D1JE65_PIG	3	3	3	tr|A0A8D1JE65|A0A8D1JE65_PIG Tu translation elongation factor, mitochondrial OS=Sus scrofa OX=9823 GN=TUFM PE=4 SV=1	1	3	3	3	0	3	0	0	1	1	0	3	0	0	1	1	0	3	0	0	1	1	10.4	10.4	10.4	47.689	434	434	0	7.2384	0	10.4	0	0	2.3	4.4	715140	0	462990	0	0	134980	117170	29
tr|A0A4X1W9T4|A0A4X1W9T4_PIG	tr|A0A4X1W9T4|A0A4X1W9T4_PIG	5	5	5	tr|A0A4X1W9T4|A0A4X1W9T4_PIG DJ-1_PfpI domain-containing protein OS=Sus scrofa OX=9823 GN=PARK7 PE=4 SV=1	1	5	5	5	0	4	0	1	2	1	0	4	0	1	2	1	0	4	0	1	2	1	37.9	37.9	37.9	17.955	169	169	0	8.6843	0	33.7	0	8.9	13	4.1	1501000	0	733630	0	206550	465350	95485	11
tr|A0A8D0SPX8|A0A8D0SPX8_PIG	tr|A0A8D0SPX8|A0A8D0SPX8_PIG	3	3	3	tr|A0A8D0SPX8|A0A8D0SPX8_PIG Uncharacterized protein OS=Sus scrofa OX=9823 PE=4 SV=1	1	3	3	3	1	2	0	0	2	1	1	2	0	0	2	1	1	2	0	0	2	1	11.9	11.9	11.9	36.611	336	336	0	4.9241	3.6	6	0	0	9.5	3.6	935850	118030	321810	0	0	209610	286400	21
tr|A0A5S6GB93|A0A5S6GB93_PIG	tr|A0A5S6GB93|A0A5S6GB93_PIG	1	1	1	tr|A0A5S6GB93|A0A5S6GB93_PIG Membrane-associated progesterone receptor component 1 OS=Sus scrofa OX=9823 GN=PGRMC1 PE=1 SV=1	1	1	1	1	1	1	0	1	1	1	1	1	0	1	1	1	1	1	0	1	1	1	10.9	10.9	10.9	19.804	175	175	0	5.7918	10.9	10.9	0	10.9	10.9	10.9	430820	68079	122790	0	43253	80650	116050	9
tr|A0A4X1VKI2|A0A4X1VKI2_PIG;tr|I3LUR1|I3LUR1_PIG	tr|A0A4X1VKI2|A0A4X1VKI2_PIG;tr|I3LUR1|I3LUR1_PIG	21;20	21;20	21;20	tr|A0A4X1VKI2|A0A4X1VKI2_PIG Uncharacterized protein OS=Sus scrofa OX=9823 PE=4 SV=1;tr|I3LUR1|I3LUR1_PIG Heterogeneous nuclear ribonucleoprotein U like 2 OS=Sus scrofa OX=9823 GN=HNRNPUL2 PE=1 SV=2	2	21	21	21	5	16	0	4	15	4	5	16	0	4	15	4	5	16	0	4	15	4	31.6	31.6	31.6	83.13	728	728;757	0	128.31	10.7	26.5	0	7.1	24.9	6.6	11787000	1021500	5922000	0	535840	4194200	113840	34
tr|A0A287AFC3|A0A287AFC3_PIG	tr|A0A287AFC3|A0A287AFC3_PIG	3	3	3	tr|A0A287AFC3|A0A287AFC3_PIG ELAV-like protein OS=Sus scrofa OX=9823 GN=ELAVL1 PE=1 SV=1	1	3	3	3	0	2	0	0	2	1	0	2	0	0	2	1	0	2	0	0	2	1	13.9	13.9	13.9	33.558	303	303	0	8.9052	0	7.9	0	0	7.9	5.9	1407800	0	786080	0	0	549660	72018	14
tr|A0A480PE18|A0A480PE18_PIG	tr|A0A480PE18|A0A480PE18_PIG	9	9	9	tr|A0A480PE18|A0A480PE18_PIG Splicing factor 3B subunit 2 OS=Sus scrofa OX=9823 PE=4 SV=1	1	9	9	9	0	5	0	1	5	1	0	5	0	1	5	1	0	5	0	1	5	1	17.8	17.8	17.8	87.563	775	775	0	20.9	0	9.7	0	1.2	10.6	1.5	1932500	0	789210	0	89598	978700	74958	42
sp|P02475|CRYAA_PIG	sp|P02475|CRYAA_PIG	9	9	9	sp|P02475|CRYAA_PIG Alpha-crystallin A chain OS=Sus scrofa OX=9823 GN=CRYAA PE=1 SV=1	1	9	9	9	5	8	0	5	7	1	5	8	0	5	7	1	5	8	0	5	7	1	58.4	58.4	58.4	19.746	173	173	0	79.105	28.9	52	0	28.9	41.6	5.2	35586000	6014300	13674000	0	5041700	10645000	210240	11
tr|A0A8D1Y1Z2|A0A8D1Y1Z2_PIG	tr|A0A8D1Y1Z2|A0A8D1Y1Z2_PIG	3	3	3	tr|A0A8D1Y1Z2|A0A8D1Y1Z2_PIG Uncharacterized protein OS=Sus scrofa OX=9823 PE=4 SV=1	1	3	3	3	0	2	0	1	3	1	0	2	0	1	3	1	0	2	0	1	3	1	34	34	34	11.753	106	106	0	4.838	0	22.6	0	15.1	34	15.1	1020600	0	559210	0	0	433230	28156	7
tr|A0A8D0J914|A0A8D0J914_PIG	tr|A0A8D0J914|A0A8D0J914_PIG	1	1	1	tr|A0A8D0J914|A0A8D0J914_PIG Uncharacterized protein OS=Sus scrofa OX=9823 PE=4 SV=1	1	1	1	1	0	1	0	0	1	1	0	1	0	0	1	1	0	1	0	0	1	1	6.8	6.8	6.8	21.35	176	176	0.0085324	1.9765	0	6.8	0	0	6.8	6.8	583670	0	243990	0	0	189160	150520	9
tr|A0A5G2R6Z8|A0A5G2R6Z8_PIG	tr|A0A5G2R6Z8|A0A5G2R6Z8_PIG	3	3	3	tr|A0A5G2R6Z8|A0A5G2R6Z8_PIG Succinate dehydrogenase [ubiquinone] flavoprotein subunit, mitochondrial OS=Sus scrofa OX=9823 GN=SDHA PE=1 SV=1	1	3	3	3	0	2	0	0	1	2	0	2	0	0	1	2	0	2	0	0	1	2	6.2	6.2	6.2	63.623	583	583	0	3.0612	0	4.3	0	0	2.4	4.3	295570	0	137380	0	0	47232	110960	29
tr|L8AXL3|L8AXL3_PIG;tr|A0A4X1TK83|A0A4X1TK83_PIG	tr|L8AXL3|L8AXL3_PIG	19;1	2;0	1;0	tr|L8AXL3|L8AXL3_PIG IgG heavy chain OS=Sus scrofa OX=9823 GN=IGHG PE=2 SV=1	2	19	2	1	15	18	12	11	18	14	1	2	1	0	2	2	0	1	0	0	1	1	59.9	6.4	2.4	50.876	466	466;124	0	177.32	46.1	54.5	35.6	31.5	58.4	49.6	1045900	0	399010	0	0	382610	264280	17
tr|A0A8D0M5E0|A0A8D0M5E0_PIG;tr|A0A4X1SGL0|A0A4X1SGL0_PIG	tr|A0A8D0M5E0|A0A8D0M5E0_PIG;tr|A0A4X1SGL0|A0A4X1SGL0_PIG	11;11	11;11	11;11	tr|A0A8D0M5E0|A0A8D0M5E0_PIG Uncharacterized protein OS=Sus scrofa OX=9823 PE=4 SV=1;tr|A0A4X1SGL0|A0A4X1SGL0_PIG Uncharacterized protein OS=Sus scrofa OX=9823 GN=MYEF2 PE=4 SV=1	2	11	11	11	3	6	0	3	8	1	3	6	0	3	8	1	3	6	0	3	8	1	22.7	22.7	22.7	60.299	556	556;556	0	20.203	7.2	12.2	0	7.2	15.3	1.8	4454200	602390	1750200	0	276710	1703700	121200	25
tr|A0A4X1U566|A0A4X1U566_PIG	tr|A0A4X1U566|A0A4X1U566_PIG	11	11	9	tr|A0A4X1U566|A0A4X1U566_PIG Heterogeneous nuclear ribonucleoprotein F OS=Sus scrofa OX=9823 GN=HNRNPF PE=4 SV=1	1	11	11	9	4	9	1	1	6	4	4	9	1	1	6	4	2	7	0	0	4	2	41.1	41.1	34.5	45.669	414	414	0	125.86	13.8	34.1	4.1	4.1	23.7	14.5	7740700	1630500	2971700	0	0	2612900	525710	17
tr|A0A8D1BZB4|A0A8D1BZB4_PIG	tr|A0A8D1BZB4|A0A8D1BZB4_PIG	4	4	4	tr|A0A8D1BZB4|A0A8D1BZB4_PIG Uncharacterized protein OS=Sus scrofa OX=9823 PE=4 SV=1	1	4	4	4	0	3	0	0	4	2	0	3	0	0	4	2	0	3	0	0	4	2	6.6	6.6	6.6	73.557	653	653	0	6.2341	0	5.4	0	0	6.6	2.8	810070	0	360420	0	0	369470	80182	29
tr|A0A8D0XBR0|A0A8D0XBR0_PIG	tr|A0A8D0XBR0|A0A8D0XBR0_PIG	3	3	3	tr|A0A8D0XBR0|A0A8D0XBR0_PIG Uncharacterized protein OS=Sus scrofa OX=9823 PE=4 SV=1	1	3	3	3	0	1	0	0	3	1	0	1	0	0	3	1	0	1	0	0	3	1	2.4	2.4	2.4	265.28	2427	2427	0	3.8678	0	0.7	0	0	2.4	0.7	2846100	0	120930	0	0	2630200	94954	100
tr|A0A8D1LVU1|A0A8D1LVU1_PIG	tr|A0A8D1LVU1|A0A8D1LVU1_PIG	18	5	0	tr|A0A8D1LVU1|A0A8D1LVU1_PIG Uncharacterized protein OS=Sus scrofa OX=9823 PE=4 SV=1	1	18	5	0	13	15	9	7	14	13	3	3	0	0	4	2	0	0	0	0	0	0	41.6	10.8	0	52.598	471	471	0	12.433	35.7	39.1	22.3	19.7	33.5	36.1	1762600	337340	465850	0	0	611910	347540	19
tr|A0A8D1ZSM8|A0A8D1ZSM8_PIG	tr|A0A8D1ZSM8|A0A8D1ZSM8_PIG	15	15	15	tr|A0A8D1ZSM8|A0A8D1ZSM8_PIG Splicing factor 3b subunit 3 OS=Sus scrofa OX=9823 GN=SF3B3 PE=4 SV=1	1	15	15	15	2	13	0	1	12	3	2	13	0	1	12	3	2	13	0	1	12	3	17.3	17.3	17.3	128.61	1158	1158	0	29.742	2.2	15.3	0	1	13.5	3.5	5362500	826290	1891300	0	170080	2109400	365400	47
tr|A0A8D0M4E6|A0A8D0M4E6_PIG	tr|A0A8D0M4E6|A0A8D0M4E6_PIG	6	6	6	tr|A0A8D0M4E6|A0A8D0M4E6_PIG Uncharacterized protein OS=Sus scrofa OX=9823 PE=4 SV=1	1	6	6	6	1	4	0	1	4	1	1	4	0	1	4	1	1	4	0	1	4	1	5.7	5.7	5.7	176.85	1619	1619	0	43.257	1.6	4	0	0.6	4.5	1.6	4483300	234460	2009200	0	0	2109600	130030	80
tr|A0A8D1RHS8|A0A8D1RHS8_PIG	tr|A0A8D1RHS8|A0A8D1RHS8_PIG	7	4	4	tr|A0A8D1RHS8|A0A8D1RHS8_PIG Synaptotagmin binding cytoplasmic RNA interacting protein OS=Sus scrofa OX=9823 GN=SYNCRIP PE=4 SV=1	1	7	4	4	3	5	0	3	6	1	1	2	0	1	4	1	1	2	0	1	4	1	14.8	9.3	9.3	62.628	562	562	0	10.204	5.9	10.1	0	5.9	13.3	2.3	1132000	120080	432600	0	49501	476100	53709	29
tr|A0A4X1W1N1|A0A4X1W1N1_PIG	tr|A0A4X1W1N1|A0A4X1W1N1_PIG	3	3	3	tr|A0A4X1W1N1|A0A4X1W1N1_PIG Inosine-5-monophosphate dehydrogenase OS=Sus scrofa OX=9823 GN=IMPDH PE=3 SV=1	1	3	3	3	0	2	0	0	1	1	0	2	0	0	1	1	0	2	0	0	1	1	8.2	8.2	8.2	52.433	487	487	0	5.2007	0	6.6	0	0	2.5	1.6	441070	0	190760	0	0	135380	114930	23
tr|A0A8D1IXE0|A0A8D1IXE0_PIG;tr|A0A4X1W364|A0A4X1W364_PIG	tr|A0A8D1IXE0|A0A8D1IXE0_PIG;tr|A0A4X1W364|A0A4X1W364_PIG	10;8	10;8	10;8	tr|A0A8D1IXE0|A0A8D1IXE0_PIG Uncharacterized protein OS=Sus scrofa OX=9823 PE=4 SV=1;tr|A0A4X1W364|A0A4X1W364_PIG Aconitate hydratase, mitochondrial OS=Sus scrofa OX=9823 GN=ACO2 PE=3 SV=1	2	10	10	10	1	2	0	1	4	5	1	2	0	1	4	5	1	2	0	1	4	5	14.7	14.7	14.7	91.498	838	838;765	0	16.767	1.2	2.9	0	1.6	6.1	7.6	1679700	35604	324860	0	188870	404210	726150	41
tr|A0A4X1VJ58|A0A4X1VJ58_PIG;tr|A0A8D1NQ17|A0A8D1NQ17_PIG	tr|A0A4X1VJ58|A0A4X1VJ58_PIG;tr|A0A8D1NQ17|A0A8D1NQ17_PIG	23;23	23;23	23;23	tr|A0A4X1VJ58|A0A4X1VJ58_PIG MBD domain-containing protein OS=Sus scrofa OX=9823 PE=4 SV=1;tr|A0A8D1NQ17|A0A8D1NQ17_PIG Uncharacterized protein OS=Sus scrofa OX=9823 PE=4 SV=1	2	23	23	23	9	18	0	5	18	3	9	18	0	5	18	3	9	18	0	5	18	3	54.5	54.5	54.5	49.834	462	462;463	0	168.82	28.6	42.2	0	16.7	49.1	10	25123000	1649400	11276000	0	413120	11517000	267180	24
tr|A0A5G2QC44|A0A5G2QC44_PIG	tr|A0A5G2QC44|A0A5G2QC44_PIG	5	5	5	tr|A0A5G2QC44|A0A5G2QC44_PIG RING-type E3 ubiquitin transferase OS=Sus scrofa OX=9823 GN=TRIM21 PE=4 SV=1	1	5	5	5	3	3	0	1	5	2	3	3	0	1	5	2	3	3	0	1	5	2	12.9	12.9	12.9	52.538	459	459	0	65.85	9.8	9.8	0	3.7	12.9	5.7	1687800	195400	449100	0	53483	783400	206460	23
tr|A0A8D1HBW5|A0A8D1HBW5_PIG	tr|A0A8D1HBW5|A0A8D1HBW5_PIG	18	18	17	tr|A0A8D1HBW5|A0A8D1HBW5_PIG Elongation factor Tu GTP binding domain containing 2 OS=Sus scrofa OX=9823 GN=EFTUD2 PE=4 SV=1	1	18	18	17	2	8	0	1	17	2	2	8	0	1	17	2	2	7	0	1	16	2	30.2	30.2	29.1	95.947	853	853	0	46.951	2.8	13.5	0	2	28.3	2.8	5343100	224590	1720400	0	73997	3226800	97307	46
tr|A0A480TWI0|A0A480TWI0_PIG	tr|A0A480TWI0|A0A480TWI0_PIG	9	9	9	tr|A0A480TWI0|A0A480TWI0_PIG 40S ribosomal protein S5 (Fragment) OS=Sus scrofa OX=9823 PE=3 SV=1	1	9	9	9	0	7	0	0	7	3	0	7	0	0	7	3	0	7	0	0	7	3	39.5	39.5	39.5	22.413	200	200	0	284.71	0	35.5	0	0	39	23.5	3994500	0	1032900	0	0	2379100	582560	10
tr|A0A4X1T2C1|A0A4X1T2C1_PIG	tr|A0A4X1T2C1|A0A4X1T2C1_PIG	5	5	5	tr|A0A4X1T2C1|A0A4X1T2C1_PIG Glutaminyl-peptide cyclotransferase OS=Sus scrofa OX=9823 GN=QPCT PE=3 SV=1	1	5	5	5	0	3	0	0	4	2	0	3	0	0	4	2	0	3	0	0	4	2	20.8	20.8	20.8	41.128	361	361	0	6.8887	0	12.7	0	0	16.6	8	1134100	0	451490	0	0	509070	173520	18
tr|A0A287AUX8|A0A287AUX8_PIG	tr|A0A287AUX8|A0A287AUX8_PIG	4	4	4	tr|A0A287AUX8|A0A287AUX8_PIG CCT-gamma OS=Sus scrofa OX=9823 GN=CCT3 PE=1 SV=1	1	4	4	4	0	1	0	0	2	2	0	1	0	0	2	2	0	1	0	0	2	2	7.3	7.3	7.3	54.945	495	495	0	4.3169	0	2.2	0	0	3.6	3.6	2140000	0	117770	0	0	1505700	516570	30
tr|A0A480W7P6|A0A480W7P6_PIG	tr|A0A480W7P6|A0A480W7P6_PIG	2	2	2	tr|A0A480W7P6|A0A480W7P6_PIG Neutral alpha-glucosidase AB isoform 2 OS=Sus scrofa OX=9823 PE=3 SV=1	1	2	2	2	0	1	0	0	1	1	0	1	0	0	1	1	0	1	0	0	1	1	5.3	5.3	5.3	81.309	714	714	0.0085034	1.9553	0	2.4	0	0	2.4	2.9	83328	0	0	0	0	45722	37606	31
tr|A0A4X1TEF4|A0A4X1TEF4_PIG	tr|A0A4X1TEF4|A0A4X1TEF4_PIG	18	2	2	tr|A0A4X1TEF4|A0A4X1TEF4_PIG Tubulin beta chain OS=Sus scrofa OX=9823 PE=3 SV=1	1	18	2	2	12	13	9	6	14	12	1	0	0	0	1	1	1	0	0	0	1	1	43.5	9	9	50.21	455	455	0	5.1675	31.4	31.9	23.1	17.4	34.7	34.7	273130	86436	0	0	0	71219	115480	23
[truncated: 34 more columns]

## Sheet: RI_HisI ratio > 5
Protein IDs	iBAQ ATP1A3 RI	iBAQ His RI	ratio RI/HisI
tr|A0A8D1JH07|A0A8D1JH07_PIG	5663.6	49236	5.41088
tr|A0A8D1GYP3|A0A8D1GYP3_PIG	165780	163280	5.54795
sp|P80895|PIMT_PIG	0	37540	5.6561
tr|A0A8D0TZU7|A0A8D0TZU7_PIG;tr|A0A287BHY5|A0A287BHY5_PIG	0	12282	5.84359
sp|P52552|PRDX2_PIG	80246	48783	5.92542
tr|A0A481CZK5|A0A481CZK5_PIG	15499000	11116000	5.9292
tr|A0A8D0ZDV4|A0A8D0ZDV4_PIG	197980	239540	5.93471
tr|F1RW75|F1RW75_PIG;tr|A0A8D1A3U5|A0A8D1A3U5_PIG	65552	62323	6.13899
tr|A0A8D1JB64|A0A8D1JB64_PIG;tr|A0A480HAQ4|A0A480HAQ4_PIG	169790	137080	6.1769
tr|A0A4X1VYY4|A0A4X1VYY4_PIG	135480	108520	6.37947
sp|P02475|CRYAA_PIG	500010	420450	6.53728
tr|A0A089QDF5|A0A089QDF5_9LACO	86710000	73033000	6.62043
sp|Q007T1|CRBB1_PIG	70962	59401	6.70729
tr|A0A8D0R4J0|A0A8D0R4J0_PIG;tr|A0A5G2QML3|A0A5G2QML3_PIG	6156400	4963900	6.71468
tr|A0A4X1W1U6|A0A4X1W1U6_PIG	43104	66818	6.81119
tr|A0A286ZX29|A0A286ZX29_PIG	54463	20687	6.94156
tr|A0A8D0JYF2|A0A8D0JYF2_PIG	438680	42133	7.08613
tr|A0A8D1HRP8|A0A8D1HRP8_PIG	406030	130330	7.18338
tr|A0A4X1W9T4|A0A4X1W9T4_PIG	0	18777	7.2674
tr|A0A5G2QV25|A0A5G2QV25_PIG;tr|A0A4X1V3C3|A0A4X1V3C3_PIG	75733	89796	7.37449
tr|A0A8D0PGX2|A0A8D0PGX2_PIG	9199	6667.8	7.42899
tr|A0A286ZLQ8|A0A286ZLQ8_PIG	17311000	6644900	7.48017
tr|A0A5G2R2Z1|A0A5G2R2Z1_PIG	41674	25597	7.49541
tr|A0A4X1TUP3|A0A4X1TUP3_PIG	18296	13456	7.50595
tr|A0A4X1UBW2|A0A4X1UBW2_PIG	1206500	814560	7.51621
tr|A0A8D1GP30|A0A8D1GP30_PIG	89458	83247	7.57949
sp|P80031|GSTP1_PIG	308740	285400	7.5869
tr|A0A8D0HZX2|A0A8D0HZX2_PIG	3896.5	6838.7	7.66154
tr|Q765P8|Q765P8_PIG	60885	30247	7.92409
tr|A0A287A7C0|A0A287A7C0_PIG	10843	9012.2	8.00814
tr|A0A8D0SID3|A0A8D0SID3_PIG	2956500	2157700	8.04329
tr|A0A287B6M0|A0A287B6M0_PIG	27167	124460	8.05881
tr|A0A286ZQQ8|A0A286ZQQ8_PIG	922710	692610	8.10702
tr|A0A287AG39|A0A287AG39_PIG	9621.9	7939	8.1111
tr|A0A8D0M4L6|A0A8D0M4L6_PIG	14703	8141.8	8.36645
tr|A0A8D1IXE0|A0A8D1IXE0_PIG;tr|A0A4X1W364|A0A4X1W364_PIG	868.4	4606.6	8.37103
tr|A0A287B950|A0A287B950_PIG	40107	30639	8.38409
tr|A0A8D0T7Y2|A0A8D0T7Y2_PIG	1302.7	1552.6	8.54373
tr|A0A8D0JVK0|A0A8D0JVK0_PIG	46679	25118	8.55562
tr|A0A480J9N1|A0A480J9N1_PIG	533.62	1783.2	8.58064
tr|A0A287AR20|A0A287AR20_PIG	121230	95074	8.62297
sp|P01846|LAC_PIG;tr|A0A4X1T557|A0A4X1T557_PIG	2106300	3681900	8.75716
tr|A0A8D0SBP6|A0A8D0SBP6_PIG	109520	56406	8.77548
tr|A0A8D0R7H4|A0A8D0R7H4_PIG	53828	44475	8.81574
tr|A0A287BHE7|A0A287BHE7_PIG	146840	128850	8.86302
tr|A0A8D1C2Y0|A0A8D1C2Y0_PIG	47728	12575	9.00676
tr|A0A4X1TDD8|A0A4X1TDD8_PIG	264880	300990	9.08535
tr|A0A4X1SU44|A0A4X1SU44_PIG	215620	157430	9.25554
tr|A0A8D1WTN9|A0A8D1WTN9_PIG	867060	196640	9.27583
tr|A0A8D1YQ30|A0A8D1YQ30_PIG	1281.6	9139.9	9.29507
tr|A0A8D1IGI6|A0A8D1IGI6_PIG	84030	88736	9.2969
tr|A0A8D0XRL1|A0A8D0XRL1_PIG;tr|A0A4X1SZ51|A0A4X1SZ51_PIG	114570	38760	9.30057
tr|A0A480L3S8|A0A480L3S8_PIG	28031	37102	9.34774
tr|A0A4X1SJW0|A0A4X1SJW0_PIG	147820	187430	9.36616
tr|A0A8D0JF21|A0A8D0JF21_PIG	11876	11615	9.46449
tr|A0A5G2QIR3|A0A5G2QIR3_PIG;tr|F2Q9A3|F2Q9A3_PIG	94756	88574	9.50685
tr|A0A8D1DW67|A0A8D1DW67_PIG;tr|A0A287AQG9|A0A287AQG9_PIG	15104	3658.4	9.52602
tr|A0A8D0K3G9|A0A8D0K3G9_PIG	647350	656490	9.8067
tr|A0A5S6GB93|A0A5S6GB93_PIG	7564.3	4805.8	9.96067
tr|A0A4X1W7H9|A0A4X1W7H9_PIG	414060	307780	10.2843
tr|A0A8D0Y4H7|A0A8D0Y4H7_PIG	2291.9	8432.9	10.2943
tr|A0A8D1ITX3|A0A8D1ITX3_PIG;tr|A0A4X1VZZ5|A0A4X1VZZ5_PIG	266100	34498	10.3432
tr|A0A8D1B6N0|A0A8D1B6N0_PIG	13310	12521	10.607
tr|A0A8D0I8F8|A0A8D0I8F8_PIG;tr|A0A4X1VXP4|A0A4X1VXP4_PIG	26158	14415	10.7263
tr|A0A8D0N317|A0A8D0N317_PIG	19971	12452	10.942
tr|A0A8D0LDN0|A0A8D0LDN0_PIG	13679	11615	11.0375
tr|A0A5G2R367|A0A5G2R367_PIG	29264	11746	11.2787
tr|A0A4X1W4W4|A0A4X1W4W4_PIG	4114800	4785100	11.5824
tr|A0A8D1ALS1|A0A8D1ALS1_PIG;tr|A0A480V8Q4|A0A480V8Q4_PIG	21197	18980	11.6691
tr|A0A480PE18|A0A480PE18_PIG	0	2133.3	11.6697
tr|A0A8D0SC34|A0A8D0SC34_PIG	0	89899	11.7999
tr|A0A8D1NFD1|A0A8D1NFD1_PIG	0	9833	12.0136
tr|A0A8D1DEF3|A0A8D1DEF3_PIG	770430	421560	12.167
sp|Q9MZ15|VDAC2_PIG	186890	129500	12.3228
tr|A0A8D1IKF8|A0A8D1IKF8_PIG	119210	59145	12.3341
tr|A0A480VTI0|A0A480VTI0_PIG;tr|I3LPU8|I3LPU8_PIG	0	4536.1	12.4331
tr|L8B0R9|L8B0R9_PIG	2213400	1034000	12.5387
tr|A0A8D1PMS0|A0A8D1PMS0_PIG	7658.8	13641	12.5658
tr|Q4QZ00|Q4QZ00_PIG	46656	24532	12.6247
tr|A0A4X1UMP8|A0A4X1UMP8_PIG	51591	48199	12.914
tr|A0A4X1V1F0|A0A4X1V1F0_PIG	8725	14200	13.2549
tr|A0A287AEB1|A0A287AEB1_PIG	104280	67969	13.2725
tr|A0A8D1G7T8|A0A8D1G7T8_PIG	45721	22951	13.4164
tr|A0A4X1SUP3|A0A4X1SUP3_PIG	1386200	806390	13.5046
tr|A0A4X1U5E1|A0A4X1U5E1_PIG	22677	36506	13.5605
tr|A0A8D0M6L8|A0A8D0M6L8_PIG	50418	31345	14
tr|A0A480VHK4|A0A480VHK4_PIG	28661	11832	14.0838
tr|A0A4X1W5L3|A0A4X1W5L3_PIG	8430.3	5881.4	14.124
tr|A0A8D0Y521|A0A8D0Y521_PIG	38803	23487	14.2641
tr|A0A480TK22|A0A480TK22_PIG	0	14664	14.3897
tr|A0A5G2QVR1|A0A5G2QVR1_PIG	60838	42596	14.592
tr|A0A8D0PHE4|A0A8D0PHE4_PIG	72202	43204	14.6313
tr|A0A8D0ZKN2|A0A8D0ZKN2_PIG	5051.7	4340.5	14.6584
tr|L8B0W0|L8B0W0_PIG	7856200	5153700	14.737
tr|A0A286ZVL0|A0A286ZVL0_PIG;tr|A0A286ZJR3|A0A286ZJR3_PIG	90305	116040	14.7406
sp|Q29026|CEND_PIG	85024	34656	14.7565
tr|A0A8D1QN71|A0A8D1QN71_PIG;tr|A7YB43|A7YB43_PIG	400630	238950	15.2069
tr|A0A8D0TIH6|A0A8D0TIH6_PIG	1561.2	1298	15.5316
tr|A0A8D0U7H8|A0A8D0U7H8_PIG	54622	15556	15.7264
tr|A0A8D0K305|A0A8D0K305_PIG	33327	9646.3	15.7325
tr|A0A8D0K2Q1|A0A8D0K2Q1_PIG	58050	24036	15.8337
tr|A0A4X1TWR8|A0A4X1TWR8_PIG	75499	33520	16.0803
tr|L8B0U8|L8B0U8_PIG	391160	165310	16.6161
tr|A0A8D1LYX5|A0A8D1LYX5_PIG	8446.5	10712	16.741
tr|A0A8D0RAM6|A0A8D0RAM6_PIG	81218	42026	16.7944
tr|L8B165|L8B165_PIG	1009200	474270	16.9136
tr|A0A4X1TZD6|A0A4X1TZD6_PIG;tr|A0A8D0RBF4|A0A8D0RBF4_PIG	172360	84232	16.9294
tr|A0A8D1A476|A0A8D1A476_PIG;tr|F1RGJ3|F1RGJ3_PIG	45278	22515	17.014
tr|A0A4X1VL60|A0A4X1VL60_PIG	193060	43903	17.0387
tr|A0A8D1G670|A0A8D1G670_PIG	207040	93314	17.1207
tr|A0A8D0SGQ0|A0A8D0SGQ0_PIG	7615.9	3449.2	17.2762
tr|A0A286ZSI1|A0A286ZSI1_PIG	70984	16251	17.4112
tr|A0A8D0VWU6|A0A8D0VWU6_PIG	22171	12081	17.5631
tr|A0A480NGQ1|A0A480NGQ1_PIG;tr|F1RYZ0|F1RYZ0_PIG	65845	31182	17.5922
tr|A0A287AJQ2|A0A287AJQ2_PIG	21307	7720.1	17.6176
tr|A0A480THM2|A0A480THM2_PIG	0	1229.6	17.8904
tr|A0A4X1WCU9|A0A4X1WCU9_PIG;tr|A0A8D0XBR6|A0A8D0XBR6_PIG	613470	298430	18.2968
tr|A0A8D0M5E0|A0A8D0M5E0_PIG;tr|A0A4X1SGL0|A0A4X1SGL0_PIG	19449	9339.8	18.3933
tr|A0A8D0PSA2|A0A8D0PSA2_PIG	25036	8355.2	18.4065
tr|A0A8D0J4E7|A0A8D0J4E7_PIG;tr|F1S073|F1S073_PIG	57172	17477	18.5112
tr|A0A480PLY3|A0A480PLY3_PIG;tr|A0A287AXR5|A0A287AXR5_PIG	20609	33125	18.6171
tr|A0A8D0YV73|A0A8D0YV73_PIG	99418	63784	18.6238
tr|A0A8D1S9Q7|A0A8D1S9Q7_PIG	11363	4625.4	18.7099
sp|P02554|TBB_PIG	141600	43364	19.0176
tr|A0A480ECX1|A0A480ECX1_PIG;tr|A0A286ZPC8|A0A286ZPC8_PIG;tr|A0A4X1UED9|A0A4X1UED9_PIG	129460	59837	19.1286
tr|A0A480LD68|A0A480LD68_PIG	22700	10847	19.1463
tr|A0A8D0HXN5|A0A8D0HXN5_PIG;tr|A0A480TK33|A0A480TK33_PIG	31354	14137	19.548
tr|A0A287A7G8|A0A287A7G8_PIG;tr|Q29574|Q29574_PIG	909340	596000	19.6074
tr|A0A4X1SXI6|A0A4X1SXI6_PIG	18571	126870	19.9614
tr|A0A286ZXI2|A0A286ZXI2_PIG	9635.6	3946.7	19.984
tr|K7ZRK0|K7ZRK0_PIG	207200	89148	20.024
tr|A0A4X1VE38|A0A4X1VE38_PIG;tr|A0A8D1SAK4|A0A8D1SAK4_PIG	104660	41047	20.1796
tr|A0A287ALJ6|A0A287ALJ6_PIG	1357700	1345100	20.3204
tr|A0A287AVQ0|A0A287AVQ0_PIG	0	9482.2	20.5227
tr|A0A4X1V7Z1|A0A4X1V7Z1_PIG	51365	29287	20.9981
tr|L8B0V2|L8B0V2_PIG	95366	30642	21.0721
tr|A0A8D1RAV1|A0A8D1RAV1_PIG	1047.3	968.07	21.1235
tr|A0A8D0TUW1|A0A8D0TUW1_PIG	12244	7512.9	21.8504
tr|A0A8D1K633|A0A8D1K633_PIG	52156	10654	21.8725
tr|A0A8D0IVZ4|A0A8D0IVZ4_PIG	33999	8300.1	21.9154
tr|A0A480W9G4|A0A480W9G4_PIG	90292	21348	22.2147
tr|A0A8D2AG97|A0A8D2AG97_PIG;tr|Q1PC32|Q1PC32_PIG	10742	2687.7	22.2774
tr|A0A8D1FIB7|A0A8D1FIB7_PIG	18707	21372	22.565
tr|A0A8D1RHS8|A0A8D1RHS8_PIG	4140.8	1706.9	22.8684
tr|A0A4X1T5Y2|A0A4X1T5Y2_PIG	33190	22758	23.0631
tr|K7ZJP7|K7ZJP7_PIG;tr|A0A287B5C1|A0A287B5C1_PIG	1613300	705240	23.2176
tr|A7E1T1|A7E1T1_PIG	55635	19413	23.4549
tr|A0A8D1RWX9|A0A8D1RWX9_PIG	488.86	587.49	24.2557
tr|A0A8D0N658|A0A8D0N658_PIG	650690	226080	24.321
tr|A0A480TBN4|A0A480TBN4_PIG	4391.2	9405.2	24.4705
tr|A0A480TEX9|A0A480TEX9_PIG	25429	7334.2	24.8562
tr|A0A8D0Y7D9|A0A8D0Y7D9_PIG	103840	39364	25.3379
tr|L8AXL9|L8AXL9_PIG	112640	42533	25.3685
tr|A0A480LN86|A0A480LN86_PIG	470320	124310	26.3921
tr|A5A8V6|A5A8V6_PIG	12151	7681.9	26.7798
tr|A0A8D0UFB3|A0A8D0UFB3_PIG	27582	15372	26.8033
tr|A0A8D1FKM6|A0A8D1FKM6_PIG	74922	32332	27.0444
tr|A0A481CCJ1|A0A481CCJ1_PIG;tr|A0A076KRX0|A0A076KRX0_PIG	411490	77662	27.2965
tr|Q0QF26|Q0QF26_PIG	0	9126.9	27.4726
tr|A0A8D0JMT5|A0A8D0JMT5_PIG	14417	5045.5	27.5295
tr|A0A5G2QC44|A0A5G2QC44_PIG	6079.3	2325.3	28.1155
tr|A0A8D1YBS4|A0A8D1YBS4_PIG	397.43	1143.4	28.417
tr|A0A0B8RT73|A0A0B8RT73_PIG	12723	5072.9	28.6483
tr|A0A8D0Z8X7|A0A8D0Z8X7_PIG	15968	7112.9	29.2511
tr|A0A8D0J752|A0A8D0J752_PIG;tr|A0A480XVS8|A0A480XVS8_PIG	33773	5975.4	29.2934
tr|A0A8D0PR50|A0A8D0PR50_PIG	6419.2	2498.6	29.7086
tr|A0A4X1VAA9|A0A4X1VAA9_PIG	286380	33549	30.1529
tr|A0A8D1ZSM8|A0A8D1ZSM8_PIG	17581	3618.6	30.9623
tr|A0A287A8S8|A0A287A8S8_PIG;tr|A0A8D1S0Z9|A0A8D1S0Z9_PIG	79440	34445	31.4066
tr|A0A4X1TTH9|A0A4X1TTH9_PIG	24176	9184.7	31.9956
tr|A0A286ZY21|A0A286ZY21_PIG;tr|A0A480R697|A0A480R697_PIG	127020	20019	32.117
tr|L8B0S2|L8B0S2_PIG	72391	26180	32.1505
tr|A0A8D1SNA2|A0A8D1SNA2_PIG	10650	8299.8	32.802
tr|L8B180|L8B180_PIG	400570	60553	34.2923
sp|Q29048|VATA_PIG;tr|A0A287BCX5|A0A287BCX5_PIG	4486	2142	35.1289
tr|F1RPS8|F1RPS8_PIG;tr|A0A4X1UT11|A0A4X1UT11_PIG	35815	10672	35.3017
tr|A0A8D0Z247|A0A8D0Z247_PIG;tr|A0A4X1VRE9|A0A4X1VRE9_PIG	35075	13248	35.4929
tr|A0A4X1WBH4|A0A4X1WBH4_PIG	54147	5907.9	35.8706
tr|A0A5G2QCX2|A0A5G2QCX2_PIG	7444.8	1694.5	36.4438
tr|A0A8D1X8A4|A0A8D1X8A4_PIG	27446	5520.1	37.7149
tr|L8AXM5|L8AXM5_PIG	254490	45112	42.2615
tr|A0A8D1VB79|A0A8D1VB79_PIG	512090	47937	42.6768
tr|A0A287BQW3|A0A287BQW3_PIG	224710	36718	43.5617
tr|A0A8D0ISE7|A0A8D0ISE7_PIG	105200	12902	44.2404
tr|A0A481CXT9|A0A481CXT9_PIG;tr|A0A8D0J3C2|A0A8D0J3C2_PIG	45408	12687	44.3801
tr|A0A480W380|A0A480W380_PIG	2839.7	503.29	45.59
tr|A0A4X1VKI2|A0A4X1VKI2_PIG;tr|I3LUR1|I3LUR1_PIG	6785.1	3933.6	47.9764
tr|A0A8D2BVH4|A0A8D2BVH4_PIG;tr|A0A4X1UEN5|A0A4X1UEN5_PIG	88452	12955	49.4242
tr|A0A077ERI3|A0A077ERI3_PIG;tr|Q2NNN0|Q2NNN0_PIG	119110	34877	49.4595
tr|A0A8D0ZNL0|A0A8D0ZNL0_PIG	0	1114.2	51.2816
sp|Q9MZ16|VDAC1_PIG;tr|A0A2C9F3B2|A0A2C9F3B2_PIG	158430	38167	51.631
tr|A0A8D1HBW5|A0A8D1HBW5_PIG	4882.5	1608.6	51.9327
tr|A0A0B8S031|A0A0B8S031_PIG	56891	13525	53.4248
tr|A0A4X1VJ58|A0A4X1VJ58_PIG;tr|A0A8D1NQ17|A0A8D1NQ17_PIG	53087	13540	54.7245
tr|A0A287AMK0|A0A287AMK0_PIG;tr|A0A8D1G6L9|A0A8D1G6L9_PIG	15411	2215.2	55.4126
tr|A0A286ZKD4|A0A286ZKD4_PIG	13582	1753.5	55.5991
tr|A0A4X1VCA5|A0A4X1VCA5_PIG	2957.8	3848.7	59.0875
tr|L8B0S7|L8B0S7_PIG	75533	6738.8	69.919
tr|A0A8D0V5V0|A0A8D0V5V0_PIG	190360	11239	76.1118
tr|A0A8D1ATV3|A0A8D1ATV3_PIG	2130.2	173.78	91.9208
tr|A0A4X1WCL8|A0A4X1WCL8_PIG	10105	1869.8	94.1224
tr|A0A8D0KHA5|A0A8D0KHA5_PIG	3636.2	1686.5	96.4364
tr|A0A4X1USI8|A0A4X1USI8_PIG	44531	4135.8	110.457
tr|A0A287AAR4|A0A287AAR4_PIG;tr|A0A5S6I3N7|A0A5S6I3N7_PIG	624540	35772	113.161
tr|A0A287BI76|A0A287BI76_PIG	187220	3975.3	146.807
tr|A0A140H1A1|A0A140H1A1_PIG;tr|A7LGJ4|A7LGJ4_PIG	1143500	11753	282.609
sp|Q29122|MYO6_PIG	5434.8	1666.7	644.087
tr|A0A480IQL7|A0A480IQL7_PIG;tr|A0A480LAT2|A0A480LAT2_PIG	995540	4400.7	764.628
sp|A6M931|IF4A3_PIG;tr|A0A8D2A241|A0A8D2A241_PIG	76425	0	#DIV/0!
sp|O18766|OPSD_PIG	391330	0	#DIV/0!
sp|P05024|AT1A1_PIG	4729.5	0	#DIV/0!
sp|P05027|AT1B1_PIG;tr|A0A5S6HMA0|A0A5S6HMA0_PIG	958610	0	#DIV/0!
sp|P09571|TRFE_PIG	2254.5	0	#DIV/0!
sp|P46410|GLNA_PIG	37530	0	#DIV/0!
sp|Q29594|KCRB_PIG	244470	0	#DIV/0!
tr|A0A0B8RZJ8|A0A0B8RZJ8_PIG	74394	0	#DIV/0!
tr|A0A1B0UGS1|A0A1B0UGS1_PIG	17914	0	#DIV/0!
tr|A0A286ZIE8|A0A286ZIE8_PIG	10940	0	#DIV/0!
tr|A0A286ZKP8|A0A286ZKP8_PIG	9493.2	0	#DIV/0!
tr|A0A286ZLE4|A0A286ZLE4_PIG;tr|A0A4X1VVK7|A0A4X1VVK7_PIG	21046	0	#DIV/0!
tr|A0A286ZWW2|A0A286ZWW2_PIG	11678	0	#DIV/0!
tr|A0A286ZYX8|A0A286ZYX8_PIG	8739.8	0	#DIV/0!
tr|A0A287A1L1|A0A287A1L1_PIG	16057	0	#DIV/0!
tr|A0A287A881|A0A287A881_PIG	4330.8	0	#DIV/0!
tr|A0A287AA79|A0A287AA79_PIG	401170	0	#DIV/0!
tr|A0A287AT59|A0A287AT59_PIG	8375.3	0	#DIV/0!
tr|A0A287AW15|A0A287AW15_PIG	8500.5	0	#DIV/0!
tr|A0A287AWI9|A0A287AWI9_PIG	2511.7	0	#DIV/0!
tr|A0A287B6M7|A0A287B6M7_PIG	11380	0	#DIV/0!
tr|A0A287B7T5|A0A287B7T5_PIG	27268	0	#DIV/0!
tr|A0A287BA37|A0A287BA37_PIG	121310	0	#DIV/0!
tr|A0A287BMU4|A0A287BMU4_PIG	23954	0	#DIV/0!
tr|A0A287BP82|A0A287BP82_PIG	3327.7	0	#DIV/0!
tr|A0A287BQU7|A0A287BQU7_PIG	14144	0	#DIV/0!
tr|A0A287BRP2|A0A287BRP2_PIG	75031	0	#DIV/0!
tr|A0A480M929|A0A480M929_PIG	10271	0	#DIV/0!
tr|A0A480N074|A0A480N074_PIG	2819.2	0	#DIV/0!
tr|A0A480PPW2|A0A480PPW2_PIG	1662.4	0	#DIV/0!
tr|A0A480PSI7|A0A480PSI7_PIG	21103	0	#DIV/0!
tr|A0A480SPX0|A0A480SPX0_PIG	58062	0	#DIV/0!
tr|A0A480U069|A0A480U069_PIG	72314	0	#DIV/0!
tr|A0A480V4L8|A0A480V4L8_PIG	8766.9	0	#DIV/0!
tr|A0A480X8Q0|A0A480X8Q0_PIG	12742	0	#DIV/0!
tr|A0A481AK13|A0A481AK13_PIG	6949.2	0	#DIV/0!
tr|A0A4X1SGV4|A0A4X1SGV4_PIG;tr|A0A4X1SHD0|A0A4X1SHD0_PIG;tr|A0A286ZRK2|A0A286ZRK2_PIG	2770500	0	#DIV/0!
tr|A0A4X1SJX5|A0A4X1SJX5_PIG	23206	0	#DIV/0!
tr|A0A4X1SQU2|A0A4X1SQU2_PIG	3944.2	0	#DIV/0!
tr|A0A4X1T1A9|A0A4X1T1A9_PIG	10195	0	#DIV/0!
tr|A0A4X1T8J9|A0A4X1T8J9_PIG	155930	0	#DIV/0!
tr|A0A4X1T930|A0A4X1T930_PIG	7431.1	0	#DIV/0!
tr|A0A4X1TDE1|A0A4X1TDE1_PIG	21537	0	#DIV/0!
tr|A0A4X1TEF4|A0A4X1TEF4_PIG	3758.1	0	#DIV/0!
tr|A0A4X1TK99|A0A4X1TK99_PIG	21335	0	#DIV/0!
tr|A0A4X1TP40|A0A4X1TP40_PIG	76932	0	#DIV/0!
tr|A0A4X1TSR5|A0A4X1TSR5_PIG	50799	0	#DIV/0!
tr|A0A4X1TXH1|A0A4X1TXH1_PIG	140260	0	#DIV/0!
tr|A0A4X1U177|A0A4X1U177_PIG;tr|A0A8D1X1V4|A0A8D1X1V4_PIG	5297.2	0	#DIV/0!
tr|A0A4X1U1K0|A0A4X1U1K0_PIG	9360.5	0	#DIV/0!
tr|A0A4X1U3T4|A0A4X1U3T4_PIG	34767	0	#DIV/0!
tr|A0A4X1U566|A0A4X1U566_PIG	82747	0	#DIV/0!
tr|A0A4X1U5H3|A0A4X1U5H3_PIG;sp|P79260|ARRS_PIG	18443	0	#DIV/0!
tr|A0A4X1U876|A0A4X1U876_PIG	1919.7	0	#DIV/0!
tr|A0A4X1U941|A0A4X1U941_PIG	45787	0	#DIV/0!
tr|A0A4X1U9Z4|A0A4X1U9Z4_PIG	32209	0	#DIV/0!
tr|A0A4X1UH19|A0A4X1UH19_PIG;tr|Q5IZV0|Q5IZV0_PIG	5930.4	0	#DIV/0!
tr|A0A4X1UHF7|A0A4X1UHF7_PIG;sp|O18868|KCNB1_PIG	125340	0	#DIV/0!
tr|A0A4X1UJV5|A0A4X1UJV5_PIG	41448	0	#DIV/0!
tr|A0A4X1UT32|A0A4X1UT32_PIG	68934	0	#DIV/0!
tr|A0A4X1V4N1|A0A4X1V4N1_PIG;tr|F1ST41|F1ST41_PIG;tr|A0A4X1V5V5|A0A4X1V5V5_PIG	211420	0	#DIV/0!
tr|A0A4X1V5R9|A0A4X1V5R9_PIG	5461.8	0	#DIV/0!
tr|A0A4X1V6W4|A0A4X1V6W4_PIG	8210.8	0	#DIV/0!
tr|A0A4X1VA58|A0A4X1VA58_PIG	22256	0	#DIV/0!
tr|A0A4X1VLH1|A0A4X1VLH1_PIG	15248	0	#DIV/0!
tr|A0A4X1VM94|A0A4X1VM94_PIG	51789	0	#DIV/0!
tr|A0A4X1VQM0|A0A4X1VQM0_PIG	69811	0	#DIV/0!
tr|A0A4X1VT46|A0A4X1VT46_PIG	7033.4	0	#DIV/0!
tr|A0A4X1VUN6|A0A4X1VUN6_PIG	522660	0	#DIV/0!
tr|A0A4X1VVD9|A0A4X1VVD9_PIG	17933	0	#DIV/0!
tr|A0A4X1W2S7|A0A4X1W2S7_PIG	19445	0	#DIV/0!
tr|A0A4X1W9B9|A0A4X1W9B9_PIG	41416	0	#DIV/0!
tr|A0A4X1W9X7|A0A4X1W9X7_PIG	27711	0	#DIV/0!
tr|A0A4X1WBS5|A0A4X1WBS5_PIG	55606	0	#DIV/0!
tr|A0A4X1WC20|A0A4X1WC20_PIG	2471.6	0	#DIV/0!
tr|A0A5G2QP44|A0A5G2QP44_PIG;tr|A0A4X1UW65|A0A4X1UW65_PIG;tr|K7GRW9|K7GRW9_PIG;tr|A0A4X1V083|A0A4X1V083_PIG	2096300	0	#DIV/0!
tr|A0A5G2QQ33|A0A5G2QQ33_PIG	12218	0	#DIV/0!
tr|A0A5G2QQP2|A0A5G2QQP2_PIG	16481	0	#DIV/0!
tr|A0A5G2QXJ5|A0A5G2QXJ5_PIG	3269	0	#DIV/0!
tr|A0A5G2R0H7|A0A5G2R0H7_PIG	208290	0	#DIV/0!
tr|A0A5G2R7E2|A0A5G2R7E2_PIG	168430	0	#DIV/0!
tr|A0A5G2R9W3|A0A5G2R9W3_PIG	123590	0	#DIV/0!
tr|A0A5G2RCQ0|A0A5G2RCQ0_PIG	22371	0	#DIV/0!
tr|A0A5G2RGK0|A0A5G2RGK0_PIG	12313	0	#DIV/0!
tr|A0A5K1TZB6|A0A5K1TZB6_PIG	6311	0	#DIV/0!
tr|A0A8D0IJY9|A0A8D0IJY9_PIG	6176.8	0	#DIV/0!
tr|A0A8D0IRW2|A0A8D0IRW2_PIG	19612	0	#DIV/0!
tr|A0A8D0IS20|A0A8D0IS20_PIG;tr|A0A5G2QG93|A0A5G2QG93_PIG	76728	0	#DIV/0!
tr|A0A8D0J9V3|A0A8D0J9V3_PIG	34786	0	#DIV/0!
tr|A0A8D0JZB8|A0A8D0JZB8_PIG;tr|F1SJG8|F1SJG8_PIG;tr|A0A4X1W8Q8|A0A4X1W8Q8_PIG	90590	0	#DIV/0!
tr|A0A8D0K0V5|A0A8D0K0V5_PIG	24520	0	#DIV/0!
tr|A0A8D0KD50|A0A8D0KD50_PIG;sp|Q95266|KCC2D_PIG	3354.2	0	#DIV/0!
tr|A0A8D0KIC3|A0A8D0KIC3_PIG	29951	0	#DIV/0!
tr|A0A8D0LFG3|A0A8D0LFG3_PIG	179980	0	#DIV/0!
tr|A0A8D0LP07|A0A8D0LP07_PIG;tr|A0A4X1ULA7|A0A4X1ULA7_PIG	51709	0	#DIV/0!
tr|A0A8D0M4E6|A0A8D0M4E6_PIG	2930.7	0	#DIV/0!
tr|A0A8D0M4V8|A0A8D0M4V8_PIG	32124	0	#DIV/0!
tr|A0A8D0P9C0|A0A8D0P9C0_PIG	14536	0	#DIV/0!
tr|A0A8D0PN01|A0A8D0PN01_PIG;tr|A0A4X1U3S6|A0A4X1U3S6_PIG	36308	0	#DIV/0!
tr|A0A8D0PSF0|A0A8D0PSF0_PIG	24490	0	#DIV/0!
tr|A0A8D0R7A9|A0A8D0R7A9_PIG	8946.2	0	#DIV/0!
tr|A0A8D0RBA8|A0A8D0RBA8_PIG	26634	0	#DIV/0!
tr|A0A8D0RDW9|A0A8D0RDW9_PIG;tr|A0A4X1W191|A0A4X1W191_PIG	266140	0	#DIV/0!
tr|A0A8D0S1A1|A0A8D0S1A1_PIG	989.07	0	#DIV/0!
tr|A0A8D0SPX8|A0A8D0SPX8_PIG	5620.6	0	#DIV/0!
tr|A0A8D0U6T9|A0A8D0U6T9_PIG	57167	0	#DIV/0!
tr|A0A8D0UXS6|A0A8D0UXS6_PIG	12380	0	#DIV/0!
tr|A0A8D0UYR4|A0A8D0UYR4_PIG	18243	0	#DIV/0!
tr|A0A8D0VY91|A0A8D0VY91_PIG;tr|A0A4X1TJ78|A0A4X1TJ78_PIG	4250.9	0	#DIV/0!
tr|A0A8D0W9Y1|A0A8D0W9Y1_PIG	12286	0	#DIV/0!
tr|A0A8D0X2A8|A0A8D0X2A8_PIG	6826.3	0	#DIV/0!
tr|A0A8D0XWB5|A0A8D0XWB5_PIG	4525.8	0	#DIV/0!
tr|A0A8D1A1S2|A0A8D1A1S2_PIG	10162	0	#DIV/0!
tr|A0A8D1A5E9|A0A8D1A5E9_PIG	6536.8	0	#DIV/0!
tr|A0A8D1BHM5|A0A8D1BHM5_PIG	60692	0	#DIV/0!
tr|A0A8D1BIP1|A0A8D1BIP1_PIG	57212	0	#DIV/0!
tr|A0A8D1EM85|A0A8D1EM85_PIG	10688	0	#DIV/0!
tr|A0A8D1ETP1|A0A8D1ETP1_PIG	16512	0	#DIV/0!
tr|A0A8D1FCB0|A0A8D1FCB0_PIG	4057.7	0	#DIV/0!
tr|A0A8D1GHS3|A0A8D1GHS3_PIG;tr|A0A4X1VWX9|A0A4X1VWX9_PIG	12587	0	#DIV/0!
tr|A0A8D1GHW1|A0A8D1GHW1_PIG;tr|A0A4X1UXJ1|A0A4X1UXJ1_PIG	7625.2	0	#DIV/0!
tr|A0A8D1GW40|A0A8D1GW40_PIG	3229	0	#DIV/0!
tr|A0A8D1HID3|A0A8D1HID3_PIG	3474.8	0	#DIV/0!
tr|A0A8D1HWA5|A0A8D1HWA5_PIG	3782.3	0	#DIV/0!
tr|A0A8D1I1M8|A0A8D1I1M8_PIG;tr|A0A4X1TIA4|A0A4X1TIA4_PIG	15302	0	#DIV/0!
tr|A0A8D1I9M6|A0A8D1I9M6_PIG	59347	0	#DIV/0!
tr|A0A8D1JTE5|A0A8D1JTE5_PIG	22449	0	#DIV/0!
tr|A0A8D1LVU1|A0A8D1LVU1_PIG	15540	0	#DIV/0!
tr|A0A8D1MTU5|A0A8D1MTU5_PIG;tr|A0A287AFA5|A0A287AFA5_PIG	1466.1	0	#DIV/0!
tr|A0A8D1NEJ7|A0A8D1NEJ7_PIG	226970	0	#DIV/0!
tr|A0A8D1NQD3|A0A8D1NQD3_PIG	50838	0	#DIV/0!
tr|A0A8D1T071|A0A8D1T071_PIG	44509	0	#DIV/0!
tr|A0A8D1UDQ8|A0A8D1UDQ8_PIG	388.45	0	#DIV/0!
tr|A0A8D1V0V5|A0A8D1V0V5_PIG	2694.1	0	#DIV/0!
tr|A0A8D1VYM7|A0A8D1VYM7_PIG;sp|Q767L0|ABCF1_PIG	19041	0	#DIV/0!
tr|A0A8D1WE43|A0A8D1WE43_PIG;tr|A0A480QN87|A0A480QN87_PIG	90208	0	#DIV/0!
tr|A0A8D1ZGU3|A0A8D1ZGU3_PIG	39788	0	#DIV/0!
tr|A0A8D1ZWI0|A0A8D1ZWI0_PIG	1207.5	0	#DIV/0!
tr|A0A8D2A7R0|A0A8D2A7R0_PIG	16318	0	#DIV/0!
tr|F1RNV1|F1RNV1_PIG;tr|A0A8D0LQI9|A0A8D0LQI9_PIG	51641	0	#DIV/0!
tr|F1RWI2|F1RWI2_PIG;tr|A0A8D1H1Z5|A0A8D1H1Z5_PIG	2038.8	0	#DIV/0!
tr|F1RXA6|F1RXA6_PIG	7497.1	0	#DIV/0!
tr|F1SAM2|F1SAM2_PIG;tr|A0A8D0K2E2|A0A8D0K2E2_PIG	4796.6	0	#DIV/0!
tr|F1SPP8|F1SPP8_PIG	3370.2	0	#DIV/0!
tr|G3CKJ2|G3CKJ2_PIG	18662	0	#DIV/0!
tr|G9F6Y0|G9F6Y0_PIG	9603.9	0	#DIV/0!
tr|K7GLF7|K7GLF7_PIG	4776.3	0	#DIV/0!
tr|L8B0U1|L8B0U1_PIG	20873	0	#DIV/0!
tr|L8B149|L8B149_PIG	6941.3	0	#DIV/0!
tr|V5N6F9|V5N6F9_PRRSV	2246.6	0	#DIV/0!

## Sheet: RII_HisII ratio > 5
Protein IDs	iBAQ ATP1A3 RII	iBAQ His RII	ratio RII/HisII
tr|A0A4X1UMP8|A0A4X1UMP8_PIG	419620	79362	5.28742
tr|A0A5G2RGK0|A0A5G2RGK0_PIG	62281	11333	5.49554
tr|A0A8D0SGQ0|A0A8D0SGQ0_PIG	41130	7393.1	5.5633
tr|A0A286ZJ53|A0A286ZJ53_PIG	48247	8334.1	5.78911
tr|A0A8D1ZGU3|A0A8D1ZGU3_PIG	198170	33341	5.94373
tr|A0A8D0J4E7|A0A8D0J4E7_PIG;tr|F1S073|F1S073_PIG	97805	16275	6.00952
tr|A0A8D0K0V5|A0A8D0K0V5_PIG	345140	56261	6.13462
tr|F1RXA6|F1RXA6_PIG	12074	1853.7	6.51346
tr|A0A8D1DW67|A0A8D1DW67_PIG;tr|A0A287AQG9|A0A287AQG9_PIG	8337.6	1270.1	6.56452
tr|A0A480U069|A0A480U069_PIG	555740	83412	6.66259
tr|A0A8D1HWA5|A0A8D1HWA5_PIG	18804	2735.3	6.87457
tr|A0A5G2R2Z1|A0A5G2R2Z1_PIG	131160	19028	6.893
tr|A0A8D0JYF2|A0A8D0JYF2_PIG	225060	31369	7.1746
sp|O18766|OPSD_PIG	905560	123070	7.35809
tr|F1RNV1|F1RNV1_PIG;tr|A0A8D0LQI9|A0A8D0LQI9_PIG	154900	20230	7.65695
tr|A0A8D0SI04|A0A8D0SI04_PIG	917470	117430	7.81291
tr|A0A8D1VB79|A0A8D1VB79_PIG	132900	15670	8.48117
tr|A0A286ZYX8|A0A286ZYX8_PIG	45734	5323	8.59177
tr|A0A8D0T7Y2|A0A8D0T7Y2_PIG	9356.2	1053.8	8.87853
tr|A0A8D1BHM5|A0A8D1BHM5_PIG	88142	9902.2	8.90125
tr|A0A4X1WBH4|A0A4X1WBH4_PIG	80975	8865.4	9.13382
tr|A0A4X1U3T4|A0A4X1U3T4_PIG	21518	2267.4	9.49016
tr|A0A286ZLQ8|A0A286ZLQ8_PIG	4938000	485890	10.1628
tr|A0A4X1UF35|A0A4X1UF35_PIG	9797.8	930.64	10.528
tr|A0A8D0IS20|A0A8D0IS20_PIG;tr|A0A5G2QG93|A0A5G2QG93_PIG	118250	9673.2	12.2245
tr|A0A287BPI6|A0A287BPI6_PIG	217350	17210	12.6293
tr|A0A287BI76|A0A287BI76_PIG	276150	21163	13.0487
tr|A0A8D0JMT5|A0A8D0JMT5_PIG	111020	8416.8	13.1903
tr|A0A8D1BIP1|A0A8D1BIP1_PIG	147680	10656	13.8589
tr|A0A287BA37|A0A287BA37_PIG	175350	12279	14.2805
tr|A0A140H1A1|A0A140H1A1_PIG;tr|A7LGJ4|A7LGJ4_PIG	1493300	95898	15.5718
tr|A0A8D1HRP8|A0A8D1HRP8_PIG	140020	7748.9	18.0697
tr|A0A8D0N317|A0A8D0N317_PIG	103820	4594.5	22.5966
tr|F1SAM2|F1SAM2_PIG;tr|A0A8D0K2E2|A0A8D0K2E2_PIG	61026	1909.6	31.9575
tr|A0A481CNG2|A0A481CNG2_PIG	423760	9062	46.7623
tr|A0A4X1SGV4|A0A4X1SGV4_PIG;tr|A0A4X1SHD0|A0A4X1SHD0_PIG;tr|A0A286ZRK2|A0A286ZRK2_PIG	7850100	56388	139.216
sp|P05027|AT1B1_PIG;tr|A0A5S6HMA0|A0A5S6HMA0_PIG	2542600	16975	149.785
tr|A0A4X1UZU9|A0A4X1UZU9_PIG	1185	0	#DIV/0!
tr|A0A287BSL4|A0A287BSL4_PIG	1301.5	0	#DIV/0!
tr|A0A5G2QT71|A0A5G2QT71_PIG	2019	0	#DIV/0!
tr|A0A8D0N517|A0A8D0N517_PIG;tr|A0A481BS11|A0A481BS11_PIG	3157.1	0	#DIV/0!
tr|A0A287B9G0|A0A287B9G0_PIG	3655.9	0	#DIV/0!
tr|A0A3G5MVI8|A0A3G5MVI8_PIG	3689.1	0	#DIV/0!
tr|A0A480JNI2|A0A480JNI2_PIG	3705.7	0	#DIV/0!
tr|A0A8D0M6K3|A0A8D0M6K3_PIG;tr|A0A480YMH8|A0A480YMH8_PIG	4203.7	0	#DIV/0!
tr|A0A4X1SQU2|A0A4X1SQU2_PIG	4493.8	0	#DIV/0!
tr|A0A8D0XJN9|A0A8D0XJN9_PIG	4835.8	0	#DIV/0!
tr|A0A287A881|A0A287A881_PIG	4877.6	0	#DIV/0!
tr|A0A8D1I1M8|A0A8D1I1M8_PIG;tr|A0A4X1TIA4|A0A4X1TIA4_PIG	4908.6	0	#DIV/0!
tr|A0A4X1U7I9|A0A4X1U7I9_PIG	5350.2	0	#DIV/0!
tr|A0A4X1VT46|A0A4X1VT46_PIG	5528	0	#DIV/0!
tr|A0A4X1UER6|A0A4X1UER6_PIG	5687.6	0	#DIV/0!
tr|F2Z5K2|F2Z5K2_PIG	6083.2	0	#DIV/0!
tr|A0A8D1RAJ7|A0A8D1RAJ7_PIG	6468	0	#DIV/0!
tr|A0A8D1B1X5|A0A8D1B1X5_PIG	7470.1	0	#DIV/0!
tr|A0A4X1U1K0|A0A4X1U1K0_PIG	8110.3	0	#DIV/0!
tr|A0A286ZWW2|A0A286ZWW2_PIG	8418.3	0	#DIV/0!
tr|A0A4X1UI47|A0A4X1UI47_PIG	8493	0	#DIV/0!
tr|A0A4X1V6W4|A0A4X1V6W4_PIG	9200.7	0	#DIV/0!
tr|A0A8D2BJM4|A0A8D2BJM4_PIG	9360.7	0	#DIV/0!
tr|A0A286ZKG9|A0A286ZKG9_PIG	11457	0	#DIV/0!
tr|F1RWI2|F1RWI2_PIG;tr|A0A8D1H1Z5|A0A8D1H1Z5_PIG	12514	0	#DIV/0!
tr|A0A287AT59|A0A287AT59_PIG	12895	0	#DIV/0!
tr|A0A8D2A1H5|A0A8D2A1H5_PIG;tr|A0A287AKA3|A0A287AKA3_PIG	13095	0	#DIV/0!
tr|A0A8D0HZX2|A0A8D0HZX2_PIG	13674	0	#DIV/0!
tr|A0A4X1W5L3|A0A4X1W5L3_PIG	13746	0	#DIV/0!
tr|A0A4X1T8C2|A0A4X1T8C2_PIG	14090	0	#DIV/0!
tr|A0A8D0T7B1|A0A8D0T7B1_PIG	14462	0	#DIV/0!
tr|A0A5G2Q7Z2|A0A5G2Q7Z2_PIG	14545	0	#DIV/0!
tr|A0A481AB22|A0A481AB22_PIG	14582	0	#DIV/0!
tr|A0A287BMU4|A0A287BMU4_PIG	16728	0	#DIV/0!
tr|A0A4X1VLH1|A0A4X1VLH1_PIG	16985	0	#DIV/0!
tr|A0A8D1W771|A0A8D1W771_PIG	18305	0	#DIV/0!
tr|A0A4X1U9K1|A0A4X1U9K1_PIG	18639	0	#DIV/0!
tr|A0A8D1V4Y8|A0A8D1V4Y8_PIG	18819	0	#DIV/0!
tr|Q29231|Q29231_PIG	21372	0	#DIV/0!
tr|A0A4X1W9D7|A0A4X1W9D7_PIG	21718	0	#DIV/0!
tr|A0A287BP82|A0A287BP82_PIG	21992	0	#DIV/0!
tr|A0A8D1VYM7|A0A8D1VYM7_PIG;sp|Q767L0|ABCF1_PIG	23038	0	#DIV/0!
tr|A0A5G2QP58|A0A5G2QP58_PIG	23310	0	#DIV/0!
tr|A0A287ASI0|A0A287ASI0_PIG	23985	0	#DIV/0!
tr|A0A8D0MCR0|A0A8D0MCR0_PIG	26823	0	#DIV/0!
tr|A0A5G2RCQ0|A0A5G2RCQ0_PIG	31887	0	#DIV/0!
tr|A0A4X1VYV1|A0A4X1VYV1_PIG	33780	0	#DIV/0!
tr|A0A8D1FCB0|A0A8D1FCB0_PIG	33899	0	#DIV/0!
tr|A0A4X1TZH6|A0A4X1TZH6_PIG	34932	0	#DIV/0!
tr|A0A287AWM5|A0A287AWM5_PIG	36770	0	#DIV/0!
tr|A0A4X1SY39|A0A4X1SY39_PIG	41702	0	#DIV/0!
tr|A0A4X1W2S7|A0A4X1W2S7_PIG	42505	0	#DIV/0!
tr|A0A8D1S1S3|A0A8D1S1S3_PIG	43195	0	#DIV/0!
tr|A0A287AW15|A0A287AW15_PIG	43559	0	#DIV/0!
tr|A0A287BQU7|A0A287BQU7_PIG	44798	0	#DIV/0!
sp|P52552|PRDX2_PIG	50928	0	#DIV/0!
tr|A0A4X1TDE1|A0A4X1TDE1_PIG	51357	0	#DIV/0!
tr|A0A8D1TJ75|A0A8D1TJ75_PIG	60834	0	#DIV/0!
tr|A0A4X1TP40|A0A4X1TP40_PIG	61298	0	#DIV/0!
tr|A0A4X1TXH1|A0A4X1TXH1_PIG	70170	0	#DIV/0!
tr|A0A8D0PN01|A0A8D0PN01_PIG;tr|A0A4X1U3S6|A0A4X1U3S6_PIG	74195	0	#DIV/0!
tr|A0A8D0LP07|A0A8D0LP07_PIG;tr|A0A4X1ULA7|A0A4X1ULA7_PIG	74468	0	#DIV/0!
tr|A0A8D1WE43|A0A8D1WE43_PIG;tr|A0A480QN87|A0A480QN87_PIG	77237	0	#DIV/0!
tr|A0A8D1NMG1|A0A8D1NMG1_PIG	79192	0	#DIV/0!
tr|A0A8D0LZ95|A0A8D0LZ95_PIG	84623	0	#DIV/0!
tr|A0A4X1VHG5|A0A4X1VHG5_PIG	85411	0	#DIV/0!
tr|A0A287B857|A0A287B857_PIG	90126	0	#DIV/0!
tr|A0A4X1SGL9|A0A4X1SGL9_PIG	109870	0	#DIV/0!
tr|A0A8D1NQD3|A0A8D1NQD3_PIG	121460	0	#DIV/0!
tr|A0A4X1W2T3|A0A4X1W2T3_PIG	126420	0	#DIV/0!
tr|A0A4X1U941|A0A4X1U941_PIG	139790	0	#DIV/0!
tr|A0A4X1SVR1|A0A4X1SVR1_PIG	164050	0	#DIV/0!
tr|A0A8D0JTT4|A0A8D0JTT4_PIG	168020	0	#DIV/0!
[truncated: 7 more rows]

## Sheet: RIII_HisIII > 5
Protein IDs	iBAQ ATP1A3 RIII	iBAQ His RIII	ratio RIII/HisIII
[truncated: 113 more rows]
