# Supplementary material for: Retinoschisin and novel Na/K-ATPase interaction partners Kv2.1 and Kv8.2 define a growing protein complex at the inner segments of mammalian photoreceptors
Source: Cell Mol Life Sci. 2022 Jul 25;79(8):448. doi: 10.1007/s00018-022-04409-9 (PMC9314279; doi:10.1007/s00018-022-04409-9)
Supplement: Supplementary file 4 — Supplementary file4 (DOCX 16 KB) [file 18_2022_4409_MOESM4_ESM.xlsx]

## Sheet: ATP1A3 RI
Protein IDs	Majority protein IDs	Peptide counts (all)	Peptide counts (razor+unique)	Peptide counts (unique)	Fasta headers	Number of proteins	Peptides	Razor + unique peptides	Unique peptides	Sequence coverage [%]	Unique + razor sequence coverage [%]	Unique sequence coverage [%]	Mol. weight [kDa]	Sequence length	Sequence lengths	Fraction average	Fraction 1	Fraction 2	Fraction 3	Fraction 4	Fraction 5	Fraction 6	Fraction 7	Fraction 8	Fraction 9	Q-value	Score	Intensity	iBAQ peptides	iBAQ	MS/MS count	Peptide sequences	Only identified by site	Reverse	Potential contaminant	id	Peptide IDs	Peptide is razor	Mod. peptide IDs	Evidence IDs	MS/MS IDs	Best MS/MS	Carbamidomethyl (C) site IDs	Deamidation (N) site IDs	Oxidation (M) site IDs	Propionamide site IDs	Carbamidomethyl (C) site positions	Deamidation (N) site positions	Oxidation (M) site positions
sp|A6M931|IF4A3_PIG;tr|A0A8D2A241|A0A8D2A241_PIG	sp|A6M931|IF4A3_PIG;tr|A0A8D2A241|A0A8D2A241_PIG	5;4	5;4	5;4	sp|A6M931|IF4A3_PIG Eukaryotic initiation factor 4A-III OS=Sus scrofa OX=9823 GN=EIF4A3 PE=2 SV=1;tr|A0A8D2A241|A0A8D2A241_PIG Uncharacterized protein OS=Sus scrofa OX=9823 PE=4 SV=1	2	5	5	5	19.5	19.5	19.5	46.84	411	411;414	6						6				0	24.688	2182900	23	76425	7	AATATMATSGSAR;DIEQYYSTQIDEMPMNVADLI;ETQALILAPTR;GIYAYGFEKPSAIQQR;GLDVPQVSLIINYDLPNNR				62	15;212;365;493;495	True;True;True;True;True	17;226;399;539;541	31;629;1082;1514;1516;1517	43;44;1020;1677;2383;2385;2386	44;1020;1677;2383;2385			58;59;60				7;403;405
sp|O18766|OPSD_PIG	sp|O18766|OPSD_PIG	2	2	2	sp|O18766|OPSD_PIG Rhodopsin OS=Sus scrofa OX=9823 GN=RHO PE=1 SV=1	1	2	2	2	8.3	8.3	8.3	39.026	348	348	3.3	2	2	2	2		1	1			0	4.8243	3130600	8	391330	9	NPLGDDEASTTTSK;SASIYNPVIYIMMNK				63	1095;1252	True;True	1219;1404;1405	3721;3722;3723;3724;3725;3726;4394;4395;4396;4397	5787;5788;5789;5790;5791;5792;5793;5794;5795;6942;6943;6944;6945;6946	5791;6945		69	61;62			302	308;309
tr|A0A4X1UHF7|A0A4X1UHF7_PIG;sp|O18868|KCNB1_PIG	tr|A0A4X1UHF7|A0A4X1UHF7_PIG;sp|O18868|KCNB1_PIG	9;9	9;9	6;6	tr|A0A4X1UHF7|A0A4X1UHF7_PIG Potassium voltage-gated channel subfamily B member 1 OS=Sus scrofa OX=9823 GN=KCNB1 PE=3 SV=1;sp|O18868|KCNB1_PIG Potassium voltage-gated channel subfamily B member 1 OS=Sus scrofa OX=9823 GN=KCNB1 PE=2 SV=1	2	9	9	6	15.2	15.2	11.1	96.087	858	858;858	3.05	8	8	7	7	2	5				0	36.583	7105800	40	132180	42	EELEMESIPSPVAPLPTR;HPGAFTSILNFYR;HSTGLQSLGFTLR;LNVGGLAHEVLWR;SIEMMDIVVEK;SMSSIDSFISCATDFPEATR;SVLQFQNVR;TQSQPILNTK;VNFMEGDPSPLVPVLGMYHDPLR				64	289;590;598;895;1299;1337;1391;1500;1651	True;True;True;True;True;True;True;True;True	317;641;649;980;1457;1498;1557;1688;1862	845;846;847;1869;1870;1871;1872;1888;1889;1890;1891;1892;1893;1894;1895;3020;3021;3022;3023;3024;3025;3026;4601;4602;4603;4604;4821;4822;5015;5016;5017;5018;5019;5516;5517;6007;6008	1308;1309;1310;1311;1312;2985;2986;2987;2988;2989;2990;3016;3017;3018;3019;3020;3021;3022;3023;4689;4690;4691;4692;4693;4694;4695;4696;7261;7262;7263;7264;7265;7621;7622;7926;7927;7928;7929;7930;7931;8750;8751;9500;9501	1309;2987;3020;4692;7262;7621;7930;8751;9500	46		63;64;65;66;67;68		594		460;461;562;585;677;690
sp|O62680|CD59_PIG	sp|O62680|CD59_PIG	1	1	1	sp|O62680|CD59_PIG CD59 glycoprotein OS=Sus scrofa OX=9823 GN=CD59 PE=1 SV=1	1	1	1	1	8.9	8.9	8.9	13.79	123	123	9									1	0	1.5664	0	4	0	0	FDECNFDFISR				65	385	True	421	1143	1768	1768	47				71
sp|P01846|LAC_PIG;tr|A0A4X1T557|A0A4X1T557_PIG;tr|A0A8D0SI04|A0A8D0SI04_PIG	sp|P01846|LAC_PIG;tr|A0A4X1T557|A0A4X1T557_PIG;tr|A0A8D0SI04|A0A8D0SI04_PIG	8;8;7	8;8;7	1;1;0	sp|P01846|LAC_PIG Ig lambda chain C region OS=Sus scrofa OX=9823 PE=1 SV=1;tr|A0A4X1T557|A0A4X1T557_PIG Ig-like domain-containing protein OS=Sus scrofa OX=9823 PE=4 SV=1;tr|A0A8D0SI04|A0A8D0SI04_PIG Uncharacterized protein OS=Sus scrofa OX=9823 PE=4 SV=1	3	8	8	1	97.1	97.1	18.1	11.003	105	105;126;211	7.3				2	1	2	19	10	6	0	323.31	60123000	6	2209400	26	AAPTVNLFPPSSEELGTNK;AGGTTVTQGVETTK;AGGTTVTQGVETTKPSK;ATLVCLISDFYPGAVTVTWK;PSKQSNNKYAASSYLALSASDWK;SSSGFTCQVTHEGTIVEK;TVTPSECA;YAASSYLALSASDWK				66	10;50;51;144;1143;1371;1544;1736	True;True;True;True;True;True;True;True	11;12;54;55;154;1280;1534;1744;1957	16;17;18;19;20;21;22;23;24;187;188;189;190;191;192;193;194;419;420;421;422;423;424;3977;4948;4949;4950;4951;4952;5695;6267;6268;6269;6270;6271;6272;6273;6274;6275;6276	18;19;20;21;22;23;24;25;26;27;28;29;30;31;32;33;34;35;357;358;359;360;361;362;363;364;365;366;367;368;713;714;715;716;717;718;719;720;721;6223;7818;7819;7820;7821;7822;7823;7824;7825;7826;7827;7828;7829;7830;7831;8994;9902;9903;9904;9905;9906;9907;9908;9909;9910;9911;9912;9913;9914;9915	22;358;364;720;6223;7825;8994;9912	48;49;50	70;71;72			27;86;104	9;62;63
sp|P02475|CRYAA_PIG	sp|P02475|CRYAA_PIG	5	5	5	sp|P02475|CRYAA_PIG Alpha-crystallin A chain OS=Sus scrofa OX=9823 GN=CRYAA PE=1 SV=1	1	5	5	5	28.9	28.9	28.9	19.746	173	173	8.17								5	1	0	11.685	6014300	11	500010	9	ALGPFYPSR;FVIFLDVK;HFSPEDLTVK;TVLDSGVSEVR;VPSGVDAGHSER				67	84;437;569;1535;1666	True;True;True;True;True	90;481;619;1731;1879	271;272;1307;1771;5665;6041	498;499;500;2032;2826;2827;8952;9550;9551	498;2032;2826;8952;9551
sp|P02554|TBB_PIG;CON__ENSEMBL:ENSBTAP00000025008	sp|P02554|TBB_PIG	18;3	2;0	0;0	sp|P02554|TBB_PIG Tubulin beta chain OS=Sus scrofa OX=9823 PE=1 SV=1	2	18	2	0	52.4	6.1	0	49.86	445	445;536	5				1	2	1				0	11.533	2832000	20	141600	8	AILVDLEPGTMDSVR;EVDEQMLNVQNK;FPGQLNADLR;GHYTEGAELVDSVLDVVR;GHYTEGAELVDSVLDVVRK;IMNTFSVVPSPK;INVYYNEAAGNK;IREEYPDR;LAVNMVPFPR;LHFFMPGFAPLTSR;LTTPTYGDLNHLVSATMSGVTTCLR;MSATFIGNSTAIQELFK;MSMKEVDEQMLNVQNK;NSSYFVEWIPNNVK;RISEQFTAMFR;SGPFGQIFRPDNFVFGQSGAGNNWAK;YLTVAAVFR				68	65;91;369;412;485;486;682;690;703;798;835;953;1013;1018;1108;1224;1295;1775	True;False;False;False;False;False;False;True;False;False;False;False;False;False;False;False;False;False	69;404;450;531;532;745;754;767;866;914;1040;1107;1108;1115;1239;1376;1453;1999	230;231;232;1107;1108;1228;1496;1497;1498;1499;1500;1501;1502;1503;1504;2267;2283;2305;2306;2307;2308;2309;2614;2615;2616;2817;2818;3190;3339;3340;3341;3342;3343;3380;3773;4333;4586;4587;6436;6437;6438;6439;6440	418;419;420;421;422;423;1724;1725;1726;1906;2360;2361;2362;2363;2364;2365;2366;2367;2368;2369;2370;2371;2372;3576;3599;3600;3623;3624;3625;3626;3627;3628;3629;3630;3631;3632;3633;3634;3635;4085;4086;4087;4088;4394;4395;4936;5177;5178;5179;5180;5181;5182;5183;5184;5185;5233;5234;5870;5871;6867;7232;7233;7234;10211;10212;10213;10214;10215;10216;10217	421;1725;1906;2363;2372;3576;3599;3634;4087;4395;4936;5179;5234;5870;6867;7233;10216	51	73	69;70;71;72;73;74;75;76;77;78		239	370	73;164;233;257;267;321;323;330;363;388
sp|P05024|AT1A1_PIG	sp|P05024|AT1A1_PIG	27	1	1	sp|P05024|AT1A1_PIG Sodium/potassium-transporting ATPase subunit alpha-1 OS=Sus scrofa OX=9823 GN=ATP1A1 PE=1 SV=1	1	27	1	1	32	2	2	112.68	1021	1021	2		1								0	2.7976	212830	45	4729.5	2	AAVPDAVGK;ADIGVAMGIAGSDVSK;DGPNALTPPPTTPEWVK;EQPLDEELKDAFQNAYLELGGLGER;GIVVYTGDR;GVGIISEGNETVEDIAAR;IAGLCNR;IMESFKNMVPQQALVIR;IVEIPFNSTNK;KADIGVAMGIAGSDVSK;LIFDNLK;LIFDNLKK;LIIVEGCQR;LNIPVSQVNPR;MSINAEEVVVGDLVEVK;NIAFFSTNCVEGTAR;NLEAVETLGSTSTICSDK;NLEAVETLGSTSTICSDKTGTLTQNR;NMVPQQALVIR;NSVFQQGMK;QAADMILLDDNFASIVTGVEEGR;QGAIVAVTGDGVNDSPASKK;SPDFTNENPLETR;TSATWLALSR;VDNSSLTGESEPQTR;VIMVTGDHPITAK;YH…				69	17;27;206;351;492;553;603;679;726;736;841;842;846;889;1017;1056;1077;1078;1089;1109;1148;1164;1344;1502;1571;1617;1762	False;False;False;False;False;False;False;False;False;False;False;False;False;False;False;False;False;False;False;False;False;True;False;False;False;False;False	19;29;219;383;538;602;603;654;742;791;801;802;920;921;927;928;974;1114;1165;1192;1193;1194;1195;1211;1212;1213;1240;1285;1286;1287;1288;1306;1507;1690;1774;1825;1826;1985	33;34;35;49;50;51;52;595;596;597;598;599;1046;1511;1512;1513;1727;1728;1729;1730;1731;1732;1733;1734;1735;1736;1737;1738;1739;1740;1741;1900;2264;2389;2390;2412;2413;2414;2415;2416;2826;2827;2828;2829;2840;2841;2842;2843;2844;3000;3001;3002;3003;3004;3005;3006;3377;3378;3379;3520;3623;3624;3625;3626;3627;3628;3629;3630;3631;3632;3633;3634;3704;3705;3706;3707;3708;3709;3710;3711;3712;3713;3774;398…	46;47;48;49;72;73;74;75;76;944;945;946;947;948;949;950;951;952;1623;2380;2381;2382;2755;2756;2757;2758;2759;2760;2761;2762;2763;2764;2765;2766;2767;2768;2769;2770;2771;2772;2773;2774;2775;2776;2777;2778;2779;2780;2781;2782;2783;2784;2785;3030;3572;3753;3754;3789;3790;3791;3792;3793;4404;4405;4406;4407;4408;4422;4423;4424;4425;4426;4427;4428;4429;4430;4656;4657;4658;4659;4660;4661;4662;4663;4664;4…	48;75;949;1623;2381;2764;3030;3572;3753;3791;4404;4408;4429;4663;5231;5474;5646;5658;5765;5872;6234;6400;7698;8772;9227;9347;10140	52;53;54;55	74;75;76;77;78	79;80;81;82;83;84;85	9;10	247;372;426;703	161;358;538;636;752	156;162;176;613;732;746;947
sp|P05027|AT1B1_PIG;tr|A0A5S6HMA0|A0A5S6HMA0_PIG	sp|P05027|AT1B1_PIG;tr|A0A5S6HMA0|A0A5S6HMA0_PIG	8;8	8;8	8;8	sp|P05027|AT1B1_PIG Sodium/potassium-transporting ATPase subunit beta-1 OS=Sus scrofa OX=9823 GN=ATP1B1 PE=1 SV=2;tr|A0A5S6HMA0|A0A5S6HMA0_PIG Sodium/potassium-transporting ATPase subunit beta OS=Sus scrofa OX=9823 GN=ATP1B1 PE=1 SV=1	2	8	8	8	35	35	35	35.158	303	303;325	4.61	3	4	3	2	5	11	1	1	1	0	323.31	37197000	12	958610	47	AYGENIGYSEK;DDMIFEDCGNVPSELK;DLAQKDDMIFEDCGNVPSELK;PNDPQSYESYVVSIVR;TEISFRPNDPQSYESYVVSIVR;VAPPGLTQIPQSQK;VGTMEYFGLGGYPGFPLQYYPYYGK;YNPYVLPVHCTGK				70	167;193;218;1137;1426;1557;1606;1779	True;True;True;True;True;True;True;True	178;206;233;1274;1596;1758;1812;1813;2003	502;503;504;505;578;641;3971;5166;5167;5168;5169;5170;5171;5172;5173;5174;5714;5715;5716;5717;5718;5719;5720;5888;5889;5890;5891;5892;5893;5894;6446	823;824;825;826;920;921;1038;6217;8148;8149;8150;8151;8152;8153;8154;8155;8156;8157;8158;8159;8160;8161;8162;8163;8164;8165;9022;9023;9024;9025;9026;9027;9028;9029;9030;9031;9032;9033;9034;9035;9309;9310;9311;9312;9313;9314;9315;9316;9317;9318;10224	826;921;1038;6217;8161;9033;9314;10224	56;57		86;87		126;213		121;227
sp|P46410|GLNA_PIG	sp|P46410|GLNA_PIG	5	5	5	sp|P46410|GLNA_PIG Glutamine synthetase OS=Sus scrofa OX=9823 GN=GLUL PE=2 SV=3	1	5	5	5	16.4	16.4	16.4	42.03	373	373	5.57			1			6				0	36.69	1627200	15	37530	5	LTGFHETSNINDFSAGVANR;LVFCEVFK;RLTGFHETSNINDFSAGVANR;TCLLNETGDEPFQYKN;VQAMYIWIDGTGEGLR				71	942;960;1228;1412;1673	True;True;True;True;True	1029;1047;1380;1581;1887	3175;3221;4338;4339;5126;6081;6082	4917;4995;6872;6873;8097;9615;9616	4917;4995;6872;8097;9616	58;59		88		99;359		29
sp|P63053|RL40_PIG;tr|A0A8D1CWH3|A0A8D1CWH3_PIG	sp|P63053|RL40_PIG;tr|A0A8D1CWH3|A0A8D1CWH3_PIG	5;5	5;5	5;5	sp|P63053|RL40_PIG Ubiquitin-60S ribosomal protein L40 OS=Sus scrofa OX=9823 GN=UBA52 PE=1 SV=2;tr|A0A8D1CWH3|A0A8D1CWH3_PIG Uncharacterized protein OS=Sus scrofa OX=9823 PE=4 SV=1	2	5	5	5	36.7	36.7	36.7	14.728	128	128;284	5.45	1	2	4	1		4	1	6	1	0	156.69	21474000	6	3405200	29	EGIPPDQQR;ESTLHLVLR;IQDKEGIPPDQQR;TITLEVEPSDTIENVK;TLSDYNIQK				72	300;361;695;1453;1475	True;True;True;True;True	328;395;759;1629;1656	867;1072;1073;1074;1075;1076;1077;1078;2289;2290;5325;5326;5327;5328;5329;5330;5331;5332;5419;5420	1341;1665;1666;1667;1668;1669;1670;1671;1672;3607;3608;8456;8457;8458;8459;8460;8461;8462;8463;8464;8465;8466;8467;8468;8469;8470;8471;8610;8611	1341;1671;3608;8469;8611
sp|P80031|GSTP1_PIG	sp|P80031|GSTP1_PIG	5	5	5	sp|P80031|GSTP1_PIG Glutathione S-transferase P OS=Sus scrofa OX=9823 GN=GSTP1 PE=1 SV=2	1	5	5	5	37.7	37.7	37.7	23.497	207	207	8								6		0	32.414	3396100	11	308740	4	EAALVDMVNDGVEDLR;FQDGDLTLYQSNAILR;IHQVLNPSCLDAFPLLSAYVAR;PPYTITYFPVR;YATLIYTNYEAGK				73	269;413;644;1138;1740	True;True;True;True;True	296;451;452;696;1275;1961	815;1229;1230;1981;3972;6281	1270;1907;1908;3143;6218;9923;9924	1270;1908;3143;6218;9923	60	79	89		167	64	89
sp|Q007T1|CRBB1_PIG	sp|Q007T1|CRBB1_PIG	4	4	4	sp|Q007T1|CRBB1_PIG Beta-crystallin B1 OS=Sus scrofa OX=9823 GN=CRYBB1 PE=2 SV=1	1	4	4	4	22.9	22.9	22.9	27.912	249	249	7							5			0	38.934	1232600	16	70962	6	GYQYLLEPGDFR;LVVFEQENFQGR;SIIVTSGPWVAFEQSNFR;VSSGTWVGYQYPGYR				74	565;973;1301;1692	True;True;True;True	615;1061;1459;1907	1765;3269;4606;4607;6109	2819;5082;5083;7267;7268;9650	2819;5083;7267;9650
sp|Q29026|CEND_PIG	sp|Q29026|CEND_PIG	1	1	1	sp|Q29026|CEND_PIG Cell cycle exit and neuronal differentiation protein 1 OS=Sus scrofa OX=9823 GN=CEND1 PE=1 SV=1	1	1	1	1	13.6	13.6	13.6	13.968	140	140	8.5								1	1	0	48.659	425120	5	85024	2	GPGDGAEEAEAPSGGPGGR				75	515	True	561	1542;1543	2420;2421	2420
tr|A0A287BCX5|A0A287BCX5_PIG;sp|Q29048|VATA_PIG	tr|A0A287BCX5|A0A287BCX5_PIG;sp|Q29048|VATA_PIG	1;1	1;1	1;1	tr|A0A287BCX5|A0A287BCX5_PIG H(+)-transporting two-sector ATPase OS=Sus scrofa OX=9823 GN=ATP6V1A PE=1 SV=1;sp|Q29048|VATA_PIG V-type proton ATPase catalytic subunit A OS=Sus scrofa OX=9823 GN=ATP6V1A PE=2 SV=2	2	1	1	1	2.9	2.9	2.9	64.182	581	581;617	4				1						0.0080214	0.83779	152520	32	4766.4	1	LAEMPADSGYPAYLGAR				76	776	True	842	2520	3950	3950			90				369
sp|Q29122|MYO6_PIG	sp|Q29122|MYO6_PIG	8	8	8	sp|Q29122|MYO6_PIG Unconventional myosin-VI OS=Sus scrofa OX=9823 GN=MYO6 PE=1 SV=1	1	8	8	8	8.8	8.8	8.8	144.86	1254	1254	3.62			7					1		0	13.134	798770	61	10395	8	DLEISIDALMAK;IAQSEAELISDEAQADPGLR;IGLDDEEKLDLFR;IVEANPLLEAFGNAK;LVGILDILDEENR;TVRNNNSSR;TVYSHLFDHVVNR;YLTESYGTGQDIDDR				77	221;610;638;725;961;1540;1546;1773	True;True;True;True;True;True;True;True	236;662;690;790;1048;1738;1746;1997	644;1909;1970;2388;3222;5685;5697;6432	1042;3039;3040;3129;3752;4996;8980;8996;10204	1042;3040;3129;3752;4996;8980;8996;10204			91				883
sp|Q29594|KCRB_PIG	sp|Q29594|KCRB_PIG	10	10	10	sp|Q29594|KCRB_PIG Creatine kinase B-type OS=Sus scrofa OX=9823 GN=CKB PE=2 SV=2	1	10	10	10	35.4	35.4	35.4	42.657	381	381	6						14				0	30.524	5178200	17	244470	19	ELFDPIIEDR;GTGGVDTAAVGGVFDVSNADR;LAVEALSSLDGDLAGR;LEQGQAIDDLVPAQK;LGFSEVELVQMVVDGVK;LLIEMEQR;RGTGGVDTAAVGGVFDVSNADR;TDLNPDNLQGGDDLDPNYVLSSR;TFLVWINEEDHLR;VLTPELYAELR				78	321;545;797;812;828;863;1220;1419;1433;1647	True;True;True;True;True;True;True;True;True;True	350;594;865;886;907;946;1372;1589;1603;1856	912;1718;2613;2694;2809;2810;2922;4328;5144;5145;5190;5191;5977;5978	1408;1409;2746;4084;4209;4386;4387;4557;4558;6861;8122;8123;8124;8125;8189;8190;8191;9438;9439	1409;2746;4084;4209;4386;4558;6861;8125;8190;9438			92;93				352;363
tr|A0A8D1VYM7|A0A8D1VYM7_PIG;sp|Q767L0|ABCF1_PIG	tr|A0A8D1VYM7|A0A8D1VYM7_PIG;sp|Q767L0|ABCF1_PIG	6;6	6;6	6;6	tr|A0A8D1VYM7|A0A8D1VYM7_PIG Uncharacterized protein OS=Sus scrofa OX=9823 PE=4 SV=1;sp|Q767L0|ABCF1_PIG ATP-binding cassette sub-family F member 1 OS=Sus scrofa OX=9823 GN=ABCF1 PE=3 SV=1	2	6	6	6	10.8	10.8	10.8	91.608	807	807;807	3			6							0	7.8351	848880	36	19041	7	AANAAENDFSVSQAEMSSR;LQGQLEQGDDTAADRLEK;LSVPASDEEEEAPAPVPR;MEETPTEYLQR;STLLLLLTGK;TFFEELAVEDR				79	9;904;936;984;1378;1431	True;True;True;True;True;True	10;990;1023;1073;1541;1601	15;3036;3166;3283;4972;5185	17;4707;4907;5100;7857;7858;8183	17;4707;4907;5100;7858;8183			94;95				253;665
sp|Q9MZ15|VDAC2_PIG	sp|Q9MZ15|VDAC2_PIG	5	5	5	sp|Q9MZ15|VDAC2_PIG Voltage-dependent anion-selective channel protein 2 OS=Sus scrofa OX=9823 GN=VDAC2 PE=2 SV=1	1	5	5	5	19.7	19.7	19.7	31.592	294	294	7							5			0	8.5734	3376300	16	161940	5	GFGFGLVK;LTLSALVDGK;NNFAVGYR;VNNSSLIGVGYTQTLRPGVK;YQLDPTASISAK				80	463;949;1090;1656;1784	True;True;True;True;True	509;1036;1214;1867;2008	1357;3186;3714;6016;6455	2098;4930;5780;9514;10233	2098;4930;5780;9514;10233
sp|Q9MZ16|VDAC1_PIG;tr|A0A2C9F3B2|A0A2C9F3B2_PIG	sp|Q9MZ16|VDAC1_PIG;tr|A0A2C9F3B2|A0A2C9F3B2_PIG	12;9	12;9	12;9	sp|Q9MZ16|VDAC1_PIG Voltage-dependent anion-selective channel protein 1 OS=Sus scrofa OX=9823 GN=VDAC1 PE=2 SV=3;tr|A0A2C9F3B2|A0A2C9F3B2_PIG Voltage-dependent anion-selective channel protein 1 OS=Sus scrofa OX=9823 GN=VDAC1 PE=1 SV=2	2	12	12	12	54.8	54.8	54.8	30.726	283	283;286	7							14			0	37.221	4918600	17	213870	12	AVPPTYADLGK;EHVNLGCDVDFDIAGPSIR;KLETAVNLAWTAGNSNTR;LTFDSSFSPNTGK;LTFDSSFSPNTGKK;LTLSALLDGK;SENGLEFTSSGSANTETTK;TKSENGLEFTSSGSANTETTK;VNNSSLIGLGYTQTLKPGIK;WNTDNTLGTEITVEDQLAR;WTEYGLTFTEK;YQIDPDACFSAK				81	159;304;750;940;941;948;1275;1455;1655;1732;1733;1782	True;True;True;True;True;True;True;True;True;True;True;True	170;332;816;1027;1028;1035;1432;1631;1632;1866;1953;1954;2006	487;873;2439;3172;3173;3174;3185;4512;5334;5335;6015;6255;6256;6452	808;1348;3822;3823;4914;4915;4916;4928;4929;7118;8475;8476;9513;9880;9881;10230	808;1348;3823;4914;4915;4928;7118;8476;9513;9880;9881;10230	61;62	80			127;232	37
tr|A0A075B7H9|A0A075B7H9_PIG	tr|A0A075B7H9|A0A075B7H9_PIG	2	2	0	tr|A0A075B7H9|A0A075B7H9_PIG Ig-like domain-containing protein OS=Sus scrofa OX=9823 PE=4 SV=7	1	2	2	0	37.6	37.6	0	10.585	101	101	7.75							2	1	1	0	25.06	0	5	0	0	AALTITGAQAEDEADYFCALYK;QLIYSTNNRPTGVPSR				82	7;1180	True;True	7;1325;1326	8;9;4163;4164	9;10;6539;6540	9;6539	63	81			89	53
tr|A0A075B7J0|A0A075B7J0_PIG	tr|A0A075B7J0|A0A075B7J0_PIG	2	1	1	tr|A0A075B7J0|A0A075B7J0_PIG Ig-like domain-containing protein OS=Sus scrofa OX=9823 PE=4 SV=7	1	2	1	1	38.4	16.2	16.2	10.41	99	99	7.33							2	1		0	2.254	0	4	0	0	ATLTITGAQAEDEADYFCALYK;QLIYSTNSRPTGVPSR				83	143;1181	False;True	153;1327;1328	418;4165;4166;4167	712;6541;6542;6543;6544	712;6543	64	82			89	53
tr|A0A077ERI3|A0A077ERI3_PIG;tr|Q2NNN0|Q2NNN0_PIG	tr|A0A077ERI3|A0A077ERI3_PIG;tr|Q2NNN0|Q2NNN0_PIG	2;2	2;2	2;2	tr|A0A077ERI3|A0A077ERI3_PIG Cytochrome c oxidase subunit 2 OS=Sus scrofa OX=9823 GN=COX2 PE=3 SV=1;tr|Q2NNN0|Q2NNN0_PIG Cytochrome c oxidase subunit 2 OS=Sus scrofa OX=9823 GN=COX2 PE=3 SV=1	2	2	2	2	10.1	10.1	10.1	26.081	227	227;229	8								2		0	60.351	952850	8	119110	2	ILYMMDEINNPALTVK;LLEVDNR				84	678;860	True;True	741;942	2263;2916	3571;4546	3571;4546			96;97				86;87
tr|A0A089QDF5|A0A089QDF5_9LACO	tr|A0A089QDF5|A0A089QDF5_9LACO	1	1	1	tr|A0A089QDF5|A0A089QDF5_9LACO 50S ribosomal protein L5 OS=Ligilactobacillus salivarius OX=1624 GN=rplE PE=3 SV=1	1	1	1	1	4.4	4.4	4.4	20.224	180	180	4.52	6	3	2	5	4	3	3	2	3	0	3.2951	1.0535e+09	12	86710000	70	LVSVSLPR				85	972	True	1060	3238;3239;3240;3241;3242;3243;3244;3245;3246;3247;3248;3249;3250;3251;3252;3253;3254;3255;3256;3257;3258;3259;3260;3261;3262;3263;3264;3265;3266;3267;3268	5012;5013;5014;5015;5016;5017;5018;5019;5020;5021;5022;5023;5024;5025;5026;5027;5028;5029;5030;5031;5032;5033;5034;5035;5036;5037;5038;5039;5040;5041;5042;5043;5044;5045;5046;5047;5048;5049;5050;5051;5052;5053;5054;5055;5056;5057;5058;5059;5060;5061;5062;5063;5064;5065;5066;5067;5068;5069;5070;5071;5072;5073;5074;5075;5076;5077;5078;5079;5080;5081	5015
tr|A0A0B8RT73|A0A0B8RT73_PIG	tr|A0A0B8RT73|A0A0B8RT73_PIG	2	2	2	tr|A0A0B8RT73|A0A0B8RT73_PIG Mitochondrial 2-oxoglutarate/malate carrier protein OS=Sus scrofa domesticus OX=9825 GN=SLC25A11 PE=3 SV=1	1	2	2	2	8.3	8.3	8.3	34.106	314	314	7							2			0	2.9327	216290	17	12723	2	AATASPGAGGMDAKPR;LGIYTVLFER				86	14;832	True;True	16;911	30;2814	42;4391	42;4391			98				12
tr|A0A0B8RZJ8|A0A0B8RZJ8_PIG	tr|A0A0B8RZJ8|A0A0B8RZJ8_PIG	3	3	3	tr|A0A0B8RZJ8|A0A0B8RZJ8_PIG Guanine nucleotide binding protein (G protein), beta polypeptide 1 OS=Sus scrofa domesticus OX=9825 GN=GNB1 PE=3 SV=1	1	3	3	3	12.4	12.4	12.4	37.377	340	340	6.4						3	2			0	5.6681	967130	13	74394	3	LLLAGYDDFNCNVWDALK;LLVSASQDGK;SELDQLRQEAEQLK				87	869;881;1273	True;True;True	952;966;1430	2932;2933;2972;4509;4510	4573;4574;4623;7115;7116	4573;4623;7115	65				294
tr|A0A0B8S031|A0A0B8S031_PIG	tr|A0A0B8S031|A0A0B8S031_PIG	7	7	7	tr|A0A0B8S031|A0A0B8S031_PIG Pyruvate kinase OS=Sus scrofa domesticus OX=9825 GN=PKM PE=3 SV=1	1	7	7	7	20.3	20.3	20.3	57.877	531	531	3.6	1		1	8						0	12.719	2560200	33	56891	10	AATESFASDPILYRPVAVALDTK;GDYPLEAVR;GVNLPGAAVDLPAVSEK;LAPITSDPTEAAAVGAVEASFK;LDIDSPPITAR;NTGIICTIGPASR;VYVDDGLISLLVK				88	16;453;555;784;800;1111;1724	True;True;True;True;True;True;True	18;497;605;850;868;1242;1944	32;1329;1743;2555;2556;2618;2619;2620;3776;6239	45;2057;2788;4008;4009;4010;4090;4091;4092;5874;9858	45;2057;2788;4009;4091;5874;9858	66				49
tr|A0A140H1A1|A0A140H1A1_PIG;tr|A7LGJ4|A7LGJ4_PIG	tr|A0A140H1A1|A0A140H1A1_PIG;tr|A7LGJ4|A7LGJ4_PIG	4;2	4;2	4;2	tr|A0A140H1A1|A0A140H1A1_PIG Glucose transporter type 1, erythrocyte/brain (Fragment) OS=Sus scrofa OX=9823 GN=SLC2A1 PE=2 SV=1;tr|A7LGJ4|A7LGJ4_PIG Solute carrier family 2 member 1 (Fragment) OS=Sus scrofa OX=9823 GN=Slc2a1 PE=2 SV=1	2	4	4	4	6.7	6.7	6.7	45.863	416	416;153	3.29	3	3	2	2	1	3				0	42.093	11435000	10	1143500	24	KVTILELFR;SFEMLILGR;TFDEIASGFR;VTILELFR				89	766;1281;1430;1697	True;True;True;True	832;1438;1600;1913	2482;4521;4522;4523;5180;5181;5182;5183;5184;6139;6140;6141;6142;6143	3879;7131;7132;7133;8173;8174;8175;8176;8177;8178;8179;8180;8181;8182;9695;9696;9697;9698;9699;9700;9701;9702;9703;9704	3879;7133;8177;9698			99				45
tr|A0A286ZIE8|A0A286ZIE8_PIG	tr|A0A286ZIE8|A0A286ZIE8_PIG	6	1	1	tr|A0A286ZIE8|A0A286ZIE8_PIG ADP/ATP translocase OS=Sus scrofa OX=9823 GN=SLC25A4 PE=1 SV=1	1	6	1	1	20.1	3	3	33.026	298	298	7							1			0	2.8502	218810	20	10940	1	DFLAGGVAAAISK;EQGFLSFWR;GAWSNVLR;LLLQVQHASK;TAVAPIER;YFPTQALNFAFK				90	198;346;445;875;1410;1757	False;True;False;False;False;False	211;376;489;958;1579;1980	586;1027;1321;2947;5119;5120;5121;5122;5123;6377;6378;6379;6380;6381	932;1594;2047;4592;8087;8088;8089;8090;8091;8092;10123;10124;10125;10126;10127;10128;10129	932;1594;2047;4592;8092;10129
tr|A0A286ZKP8|A0A286ZKP8_PIG	tr|A0A286ZKP8|A0A286ZKP8_PIG	2	2	2	tr|A0A286ZKP8|A0A286ZKP8_PIG Nuclear receptor subfamily 2 group E member 3 OS=Sus scrofa OX=9823 GN=NR2E3 PE=1 SV=2	1	2	2	2	6.5	6.5	6.5	43.747	399	399	4.33			1	1		1				0	2.5651	779860	22	35448	3	LLLLLPSLR;VELLFFRKTIGNTPMEK				91	871;1583	True;True	954;1787	2935;5852;5853	4576;9258;9259	4576;9258			100				389
tr|A0A286ZLE4|A0A286ZLE4_PIG;tr|A0A4X1VVK7|A0A4X1VVK7_PIG	tr|A0A286ZLE4|A0A286ZLE4_PIG;tr|A0A4X1VVK7|A0A4X1VVK7_PIG	3;3	3;3	3;3	tr|A0A286ZLE4|A0A286ZLE4_PIG Calnexin OS=Sus scrofa OX=9823 GN=CANX PE=1 SV=1;tr|A0A4X1VVK7|A0A4X1VVK7_PIG Uncharacterized protein OS=Sus scrofa OX=9823 GN=CANX PE=3 SV=1	2	3	3	3	6.8	6.8	6.8	55.231	484	484;553	4				3						0	2.8343	547190	26	21046	3	APVPTGEVYFADSFDR;GLVLLSR;GTLSGWILSK				92	117;506;547	True;True;True	127;552;596	354;1530;1720	625;2405;2748	625;2405;2748
tr|A0A286ZLQ8|A0A286ZLQ8_PIG	tr|A0A286ZLQ8|A0A286ZLQ8_PIG	5	5	5	tr|A0A286ZLQ8|A0A286ZLQ8_PIG RALY heterogeneous nuclear ribonucleoprotein OS=Sus scrofa OX=9823 GN=RALY PE=1 SV=1	1	5	5	5	13.5	13.5	13.5	37.392	356	356	4.9	1	1	1		1	5		1		0	13.798	328910000	19	17311000	14	GYAFVQYANER;LEQIAEEQK;SNIDALLGR;VFIGNLNTAVVK;VTVPLVR				93	562;813;1340;1588;1704	True;True;True;True;True	612;887;1503;1792;1923	1755;2695;2696;2697;2698;2699;2700;4857;5858;6177	2805;4210;4211;4212;4213;4214;4215;4216;4217;4218;7678;9265;9757;9758	2805;4216;7678;9265;9758
tr|A0A286ZPC8|A0A286ZPC8_PIG;tr|A0A480ECX1|A0A480ECX1_PIG;tr|A0A4X1UED9|A0A4X1UED9_PIG	tr|A0A286ZPC8|A0A286ZPC8_PIG;tr|A0A480ECX1|A0A480ECX1_PIG;tr|A0A4X1UED9|A0A4X1UED9_PIG	11;11;7	11;11;7	8;8;4	tr|A0A286ZPC8|A0A286ZPC8_PIG Uncharacterized protein OS=Sus scrofa OX=9823 GN=HSPA8 PE=1 SV=1;tr|A0A480ECX1|A0A480ECX1_PIG Heat shock cognate 71 kDa protein isoform X1 OS=Sus scrofa OX=9823 PE=3 SV=1;tr|A0A4X1UED9|A0A4X1UED9_PIG Uncharacterized protein OS=	3	11	11	8	28	28	23.1	53.485	493	493;646;630	3.88	5	2	3	9	1	3	1	1	1	0	43.84	6141200	24	175610	21	ARFEELNADLFR;DAGTIAGLNVLR;FEELNADLFR;IINEPTAAAIAYGLDK;IINEPTAAAIAYGLDKK;NQVAMNPTNTVFDAK;QTQTFTTYSDNQPGVLIQVYEGER;STAGDTHLGGEDFDNR;TTPSYVAFTDTER;TVTNAVVTVPAYFNDSQR;VEIIANDQGNR				94	126;189;389;648;649;1101;1204;1374;1524;1543;1582	True;True;True;True;True;True;True;True;True;True;True	136;202;425;701;702;1229;1230;1231;1355;1537;1718;1743;1786	385;561;1150;2006;2007;2008;2009;3759;3760;3761;3762;3763;3764;4289;4290;4957;5633;5634;5635;5636;5637;5638;5694;5849;5850;5851	668;901;1781;3181;3182;3183;3184;5855;5856;5857;5858;5859;5860;5861;6805;6806;7838;8910;8911;8912;8913;8914;8915;8916;8993;9255;9256;9257	668;901;1781;3181;3183;5856;6805;7838;8914;8993;9257			101				61
tr|A0A286ZQQ8|A0A286ZQQ8_PIG	tr|A0A286ZQQ8|A0A286ZQQ8_PIG	4	2	1	tr|A0A286ZQQ8|A0A286ZQQ8_PIG Ig-like domain-containing protein OS=Sus scrofa OX=9823 PE=4 SV=2	1	4	2	1	35.4	19.4	14.3	18.873	175	175	7.67							1	2		0	8.9728	6127500	6	922710	6	FSGSGSGTDFTLK;LLIYFATNK;SSQSLESYSYNFLSWYQQKPGQSPR;VEAEDAGVYYCQQNK				95	422;865;1368;1579	False;True;True;False	463;948;1531;1782;1783	1246;1247;1248;1249;1250;2926;2927;4944;5844;5845;5846	1933;1934;1935;1936;1937;1938;1939;1940;1941;4562;4563;4564;4565;4566;7813;9248;9249;9250;9251;9252	1939;4566;7813;9251	67			11	136
tr|A0A286ZRV9|A0A286ZRV9_PIG	tr|A0A286ZRV9|A0A286ZRV9_PIG	3	2	1	tr|A0A286ZRV9|A0A286ZRV9_PIG Ig-like domain-containing protein OS=Sus scrofa OX=9823 PE=1 SV=1	1	3	2	1	22.4	15.6	7.8	20.793	192	192	8								1		0	4.467	0	8	0	0	FSGSGSGTDFTLK;VEAEDAGVYYCQQHK				96	422;1133;1578	False;True;True	463;1781	1246;1247;1248;1249;1250;5843	1933;1934;1935;1936;1937;1938;1939;1940;1941;9247	1939;9247	68				136
tr|A0A286ZSI1|A0A286ZSI1_PIG	tr|A0A286ZSI1|A0A286ZSI1_PIG	3	3	3	tr|A0A286ZSI1|A0A286ZSI1_PIG Beta-A4 crystallin OS=Sus scrofa OX=9823 GN=CRYBA4 PE=1 SV=2	1	3	3	3	21.9	21.9	21.9	22.457	196	196	8								3		0	3.237	781670	9	86852	4	GEYPSWDAWSGNTAYPAER;IVVWDEEGFQGR;LTIFEQENFLGK				97	458;733;945	True;True;True	502;798;1032	1339;2409;3182	2070;3785;3786;4924	2070;3785;4924
tr|A0A286ZVL0|A0A286ZVL0_PIG;tr|A0A286ZJR3|A0A286ZJR3_PIG	tr|A0A286ZVL0|A0A286ZVL0_PIG;tr|A0A286ZJR3|A0A286ZJR3_PIG	12;10	12;10	12;10	tr|A0A286ZVL0|A0A286ZVL0_PIG Heterogeneous nuclear ribonucleoprotein U OS=Sus scrofa OX=9823 GN=HNRNPU PE=1 SV=1;tr|A0A286ZJR3|A0A286ZJR3_PIG Heterogeneous nuclear ribonucleoprotein U OS=Sus scrofa OX=9823 GN=HNRNPU PE=1 SV=1	2	12	12	12	20.2	20.2	20.2	90.665	825	825;692	3.32			15	3		1				0	131.67	10697000	37	163270	22	DIDIHEVR;EKPYFPIPEEYTFIQNVPLEDR;FIEIAAR;GYFEYIEENK;LLEQYKEESK;LNTLLQR;LQAALDDEEAGGRPAMEPGNGSLDLGGDSAER;LSASSLTMESFAFLWAGGR;MCLFAGFQR;NFILDQTNVSAAAQR;SSGPTSLFAVTVAPPGAR;VSELKEELKK				98	210;314;401;563;859;894;899;920;980;1045;1361;1685	True;True;True;True;True;True;True;True;True;True;True;True	223;342;438;613;941;979;985;1006;1069;1147;1524;1899	604;900;901;1200;1756;2914;2915;3019;3031;3084;3279;3442;3443;3444;4929;4930;4931;4932;6099	958;1393;1394;1395;1396;1858;1859;2806;2807;4544;4545;4688;4701;4702;4768;5094;5095;5325;5326;5327;5328;7796;7797;7798;7799;9639	958;1395;1859;2807;4545;4688;4702;4768;5094;5326;7798;9639	69	83	102;103;104		594	57	53;313;593
tr|A0A286ZX29|A0A286ZX29_PIG	tr|A0A286ZX29|A0A286ZX29_PIG	2	2	2	tr|A0A286ZX29|A0A286ZX29_PIG Serpin family B member 12 OS=Sus scrofa OX=9823 GN=SERPINB12 PE=3 SV=2	1	2	2	2	5.4	5.4	5.4	48.306	425	425	2.33	1		2							0	2.588	1089300	20	54463	3	ADLTGISPSPNLYLSK;GLEELER				99	32;496	True;True	36;542	140;141;1518	297;298;2387	298;2387
tr|A0A286ZY21|A0A286ZY21_PIG;tr|A0A480R697|A0A480R697_PIG	tr|A0A286ZY21|A0A286ZY21_PIG;tr|A0A480R697|A0A480R697_PIG	11;9	11;9	11;9	tr|A0A286ZY21|A0A286ZY21_PIG Uncharacterized protein OS=Sus scrofa OX=9823 GN=MATR3 PE=1 SV=1;tr|A0A480R697|A0A480R697_PIG Matrin-3 isoform X1 OS=Sus scrofa OX=9823 PE=4 SV=1	2	11	11	11	19	19	19	93.092	835	835;795	3			12							0	55.649	7165500	37	151520	17	ALWFQGR;DLSAAGIGLLAAATQSLSMPASLGR;GDADQASNILASFGLSAR;GPSLNPVLDYDHGSR;IGPYQPNVPVGIDYVIPK;ITPENLPQILLQLK;LCSLFYTNEEVAK;SFQQSSLGR;SQAFIEMETR;VVHIMDFQR;YQLLQLVEPFGVISNHLILNK				100	97;229;446;517;640;723;799;1285;1351;1710;1785	True;True;True;True;True;True;True;True;True;True;True	102;244;490;563;692;788;867;1442;1514;1929;2009	289;662;663;1322;1545;1976;2385;2617;4529;4882;6195;6456	520;1063;1064;1065;1066;2048;2423;3136;3746;3747;3748;4089;7139;7140;7712;9783;9784;10234	520;1063;2048;2423;3136;3747;4089;7140;7712;9784;10234	70		105;106;107		794		38;389;525
tr|A0A287A1G6|A0A287A1G6_PIG	tr|A0A287A1G6|A0A287A1G6_PIG	19	1	1	tr|A0A287A1G6|A0A287A1G6_PIG Hexokinase OS=Sus scrofa OX=9823 GN=HK1 PE=1 SV=2	1	19	1	1	25.5	1.2	1.2	101.97	914	914	2		1								0	1.8409	0	50	0	1	AAQLCGAGMAAVVDK;AILQQLGLNSTCDDSILVK;GAALITAVGVR;GDFIALDLGGSSFR;GLDHLNVTVGVDGTLYK;HIDLVEGDEGR;IDEAILITWTK;IDTEHSLSLPR;ITPELLTR;MISGMYLGEIVR;MLPSFVR;MLPTFVR;MPLGFTFSFPCK;MVDEYSLNAGK;NILIDFTK;NVEMLEGTEGR;SANLVAATLGAILNR;STPDGTEHGDFLALDLGGTNFR;TTVGVDGSLYK				101	11;64;441;449;494;579;614;616;722;999;1002;1003;1008;1027;1060;1118;1251;1383;1527	False;False;False;False;False;False;False;True;False;False;False;False;False;False;False;False;False;False;False	13;68;485;493;540;629;666;668;787;1091;1094;1095;1101;1129;1169;1249;1403;1549;1721	25;229;1311;1325;1515;1840;1841;1917;1918;1920;2383;2384;3304;3307;3308;3314;3421;3524;3783;4393;4997;5646	36;417;2036;2052;2053;2384;2952;2953;3053;3054;3056;3744;3745;5126;5129;5130;5137;5297;5298;5479;5881;6941;7900;8928	36;417;2036;2052;2384;2952;3054;3056;3745;5126;5129;5130;5137;5298;5479;5881;6941;7900;8928	71;72		108;109;110;111;112;113;114;115	12	604;811		62;509;594;693;726;742;746;836
tr|A0A287A7C0|A0A287A7C0_PIG	tr|A0A287A7C0|A0A287A7C0_PIG	1	1	1	tr|A0A287A7C0|A0A287A7C0_PIG Sidoreflexin OS=Sus scrofa OX=9823 GN=SFXN1 PE=1 SV=2	1	1	1	1	4.2	4.2	4.2	33.904	306	306	7							1			0	1.3841	173480	16	10843	1	NILLTNEQLENAR				102	1061	True	1170	3525	5480	5480
tr|A0A287A881|A0A287A881_PIG	tr|A0A287A881|A0A287A881_PIG	3	3	3	tr|A0A287A881|A0A287A881_PIG Calcium-transporting ATPase OS=Sus scrofa OX=9823 GN=ATP2B3 PE=1 SV=2	1	3	3	3	3.3	3.3	3.3	123.14	1122	1122	3.5	1	2							1	0	2.3036	207880	48	4330.8	3	CQRAGITVRMVTGDNINTAR;EASDIILTDDNFTSIVK;MVTGDNINTAR				103	177;274;1032	True;True;True	189;301;1134	524;823;3426;3427	848;1280;5304;5305	848;1280;5304		84;85	116	13		708;710	703
tr|A0A8D1S0Z9|A0A8D1S0Z9_PIG;tr|A0A287A8S8|A0A287A8S8_PIG;tr|A0A8D0JLM8|A0A8D0JLM8_PIG;tr|A0A287ANH6|A0A287ANH6_PIG	tr|A0A8D1S0Z9|A0A8D1S0Z9_PIG;tr|A0A287A8S8|A0A287A8S8_PIG	6;6;1;1	6;6;1;1	6;6;1;1	tr|A0A8D1S0Z9|A0A8D1S0Z9_PIG Enolase 1 OS=Sus scrofa OX=9823 GN=ENO1 PE=4 SV=1;tr|A0A287A8S8|A0A287A8S8_PIG 2-phospho-D-glycerate hydro-lyase OS=Sus scrofa OX=9823 GN=ENO1 PE=1 SV=1	4	6	6	6	24	24	24	43.806	405	405;412;312;391	5.12					7	1				0	16.265	1845700	21	79440	8	AAVPSGASTGIYEALELR;FTGSAGIQVVGDDLTVTNPK;GNPTVEVDLHTAK;LAMQEFMILPVGAETFR;VNQIGSVTESLQACK;VVIGMDVAASEFYR				104	18;431;510;782;1659;1711	True;True;True;True;True;True	20;474;556;848;1872;1930	36;37;1285;1536;2551;2552;6029;6196	50;51;52;2003;2414;4004;4005;9535;9785	51;2003;2414;4004;9535;9785	73		117;118;119		357		165;169;244
tr|A0A287AA79|A0A287AA79_PIG	tr|A0A287AA79|A0A287AA79_PIG	10	10	10	tr|A0A287AA79|A0A287AA79_PIG Heterogeneous nuclear ribonucleoproteins C1/C2 isoform X2 OS=Sus scrofa OX=9823 GN=HNRNPC PE=1 SV=2	1	10	10	10	35.7	35.7	35.7	32.412	294	294	6						12				0	65.074	7709000	18	410050	12	GFAFVQYVNER;LKGDDLQAIKK;MIAGQVLDINLAAEPK;MYSYPAR;QKVDSLLESLEK;SAAEMYGSSFDLDYDFQR;SDVEAIFSK;VDSLLESLEK;VFIGNLNTLVVK;VPPPPPIAR				105	460;851;997;1033;1174;1243;1263;1573;1589;1662	True;True;True;True;True;True;True;True;True;True	504;505;933;1088;1089;1135;1319;1395;1420;1776;1793;1875	1345;1346;2863;3301;3302;3428;4148;4371;4467;5838;5859;6034	2081;2082;2083;4459;5122;5123;5124;5306;6522;6912;7049;9242;9266;9540;9541	2082;4459;5123;5306;6522;6912;7049;9242;9266;9541			120;121;122				74;104;123
tr|A0A287AAR4|A0A287AAR4_PIG;tr|A0A5S6I3N7|A0A5S6I3N7_PIG;tr|A0A4X1V648|A0A4X1V648_PIG	tr|A0A287AAR4|A0A287AAR4_PIG;tr|A0A5S6I3N7|A0A5S6I3N7_PIG;tr|A0A4X1V648|A0A4X1V648_PIG	11;11;6	11;11;6	11;11;6	tr|A0A287AAR4|A0A287AAR4_PIG Actin, cytoplasmic 1 OS=Sus scrofa OX=9823 GN=ACTB PE=3 SV=1;tr|A0A5S6I3N7|A0A5S6I3N7_PIG Actin, cytoplasmic 1 OS=Sus scrofa OX=9823 GN=ACTB PE=3 SV=1;tr|A0A4X1V648|A0A4X1V648_PIG Uncharacterized protein OS=Sus scrofa OX=9823 G	3	11	11	11	40.9	40.9	40.9	40.015	359	359;344;340	4.95	6	1	6	2		14	1	5	2	0	146.28	22213000	20	703930	46	AGFAGDDAPR;AVFPSIVGR;AVFPSIVGRPR;DLYANTVLSGGTTMYPGIADR;EITALAPSTMK;GYSFTTTAER;IIAPPER;QEYDESGPSIVHR;SYELPDGQVITIGNER;TTGIVMDSGDGVTHTVPIYEGYALPHAILR;VAPEEHPVLLTEAPLNPK				106	49;154;155;232;313;566;646;1158;1398;1515;1555	True;True;True;True;True;True;True;True;True;True;True	53;165;166;248;249;341;616;699;1299;1564;1708;1756	182;183;184;185;186;459;460;461;462;463;464;465;466;467;667;668;669;899;1766;2000;2001;2002;2003;4046;4047;4048;4049;5038;5039;5040;5041;5042;5043;5044;5590;5711;5712	351;352;353;354;355;356;764;765;766;767;768;769;770;771;772;773;774;775;776;1070;1071;1072;1073;1392;2820;3174;3175;3176;3177;3178;6340;6341;6342;6343;7961;7962;7963;7964;7965;7966;7967;7968;8845;9018;9019;9020	354;765;770;1071;1392;2820;3176;6341;7964;8845;9020			123;124;125				153;305;325
tr|A0A287AEB1|A0A287AEB1_PIG	tr|A0A287AEB1|A0A287AEB1_PIG	1	1	1	tr|A0A287AEB1|A0A287AEB1_PIG Ig-like domain-containing protein OS=Sus scrofa OX=9823 PE=4 SV=1	1	1	1	1	15.1	15.1	15.1	11.458	106	106	8								1		0	1.9192	312850	3	104280	1	LLIYYASSLQSGVPSR				107	867	True	950	2930	4570	4570
tr|A0A287AEL2|A0A287AEL2_PIG;tr|A0A8D1UWJ1|A0A8D1UWJ1_PIG;tr|A0A480Q0V6|A0A480Q0V6_PIG	tr|A0A287AEL2|A0A287AEL2_PIG;tr|A0A8D1UWJ1|A0A8D1UWJ1_PIG;tr|A0A480Q0V6|A0A480Q0V6_PIG	28;27;25	2;1;1	1;0;0	tr|A0A287AEL2|A0A287AEL2_PIG IF rod domain-containing protein OS=Sus scrofa OX=9823 GN=KRT14 PE=1 SV=1;tr|A0A8D1UWJ1|A0A8D1UWJ1_PIG Uncharacterized protein OS=Sus scrofa OX=9823 PE=4 SV=1;tr|A0A480Q0V6|A0A480Q0V6_PIG Keratin, type I cytoskeletal 14 (Fragme	3	28	2	1	43.6	3.3	1.6	55.992	514	514;483;351	5			1		1		1			1	-2	421290	32	13165	3	ALEEANADLEVK;ASLENSLEETK;CEMEQQNQEYK;DAEDWFFSK;DYSPYFK;EVATNSELVQSGK;GQVGGDVNVEMDAAPGVDLSR;ILNEMRDQYEK;IRDWYQR;LAADDFR;LASYLDK;LASYLDKVR;LEQEIATYR;LLEGEDAHLSSSQFSSGSQSSR;MPGPPLPR;MSVEADINGLR;MSVEADINGLRR;NHEEEMNALR;RLLEGEDAHLSSSQFSSGSQSSR;RVLDELTLAR;SEISELR;SEISELRR;TEELNREVATNSELVQSGK;TKYETELNLR;TRLEQEIATYR;VLDELTLAR;VTMQNLNDR;VTMQNLNDRLASYLDKVR	+			108	76;128;171;183;268;368;526;669;702;769;790;792;811;856;1007;1020;1021;1053;1226;1239;1269;1270;1424;1457;1501;1628;1699;1700	False;False;False;True;False;False;False;False;False;False;False;False;False;False;True;False;False;False;False;False;False;False;False;False;False;False;False;False	82;138;182;196;295;402;403;573;574;731;732;766;835;856;860;885;938;1099;1100;1117;1118;1119;1120;1121;1122;1161;1378;1391;1426;1427;1594;1634;1689;1837;1915;1916;1917;1918;1919	250;251;252;253;387;388;389;390;391;510;511;512;513;514;547;814;1097;1098;1099;1100;1101;1102;1103;1104;1105;1106;1608;1609;1610;1611;1612;1613;1614;1615;1616;1617;1618;1619;1620;1621;1622;1623;1624;1625;1626;1627;2225;2226;2227;2304;2490;2491;2492;2493;2494;2495;2496;2497;2498;2499;2500;2501;2502;2503;2504;2505;2563;2564;2565;2566;2567;2568;2569;2570;2571;2572;2573;2574;2575;2576;2577;2578;2579;…	454;455;456;457;670;671;672;673;674;675;676;832;833;834;835;836;837;886;1269;1703;1704;1705;1706;1707;1708;1709;1710;1711;1712;1713;1714;1715;1716;1717;1718;1719;1720;1721;1722;1723;2537;2538;2539;2540;2541;2542;2543;2544;2545;2546;2547;2548;2549;2550;2551;2552;2553;2554;2555;2556;2557;2558;2559;2560;2561;2562;2563;2564;2565;2566;2567;2568;2569;2570;2571;3518;3519;3520;3622;3902;3903;3904;3905;39…	454;676;835;886;1269;1719;2557;3520;3622;3914;4034;4057;4202;4516;5135;5237;5243;5444;6870;6889;7057;7069;8146;8489;8767;9389;9730;9750	10	11;12	3;4;5;7;126		432	262;363	1;162;255;315;330
tr|A0A287AG39|A0A287AG39_PIG	tr|A0A287AG39|A0A287AG39_PIG	1	1	1	tr|A0A287AG39|A0A287AG39_PIG Small nuclear ribonucleoprotein-associated protein OS=Sus scrofa OX=9823 PE=3 SV=1	1	1	1	1	3.5	3.5	3.5	23.67	231	231	7							1			0.0084034	0.99964	144330	15	9621.9	2	VLGLVLLR				109	1637	True	1846	5967	9424;9425	9424
tr|A0A287AJQ2|A0A287AJQ2_PIG	tr|A0A287AJQ2|A0A287AJQ2_PIG	3	3	3	tr|A0A287AJQ2|A0A287AJQ2_PIG Phosphoglycerate mutase OS=Sus scrofa OX=9823 GN=PGAM1 PE=1 SV=1	1	3	3	3	20.5	20.5	20.5	28.804	254	254	7							3			0	7.3754	604410	13	21307	3	ALPFWNEEIVPQIK;HLEGLSEEAIMELNLPTGIPIVYELDK;VLIAAHGNSLR				110	89;582;1639	True;True;True	95;632;1848	280;1850;5969	510;2964;9427	510;2964;9427			127				206
tr|A0A8D1JCU6|A0A8D1JCU6_PIG;tr|A0A287AK58|A0A287AK58_PIG	tr|A0A8D1JCU6|A0A8D1JCU6_PIG;tr|A0A287AK58|A0A287AK58_PIG	23;23	1;1	0;0	tr|A0A8D1JCU6|A0A8D1JCU6_PIG Uncharacterized protein OS=Sus scrofa OX=9823 PE=4 SV=1;tr|A0A287AK58|A0A287AK58_PIG IF rod domain-containing protein OS=Sus scrofa OX=9823 GN=KRT14 PE=1 SV=1	2	23	1	0	41.6	4.2	0	54.78	502	502;502	5			1				1			1	-2	0	29	0	0	ALEEANADLEVK;ASLENSLEETK;CEMEQQNQEYK;DAEDWFFSK;EVATNSELVQSGK;GQVGGEINVEMDAAPGVDLSR;ILNEMRDQYEK;ILTATVDNANILLQIDNAR;IRDWYQR;LAADDFR;LASYLDK;LASYLDKVR;LEQEIATYR;LLEGEDAHLSSSQFSSGSQSSR;LSGSLGAGSCR;NHEEEMNALR;RLLEGEDAHLSSSQFSSGSQSSR;RVLDELTLAR;SEISELR;SEISELRR;TEELNREVATNSELVQSGK;TRLEQEIATYR;VLDELTLAR	+			111	76;128;171;183;368;527;669;675;702;769;790;792;811;856;928;1053;1226;1239;1269;1270;1424;1501;1628	False;False;False;False;False;True;False;False;False;False;False;False;False;False;False;False;False;False;False;False;False;False;False	82;138;182;196;402;403;575;576;731;732;738;766;835;856;860;885;938;1014;1161;1378;1391;1426;1427;1594;1689;1837	250;251;252;253;387;388;389;390;391;510;511;512;513;514;547;1097;1098;1099;1100;1101;1102;1103;1104;1105;1106;1628;1629;2225;2226;2227;2233;2234;2235;2236;2237;2238;2239;2240;2241;2242;2243;2244;2304;2490;2491;2492;2493;2494;2495;2496;2497;2498;2499;2500;2501;2502;2503;2504;2505;2563;2564;2565;2566;2567;2568;2569;2570;2571;2572;2573;2574;2575;2576;2577;2578;2579;2591;2592;2593;2594;2595;2596;2597…	454;455;456;457;670;671;672;673;674;675;676;832;833;834;835;836;837;886;1703;1704;1705;1706;1707;1708;1709;1710;1711;1712;1713;1714;1715;1716;1717;1718;1719;1720;1721;1722;1723;2572;2573;3518;3519;3520;3528;3529;3530;3531;3532;3533;3534;3535;3536;3537;3538;3539;3540;3622;3902;3903;3904;3905;3906;3907;3908;3909;3910;3911;3912;3913;3914;3915;3916;3917;3918;3919;3920;3921;3922;3923;3924;3925;3926;39…	454;676;835;886;1719;2573;3520;3530;3622;3914;4034;4057;4202;4516;4780;5444;6870;6889;7057;7069;8146;8767;9389	10	11	4;50	14	421	352	304;319
tr|A0A287ALJ6|A0A287ALJ6_PIG	tr|A0A287ALJ6|A0A287ALJ6_PIG	5	1	1	tr|A0A287ALJ6|A0A287ALJ6_PIG Ig-like domain-containing protein OS=Sus scrofa OX=9823 PE=4 SV=1	1	5	1	1	37.2	10.3	10.3	17.07	156	156	8								1		1	-2	211420	7	30203	1	FTGSGSGTDFTLK;FTGSGSGTDFTLKISR;NYLNWYLQKPGQSPQR;SSQSLLHTDGK;VEAEDAGVYYCQQFK	+			112	432;433;1125;1370;1577	False;False;True;False;False	475;476;1262;1533;1780	1286;1287;1288;1289;1290;1291;1292;1293;3924;4946;4947;5842	2004;2005;2006;2007;2008;2009;2010;2011;2012;2013;2014;2015;2016;2017;6138;7815;7816;7817;9246	2013;2017;6138;7816;9246	74				113
tr|A0A287AMK0|A0A287AMK0_PIG;tr|A0A8D1G6L9|A0A8D1G6L9_PIG	tr|A0A287AMK0|A0A287AMK0_PIG;tr|A0A8D1G6L9|A0A8D1G6L9_PIG	6;6	3;3	3;3	tr|A0A287AMK0|A0A287AMK0_PIG Albumin OS=Sus scrofa OX=9823 GN=ALB PE=1 SV=1;tr|A0A8D1G6L9|A0A8D1G6L9_PIG Uncharacterized protein OS=Sus scrofa OX=9823 PE=4 SV=1	2	6	3	3	10.6	4.6	4.6	67.168	586	586;606	3.67			1	2						1	-2	284910	39	4827.6	3	CCTESLVNR;KVPQVSTPTLVEVAR;LGEYGFQNALIVR;TCVADESAENCDK;TVLGNFAAFVQK;VPQVSTPTLVEVAR	+			113	169;763;827;1413;1536;1663	False;True;False;False;True;True	180;829;906;1582;1732;1876	507;508;2475;2808;5127;5128;5666;6035	828;829;830;3870;4385;8098;8099;8100;8953;9542	828;3870;4385;8100;8953;9542	16;17;20;21				56;65;478;479
tr|A0A8D1DW67|A0A8D1DW67_PIG;tr|A0A287AQG9|A0A287AQG9_PIG	tr|A0A8D1DW67|A0A8D1DW67_PIG;tr|A0A287AQG9|A0A287AQG9_PIG	1;1	1;1	1;1	tr|A0A8D1DW67|A0A8D1DW67_PIG Uncharacterized protein OS=Sus scrofa OX=9823 PE=4 SV=1;tr|A0A287AQG9|A0A287AQG9_PIG POF1B actin binding protein OS=Sus scrofa OX=9823 GN=POF1B PE=1 SV=1	2	1	1	1	2.2	2.2	2.2	58.7	503	503;530	6.33			1				1		1	0	1.2994	422920	28	15104	3	YFGELLADLSR				114	1756	True	1979	6374;6375;6376	10120;10121;10122	10120
tr|A0A287AR20|A0A287AR20_PIG	tr|A0A287AR20|A0A287AR20_PIG	3	3	3	tr|A0A287AR20|A0A287AR20_PIG Beta-B2 crystallin OS=Sus scrofa OX=9823 GN=CRYBB2 PE=1 SV=1	1	3	3	3	22.9	22.9	22.9	23.289	205	205	7.33							4	2		0	3.4581	1945000	13	121230	7	GDYKDSGDFGAPQPQVQSVR;IILYENPNFTGK;VQSGTWVGYQYPGYR				115	452;647;1682	True;True;True	496;700;1896	1328;2004;2005;6094;6095;6096	2056;3179;3180;9632;9633;9634;9635	2056;3179;9632
tr|A0A287AT59|A0A287AT59_PIG	tr|A0A287AT59|A0A287AT59_PIG	2	2	2	tr|A0A287AT59|A0A287AT59_PIG Amino acid transporter OS=Sus scrofa OX=9823 GN=SLC1A2 PE=1 SV=1	1	2	2	2	4.7	4.7	4.7	60.1	554	554	1.33	2	1								0	2.2596	159130	19	8375.3	3	NDEVSSLDAFLDLIR;SELETIDSQHR				116	1043;1274	True;True	1145;1431	3439;3440;4511	5322;5323;7117	5323;7117
tr|A0A287ATN8|A0A287ATN8_PIG	tr|A0A287ATN8|A0A287ATN8_PIG	1	1	1	tr|A0A287ATN8|A0A287ATN8_PIG 60 kDa chaperonin OS=Sus scrofa OX=9823 GN=HSPD1 PE=1 SV=1	1	1	1	1	4.7	4.7	4.7	50.213	468	468	4.67		1	1	1	1	1		1		0	7.7404	1034900	25	41398	8	KPLVIIAEDVDGEALSTLVLNR				117	755	True	821	2455;2456;2457;2458;2459;2460	3845;3846;3847;3848;3849;3850;3851;3852	3845
tr|A0A287AW15|A0A287AW15_PIG	tr|A0A287AW15|A0A287AW15_PIG	2	2	2	tr|A0A287AW15|A0A287AW15_PIG Solute carrier family 6 member 11 OS=Sus scrofa OX=9823 GN=SLC6A11 PE=1 SV=2	1	2	2	2	4.3	4.3	4.3	67.846	608	608	3		1		1						0	3.7355	136010	16	8500.5	2	ESEVLGGGGGGSAASAR;FYLYPDLSR				118	355;440	True;True	389;484	1062;1310	1653;2035	1653;2035
tr|A0A287AWI9|A0A287AWI9_PIG	tr|A0A287AWI9|A0A287AWI9_PIG	1	1	1	tr|A0A287AWI9|A0A287AWI9_PIG Elongation factor 2 OS=Sus scrofa OX=9823 PE=3 SV=1	1	1	1	1	2.1	2.1	2.1	95.353	858	858	3			1							0	2.1269	113030	45	2511.7	1	ALLELQLEPEELYQTFQR				119	86	True	92	274	502	502
tr|A0A8D0LXC7|A0A8D0LXC7_PIG;tr|A0A287AWU6|A0A287AWU6_PIG	tr|A0A8D0LXC7|A0A8D0LXC7_PIG;tr|A0A287AWU6|A0A287AWU6_PIG	6;6	1;1	1;1	tr|A0A8D0LXC7|A0A8D0LXC7_PIG Uncharacterized protein OS=Sus scrofa OX=9823 PE=4 SV=1;tr|A0A287AWU6|A0A287AWU6_PIG IF rod domain-containing protein OS=Sus scrofa OX=9823 GN=KRT73 PE=3 SV=1	2	6	1	1	10.2	4.2	4.2	54.924	499	499;540	1	1									0	6.1446	0	30	0	1	FASFIDK;FASFIDKVR;KLLEGEECR;LLEGEECR;SKAEAEALYQTK;SLDLDSIIAEVQAQYEEIALK				120	378;380;752;857;1308;1318	False;False;False;False;False;True	414;416;818;939;1466;1477	1119;1120;1121;1122;1124;1125;1126;1127;1128;1129;1130;1131;2441;2442;2443;2444;2445;2446;2904;2905;2906;2907;2908;2909;2910;2911;2912;4643;4644;4725	1738;1739;1740;1741;1744;1745;1746;1747;1748;1749;1750;1751;1752;1753;1754;1755;3825;3826;3827;3828;3829;3830;4528;4529;4530;4531;4532;4533;4534;4535;4536;4537;4538;4539;4540;4541;4542;7329;7330;7476	1741;1753;3830;4536;7329;7476	15				443
tr|A0A287AXR5|A0A287AXR5_PIG;tr|A0A480PLY3|A0A480PLY3_PIG	tr|A0A287AXR5|A0A287AXR5_PIG;tr|A0A480PLY3|A0A480PLY3_PIG	1;1	1;1	1;1	tr|A0A287AXR5|A0A287AXR5_PIG Tyrosine 3-monooxygenase/tryptophan 5-monooxygenase activation protein zeta OS=Sus scrofa OX=9823 GN=YWHAZ PE=1 SV=1;tr|A0A480PLY3|A0A480PLY3_PIG 14-3-3 protein zeta/delta OS=Sus scrofa OX=9823 GN=YWHAZ PE=1 SV=1	2	1	1	1	6	6	6	26.683	234	234;245	5			1				1			0.002849	1.11	288530	14	20609	2	SVTEQGAELSNEER				121	1395	True	1561	5031;5032	7953;7954	7953
tr|K7ZJP7|K7ZJP7_PIG;tr|A0A287B5C1|A0A287B5C1_PIG;CON__Q1RMK2	tr|K7ZJP7|K7ZJP7_PIG;tr|A0A287B5C1|A0A287B5C1_PIG	19;19;1	19;19;1	19;19;1	tr|K7ZJP7|K7ZJP7_PIG IgM heavy chain constant region (Fragment) OS=Sus scrofa OX=9823 GN=IGHM PE=4 SV=1;tr|A0A287B5C1|A0A287B5C1_PIG Uncharacterized protein OS=Sus scrofa OX=9823 PE=4 SV=2	3	19	19	19	62.2	62.2	62.2	49.282	455	455;470;597	3.47	5	11	11	27	6	4				0	323.31	76351000	24	2258900	82	APASYFVQSVLTVSAK;DFLPSSVTFSWNYK;DWSDGETYTCVVGHEALPHTVTER;ESFSSTPQR;FTCTVTHTDLPSPLK;GEASVCVEDWESGDR;GEPVSADKYVTSAPVPEPEPK;GFSPADVFVQWLQK;LICQASDFSPK;LSCLVTGLVTR;QISMAWFR;RVVSGVSTGPVETLQSSPVTYR;STGKPTLYNVSLVLSDTASTCY;SVSISGPVVEEQPPVLNIFVPTR;TSIVFSEIYANGTFGAR;VLLPSVSIPQDPEAFLVCEVQHPSGTK;VSSQNIQDFPSVLR;VVSGVSTGPVETLQSSPVTYR;YVTSAPVPEPEPK				122	104;199;261;356;430;454;455;466;838;921;1169;1241;1377;1394;1509;1640;1693;1713;1793	True;True;True;True;True;True;True;True;True;True;True;True;True;True;True;True;True;True;True	114;212;286;390;473;498;499;512;917;1007;1312;1393;1540;1560;1697;1849;1908;1932;2017	319;320;321;322;323;587;782;783;1063;1064;1065;1066;1283;1284;1330;1331;1332;1333;1334;1335;1336;1361;1362;1363;1364;1365;1366;2821;2822;2823;3085;3086;4122;4368;4369;4971;5022;5023;5024;5025;5026;5027;5028;5029;5030;5543;5970;6110;6111;6112;6113;6114;6115;6116;6198;6199;6200;6201;6202;6203;6204;6205;6474;6475	570;571;572;573;574;575;576;577;578;933;934;1234;1235;1236;1654;1655;1656;1657;1658;1659;2001;2002;2058;2059;2060;2061;2062;2063;2064;2065;2102;2103;2104;2105;2106;2107;2108;2109;2110;4398;4399;4400;4401;4769;4770;4771;6461;6906;6907;6908;6909;7856;7934;7935;7936;7937;7938;7939;7940;7941;7942;7943;7944;7945;7946;7947;7948;7949;7950;7951;7952;8785;9428;9429;9430;9651;9652;9653;9654;9655;9656;9657;…	575;933;1235;1658;2002;2061;2064;2106;4401;4771;6461;6909;7856;7946;8785;9430;9658;9798;10260	75;76;77;78;79;80;81	86	128		89;136;244;291;303;415;454	279	148
tr|A0A287B6M0|A0A287B6M0_PIG	tr|A0A287B6M0|A0A287B6M0_PIG	2	2	2	tr|A0A287B6M0|A0A287B6M0_PIG Carbonic anhydrase OS=Sus scrofa OX=9823 GN=CA2 PE=1 SV=2	1	2	2	2	11.5	11.5	11.5	34.149	305	305	7							2			0	5.9716	898190	15	27167	4	GVLEGGPLAGTYR;YKDFGEAAQQPDGLAVLGVFLK				123	554;1768	True;True	604;1991	1742;6402	2786;2787;10153;10154	2787;10154
tr|A0A287B6M7|A0A287B6M7_PIG	tr|A0A287B6M7|A0A287B6M7_PIG	2	2	2	tr|A0A287B6M7|A0A287B6M7_PIG Aspartate beta-hydroxylase OS=Sus scrofa OX=9823 GN=ASPH PE=1 SV=1	1	2	2	2	28.4	28.4	28.4	22.3	208	208	3.5	1					1				0	1.4436	150530	5	11380	2	KGGLSGSSFFTWFMVIALLGVWTSVAVVWFDLVDYEEVLAK;LGIYDADGDGDFDVDDAK				124	745;831	True;True	811;910	2434;2813	3816;4390	3816;4390
tr|A0A287B6Y1|A0A287B6Y1_PIG	tr|A0A287B6Y1|A0A287B6Y1_PIG	1	1	1	tr|A0A287B6Y1|A0A287B6Y1_PIG 60S ribosomal protein L30 OS=Sus scrofa OX=9823 GN=RPL30 PE=1 SV=1	1	1	1	1	10.4	10.4	10.4	12.784	115	115	9									1	0	1.919	0	6	0	0	LVILANNCPALR				125	962	True	1049	3223	4997	4997	82				52
tr|A0A287B7T5|A0A287B7T5_PIG	tr|A0A287B7T5|A0A287B7T5_PIG	1	1	1	tr|A0A287B7T5|A0A287B7T5_PIG V-type proton ATPase subunit G OS=Sus scrofa OX=9823 GN=TMEM268 PE=1 SV=1	1	1	1	1	10.1	10.1	10.1	12.79	109	109	9									1	0	1.1635	163610	6	27268	1	EEAQAEIEQYR				126	285	True	312	835	1294	1294
tr|A0A287B950|A0A287B950_PIG	tr|A0A287B950|A0A287B950_PIG	1	1	1	tr|A0A287B950|A0A287B950_PIG Elongin-C OS=Sus scrofa OX=9823 GN=ELOC PE=1 SV=1	1	1	1	1	17.9	17.9	17.9	12.455	112	112	9									1	0	4.7334	280750	7	40107	2	AMLSGPGQFAENETNEVNFR				127	101	True	111	316	566;567	566			129				45
tr|A0A287BA37|A0A287BA37_PIG	tr|A0A287BA37|A0A287BA37_PIG	3	3	3	tr|A0A287BA37|A0A287BA37_PIG Synaptosomal-associated protein OS=Sus scrofa OX=9823 GN=SNAP25 PE=1 SV=1	1	3	3	3	14.1	14.1	14.1	23.315	206	206	7.6							3	1	1	0	48.091	2148500	13	121310	6	RADQLADESLESTR;RADQLADESLESTRR;TLVMLDEQGEQLER				128	1212;1213;1479	True;True;True	1364;1365;1660	4318;4319;5425;5426;5427	6851;6852;8617;8618;8619;8620	6851;6852;8617			130				49
tr|A0A287BHE7|A0A287BHE7_PIG	tr|A0A287BHE7|A0A287BHE7_PIG	1	1	1	tr|A0A287BHE7|A0A287BHE7_PIG 40S ribosomal protein S14 OS=Sus scrofa OX=9823 PE=3 SV=1	1	1	1	1	8.6	8.6	8.6	16.273	151	151	9									1	0	1.3164	587340	4	146840	1	IEDVTPIPSDSTR				129	619	True	671	1923	3060	3060
tr|A0A287BI76|A0A287BI76_PIG	tr|A0A287BI76|A0A287BI76_PIG	4	4	4	tr|A0A287BI76|A0A287BI76_PIG Amino acid transporter OS=Sus scrofa OX=9823 GN=SLC1A3 PE=1 SV=1	1	4	4	4	14.2	14.2	14.2	47	430	430	3.57	3	3	5	3	4	2	1			0	61.526	4755700	12	187220	33	DVEMGNSVIEENEMK;IVQVTAADAFLDLIR;TTTNVLGDSLGAGIVEHLSR;YFSFPGELLMR				130	257;729;1526;1758	True;True;True;True	282;794;1720;1981	775;2393;2394;2395;2396;2397;2398;2399;2400;2401;2402;2403;2404;2405;5641;5642;5643;5644;5645;6382;6383	1226;3758;3759;3760;3761;3762;3763;3764;3765;3766;3767;3768;3769;3770;3771;3772;3773;3774;3775;3776;3777;3778;3779;3780;8921;8922;8923;8924;8925;8926;8927;10130;10131	1226;3779;8921;10130			131;132;133				89;397;407
tr|A0A287BMU4|A0A287BMU4_PIG	tr|A0A287BMU4|A0A287BMU4_PIG	1	1	1	tr|A0A287BMU4|A0A287BMU4_PIG Protein transport protein Sec61 subunit beta OS=Sus scrofa OX=9823 GN=SEC61B PE=1 SV=1	1	1	1	1	15.6	15.6	15.6	9.9743	96	96	9									1	0	1.434	143730	6	23954	1	PGPTPSGTNVGSSGR				131	1129	True	1267	3960	6202	6202
tr|A0A287BP82|A0A287BP82_PIG	tr|A0A287BP82|A0A287BP82_PIG	3	3	3	tr|A0A287BP82|A0A287BP82_PIG Anion exchange protein OS=Sus scrofa OX=9823 GN=SLC4A7 PE=1 SV=2	1	3	3	3	3.5	3.5	3.5	116.7	1034	1034	2	2	2	2							0	2.3627	425800	50	5519.4	6	APQYHEIGR;HQPDLIYLR;LAPAVLLSGLTEVPVPTR				132	111;593;783	True;True;True	121;644;849	330;331;332;1880;2553;2554	586;587;588;3006;4006;4007	588;3006;4007
tr|A0A287BPI6|A0A287BPI6_PIG	tr|A0A287BPI6|A0A287BPI6_PIG	2	2	2	tr|A0A287BPI6|A0A287BPI6_PIG Retinal G protein coupled receptor OS=Sus scrofa OX=9823 GN=RGR PE=1 SV=1	1	2	2	2	11.7	11.7	11.7	30.454	273	273	6	1						1	2		0	4.3942	1991800	8	248970	5	MVPTVNAINYALGSEMVHR;TGRPPVNTILPAR				133	1030;1440	True;True	1132;1611	3424;5203;5204;5205	5301;5302;8209;8210;8211	5302;8211			134;135				238;253
tr|A0A287BQW3|A0A287BQW3_PIG	tr|A0A287BQW3|A0A287BQW3_PIG	2	2	2	tr|A0A287BQW3|A0A287BQW3_PIG Histone H1.0 OS=Sus scrofa OX=9823 GN=H1-0 PE=1 SV=1	1	2	2	2	13.4	13.4	13.4	20.891	194	194	7.67							3	2	1	0	20.805	1123500	5	224710	4	TENSTSTPAAKPK;YSDMIVAAIQAEK				134	1429;1790	True;True	1599;2014	5177;5178;5179;6469;6470;6471	8168;8169;8170;8171;8172;10250;10251;10252;10253	8170;10251		87	136			4	31
tr|A0A287BRP2|A0A287BRP2_PIG	tr|A0A287BRP2|A0A287BRP2_PIG	6	6	5	tr|A0A287BRP2|A0A287BRP2_PIG Guanine nucleotide-binding protein G(T) subunit alpha-1 isoform X2 OS=Sus scrofa OX=9823 GN=GNAT1 PE=1 SV=1	1	6	6	5	20.9	20.9	17.7	39.979	350	350	6						6				0	5.6982	1337000	16	83565	6	AMTTLNIQYGDSAR;ASEYQLNDSAGYYLSDLER;LLLLGAGESGK;MFDVGGQR;TTGIIETQFSFK;VQFLELNMR				135	102;127;870;987;1514;1676	True;True;True;True;True;True	112;137;953;1077;1707;1890	317;386;2934;3287;5589;6085	568;669;4575;5104;8844;9619	568;669;4575;5104;8844;9619			137;138;139				84;194;308
tr|A0A8D1JB64|A0A8D1JB64_PIG;tr|A0A480HAQ4|A0A480HAQ4_PIG	tr|A0A8D1JB64|A0A8D1JB64_PIG;tr|A0A480HAQ4|A0A480HAQ4_PIG	15;15	15;15	15;15	tr|A0A8D1JB64|A0A8D1JB64_PIG Junction plakoglobin OS=Sus scrofa OX=9823 PE=4 SV=1;tr|A0A480HAQ4|A0A480HAQ4_PIG Junction plakoglobin OS=Sus scrofa OX=9823 PE=3 SV=1	2	15	15	15	28.8	28.8	28.8	73.982	677	677;716	4.77	4	10	16	5			12	7	6	0	77.766	13088000	43	169790	62	ALMGSPQLVAAVVR;ATIGLIR;HPEAEMAQNSVR;HVAAGTQQPYTDGVR;ISEDKNPDYR;LIILANGGPQALVQIMR;LLNDEDPVVVTK;LLNQPNQWPLVK;LNTIPLFVQLLYSSVENIQR;LVQLLVK;LVQNCLWTLR;SAIVHLINYQDDAELATR;TLVTQNSGVEALIHAILR;TMQNTSDLDTAR;VSVELTNSLFK				136	88;141;589;600;706;845;876;877;893;969;970;1248;1480;1485;1695	True;True;True;True;True;True;True;True;True;True;True;True;True;True;True	94;151;639;640;651;771;924;925;926;959;960;978;1057;1058;1400;1661;1668;1669;1910	276;277;278;279;415;416;1864;1865;1866;1867;1868;1897;2334;2335;2336;2337;2832;2833;2834;2835;2836;2837;2838;2839;2948;2949;2950;3012;3013;3014;3015;3016;3017;3018;3235;3236;4381;4382;5428;5429;5430;5431;5432;5433;5434;5450;5451;5452;5453;5454;5455;5456;5457;5458;5459;6118;6119;6120;6121;6122	505;506;507;508;509;709;710;2980;2981;2982;2983;2984;3027;3674;3675;3676;3677;4413;4414;4415;4416;4417;4418;4419;4420;4421;4593;4594;4595;4596;4597;4679;4680;4681;4682;4683;4684;4685;4686;4687;5009;5010;6925;6926;6927;8621;8622;8623;8624;8625;8626;8627;8628;8629;8645;8646;8647;8648;8649;8650;8651;8652;8653;8654;8655;8656;9663;9664;9665;9666;9667;9668	506;709;2984;3027;3677;4418;4593;4597;4681;5009;5010;6925;8627;8647;9666	83		140;141;142		304		125;251;403
tr|A0A480IQL7|A0A480IQL7_PIG;tr|A0A480LAT2|A0A480LAT2_PIG;tr|A0A8D2A1H5|A0A8D2A1H5_PIG;tr|A0A287AKA3|A0A287AKA3_PIG	tr|A0A480IQL7|A0A480IQL7_PIG;tr|A0A480LAT2|A0A480LAT2_PIG	11;11;2;2	11;11;2;2	7;7;1;1	tr|A0A480IQL7|A0A480IQL7_PIG Core histone macro-H2A OS=Sus scrofa OX=9823 PE=4 SV=1;tr|A0A480LAT2|A0A480LAT2_PIG Core histone macro-H2A OS=Sus scrofa OX=9823 GN=MACROH2A1 PE=1 SV=1	4	11	11	7	42.7	42.7	24.7	39.101	368	368;371;279;372	6.7						17	1		5	0	121.64	20742000	16	995540	28	AASADSTTEGTPADGFTVLSTK;AGVIFPVGR;EFVEAVLELR;GGKEFVEAVLELR;GVTIASGGVLPNIHPELLAK;HILLAVANDEELNQLLK;IGVGAPVYMAAVLEYLTAEILELAGNAAR;NGPLEVAGAAVSAGHGLPAK;QTAAQLILR;SIAFPSIGSGR;SLFLGQK				137	12;56;295;477;557;580;642;1048;1201;1298;1321	True;True;True;True;True;True;True;True;True;True;True	14;60;323;523;607;630;694;1151;1152;1352;1456;1480	26;27;28;210;211;855;1445;1446;1745;1746;1747;1748;1842;1843;1844;1845;1978;3449;3450;4285;4599;4600;4729	37;38;39;40;391;392;393;1321;1322;2261;2262;2790;2791;2792;2793;2794;2954;2955;2956;2957;3138;3139;5333;5334;6801;7257;7258;7259;7260;7481	40;392;1322;2261;2792;2954;3139;5333;6801;7259;7481		88	143			248	49
tr|A0A480J9N1|A0A480J9N1_PIG	tr|A0A480J9N1|A0A480J9N1_PIG	8	1	1	tr|A0A480J9N1|A0A480J9N1_PIG Myosin-11 OS=Sus scrofa OX=9823 PE=3 SV=1	1	8	1	1	5.9	0.7	0.7	223.33	1931	1931	2		1								1	-2	53896	101	533.62	1	ALELDPNLYR;EDQSILCTGESGAGK;ELDEATESNEAMGR;IMGIPEEEQMGLLR;QLLQANPILEAFGNAK;TQLEELEDELQATEDAK;VISGVLQLGNIVFK;VSHLLGINVTDFTR	+			138	78;281;317;680;1182;1498;1622;1687	False;False;True;False;False;False;False;False	84;308;346;743;1329;1686;1831;1901	263;831;906;2265;4168;5514;5932;6101	488;1290;1401;3573;3574;6545;8748;9363;9641	488;1290;1401;3574;6545;8748;9363;9641	84		144;145;146		172		329;337;1910
tr|A0A480L3S8|A0A480L3S8_PIG	tr|A0A480L3S8|A0A480L3S8_PIG	23	15	0	tr|A0A480L3S8|A0A480L3S8_PIG Myosin-10 OS=Sus scrofa OX=9823 PE=3 SV=1	1	23	15	0	18.5	12.6	0	227.89	1969	1969	2		18								0	34.496	2865000	103	19662	19	ALEEALEAKDEFER;ALELDPNLYR;DAASLESQLQDTQELLQEETR;DLSEELEALKTELEDTLDTTAAQQELR;EDQSILCTGESGAGK;ELQAQIAELQEDFESEK;IAQLEEELEEEQSNMELLNDR;IGQLEEQLEQEAK;IMGIPEEEQMGLLR;IVGLDQVTGMAETAFGSAYK;LDPHLVLDQLR;LQNELDNVSTLLEEAEK;LQQELDDLLVDLDHQR;MQAHIQDLEEQLDEEEGAR;NSLQEQQEEEEEAR;QLEEAEEEATR;QLLQANPILEAFGNAK;SLEAEILQLQEELASSER;TQLEELEDELQATEDAK;TTLQVDTLNAELAAER;VEGELEEMER;VISGVLQLGNIVFK;VSHLLGINVTDFTR				139	75;78;180;230;281;330;608;641;680;727;802;906;907;1009;1106;1176;1182;1319;1498;1516;1581;1622;1687	True;True;True;True;False;True;True;True;False;True;False;True;False;True;True;True;False;True;False;True;True;False;False	81;84;192;245;308;359;659;660;693;743;792;873;992;993;1102;1237;1321;1329;1478;1686;1709;1785;1831;1901	249;263;528;529;664;831;923;1906;1907;1977;2265;2391;2649;3039;3040;3315;3771;4158;4168;4726;4727;5514;5591;5848;5932;6101	453;488;853;854;855;1067;1290;1421;3036;3037;3137;3573;3574;3755;3756;4144;4710;4711;5138;5868;6534;6545;7477;7478;7479;8748;8846;9254;9363;9641	453;488;854;1067;1290;1421;3037;3137;3574;3755;4144;4710;4711;5138;5868;6534;6545;7478;8748;8846;9254;9363;9641	84	89	145;146;147;148;149;150		172	1744	329;337;627;871;941;1745
tr|A0A480LD68|A0A480LD68_PIG	tr|A0A480LD68|A0A480LD68_PIG	4	4	4	tr|A0A480LD68|A0A480LD68_PIG Nucleolin OS=Sus scrofa OX=9823 PE=4 SV=1	1	4	4	4	11.7	11.7	11.7	55.849	511	511	3			5							0	9.6706	787340	27	22700	5	LELQGPR;SISLYYTGEK;TLVLSNLAYSATEETLQEVFEK;VEATEPTTSFNLFVGNLNFSK				140	808;1306;1478;1580	True;True;True;True	881;1464;1659;1784	2673;4640;5423;5424;5847	4174;7326;8615;8616;9253	4174;7326;8615;9253
tr|A0A480LN86|A0A480LN86_PIG;tr|A0A480THM2|A0A480THM2_PIG;tr|A0A4X1VQQ1|A0A4X1VQQ1_PIG	tr|A0A480LN86|A0A480LN86_PIG;tr|A0A480THM2|A0A480THM2_PIG;tr|A0A4X1VQQ1|A0A4X1VQQ1_PIG	19;15;12	19;15;12	0;0;0	tr|A0A480LN86|A0A480LN86_PIG Tubulin beta chain OS=Sus scrofa OX=9823 PE=3 SV=1;tr|A0A480THM2|A0A480THM2_PIG Tubulin beta chain OS=Sus scrofa OX=9823 PE=3 SV=1;tr|A0A4X1VQQ1|A0A4X1VQQ1_PIG Tubulin beta chain OS=Sus scrofa OX=9823 PE=3 SV=1	3	19	19	0	58.6	58.6	0	49.672	444	444;445;437	5.48		1	3	3	21	10	3	2	3	0	111.22	15558000	20	510350	64	AVLVDLEPGTMDSVR;EVDEQMLNVQNK;FPGQLNADLR;FWEVISDEHGIDPTGTYHGDSDLQLER;GHYTEGAELVDSVLDVVR;GHYTEGAELVDSVLDVVRK;IMNTFSVVPSPK;INVYYNEATGGK;IREEYPDR;LAVNMVPFPR;LHFFMPGFAPLTSR;LTTPTYGDLNHLVSATMSGVTTCLR;MSATFIGNSTAIQELFK;MSMKEVDEQMLNVQNK;NSSYFVEWIPNNVK;RISEQFTAMFR;SGPFGQIFRPDNFVFGQSGAGNNWAK;YLTVAAVFR				141	91;158;369;412;439;485;486;682;691;703;798;835;953;1013;1018;1108;1224;1295;1775	True;True;True;True;True;True;True;True;True;True;True;True;True;True;True;True;True;True;True	169;404;450;483;531;532;745;755;767;866;914;1040;1107;1108;1115;1239;1376;1453;1999	482;483;484;485;486;1107;1108;1228;1309;1496;1497;1498;1499;1500;1501;1502;1503;1504;2267;2284;2305;2306;2307;2308;2309;2614;2615;2616;2817;2818;3190;3339;3340;3341;3342;3343;3380;3773;4333;4586;4587;6436;6437;6438;6439;6440	799;800;801;802;803;804;805;806;807;1724;1725;1726;1906;2034;2360;2361;2362;2363;2364;2365;2366;2367;2368;2369;2370;2371;2372;3576;3601;3602;3623;3624;3625;3626;3627;3628;3629;3630;3631;3632;3633;3634;3635;4085;4086;4087;4088;4394;4395;4936;5177;5178;5179;5180;5181;5182;5183;5184;5185;5233;5234;5870;5871;6867;7232;7233;7234;10211;10212;10213;10214;10215;10216;10217	800;1725;1906;2034;2363;2372;3576;3602;3634;4087;4395;4936;5179;5234;5870;6867;7233;10216	51	73	70;71;72;73;74;75;76;77;78;151		238	369	73;164;232;256;266;320;322;329;362;387
tr|A0A480M929|A0A480M929_PIG	tr|A0A480M929|A0A480M929_PIG	18	1	0	tr|A0A480M929|A0A480M929_PIG Tubulin beta chain OS=Sus scrofa OX=9823 PE=3 SV=1	1	18	1	0	52.4	2.7	0	49.923	445	445	5					1					1	-2	205430	20	10271	1	AILVDLEPGTMDSVR;ALTVPELTQQMFDSK;EVDEQMLNVQNK;FPGQLNADLR;GHYTEGAELVDSVLDVVR;GHYTEGAELVDSVLDVVRK;IMNTFSVMPSPK;INVYYNEAAGNK;IREEYPDR;LAVNMVPFPR;LHFFMPGFAPLTSR;LTTPTYGDLNHLVSATMSGVTTCLR;MSATFIGNSTAIQELFK;MSMKEVDEQMLNVQNK;NSSYFVEWIPNNVK;RISEQFTAMFR;SGPFGQIFRPDNFVFGQSGAGNNWAK;YLTVAAIFR	+			142	65;92;369;412;485;486;681;690;703;798;835;953;1013;1018;1108;1224;1295;1774	False;False;False;False;False;False;True;False;False;False;False;False;False;False;False;False;False;False	69;97;404;450;531;532;744;754;767;866;914;1040;1107;1108;1115;1239;1376;1453;1998	230;231;232;282;1107;1108;1228;1496;1497;1498;1499;1500;1501;1502;1503;1504;2266;2283;2305;2306;2307;2308;2309;2614;2615;2616;2817;2818;3190;3339;3340;3341;3342;3343;3380;3773;4333;4586;4587;6433;6434;6435	418;419;420;421;422;423;513;1724;1725;1726;1906;2360;2361;2362;2363;2364;2365;2366;2367;2368;2369;2370;2371;2372;3575;3599;3600;3623;3624;3625;3626;3627;3628;3629;3630;3631;3632;3633;3634;3635;4085;4086;4087;4088;4394;4395;4936;5177;5178;5179;5180;5181;5182;5183;5184;5185;5233;5234;5870;5871;6867;7232;7233;7234;10205;10206;10207;10208;10209;10210	421;513;1725;1906;2363;2372;3575;3599;3634;4087;4395;4936;5179;5234;5870;6867;7233;10207	51	73	69;70;72;73;74;75;76;77;78;152;153;154		239	370	73;164;170;233;257;267;293;321;323;330;363;388
tr|F1RYZ0|F1RYZ0_PIG;tr|A0A480NGQ1|A0A480NGQ1_PIG	tr|F1RYZ0|F1RYZ0_PIG;tr|A0A480NGQ1|A0A480NGQ1_PIG	1;1	1;1	1;1	tr|F1RYZ0|F1RYZ0_PIG 60S acidic ribosomal protein P2 OS=Sus scrofa OX=9823 GN=RPLP2 PE=1 SV=2;tr|A0A480NGQ1|A0A480NGQ1_PIG 60S acidic ribosomal protein P2 OS=Sus scrofa OX=9823 PE=3 SV=1	2	1	1	1	10.5	10.5	10.5	11.622	114	114;142	9									1	0	3.6817	460920	5	92183	2	NIEDVIAQGIGK				143	1057	True	1166	3521	5475;5476	5475
tr|A0A480PSI7|A0A480PSI7_PIG	tr|A0A480PSI7|A0A480PSI7_PIG	1	1	1	tr|A0A480PSI7|A0A480PSI7_PIG Myosin regulatory light chain 12B (Fragment) OS=Sus scrofa OX=9823 PE=4 SV=1	1	1	1	1	5.9	5.9	5.9	19.491	169	169	8								1		0	3.6725	189930	9	21103	1	GNFNYIEFTR				144	509	True	555	1535	2413	2413
tr|A0A8D1WE43|A0A8D1WE43_PIG;tr|A0A480QN87|A0A480QN87_PIG	tr|A0A8D1WE43|A0A8D1WE43_PIG;tr|A0A480QN87|A0A480QN87_PIG	3;3	3;3	3;3	tr|A0A8D1WE43|A0A8D1WE43_PIG Uncharacterized protein OS=Sus scrofa OX=9823 PE=4 SV=1;tr|A0A480QN87|A0A480QN87_PIG Arginase OS=Sus scrofa OX=9823 PE=3 SV=1	2	3	3	3	12.4	12.4	12.4	32.445	299	299;322	6.11			2			3	2	1	1	0	23.988	1796300	14	128310	11	DIVYIGLR;EGIYITEEIYK;TGLLSGLDIMEVNPSLGK				145	216;301;1439	True;True;True	231;329;1609;1610	636;637;638;868;869;5199;5200;5201;5202	1031;1032;1033;1034;1035;1342;1343;8205;8206;8207;8208	1032;1342;8206			155				253
tr|A0A480RMD9|A0A480RMD9_PIG	tr|A0A480RMD9|A0A480RMD9_PIG	1	1	1	tr|A0A480RMD9|A0A480RMD9_PIG Retinol dehydrogenase 11 isoform 1 OS=Sus scrofa OX=9823 PE=3 SV=1	1	1	1	1	6	6	6	25.702	232	232	7							1			0	25.148	0	13	0	1	EIQNMTGNQQVLVR				146	311	True	339	897	1390	1390			156				86
tr|A0A480SPX0|A0A480SPX0_PIG	tr|A0A480SPX0|A0A480SPX0_PIG	5	5	5	tr|A0A480SPX0|A0A480SPX0_PIG Protein-L-isoaspartate (D-aspartate) O-methyltransferase domain containing 1 OS=Sus scrofa OX=9823 GN=PCMTD1 PE=1 SV=1	1	5	5	5	16.9	16.9	16.9	40.548	356	356	6						5				0	6.4346	1156800	18	58062	5	AIDRGDYYLEGYR;AYLTYFR;NILAVSFAPLVQPSK;NLQDLAR;VGGILVMPIEDQLTQIMR				147	58;168;1059;1083;1600	True;True;True;True;True	62;179;1168;1200;1806	213;506;3523;3639;5881	396;827;5478;5664;9301	396;827;5478;5664;9301			157;158				189;199
tr|A0A480TBN4|A0A480TBN4_PIG	tr|A0A480TBN4|A0A480TBN4_PIG	10	8	8	tr|A0A480TBN4|A0A480TBN4_PIG Myosin-14 isoform 2 OS=Sus scrofa OX=9823 PE=3 SV=1	1	10	8	8	6.6	5.3	5.3	228.62	2001	2001	2		8								0	5.6463	559240	104	4786	8	AQAELENVSGALSEAESK;EAQAGLAEAQEDLEAER;EDQSILCTGESGAGK;ILFQEFR;KQELELVVSELEAR;LAQAEEQLEQESR;LDPHLVLDQLR;LLLQVESLTTELSAER;RVAEQAASDLR;VQELQQQSAR				148	118;272;281;664;756;785;802;874;1236;1675	True;True;False;True;True;True;False;True;True;True	128;299;308;726;822;851;873;957;1388;1889	355;820;831;2219;2461;2557;2649;2946;4351;6084	626;1276;1290;3510;3853;4011;4144;4591;6885;9618	626;1276;1290;3510;3853;4011;4144;4591;6885;9618	84				197
tr|A0A480TEX9|A0A480TEX9_PIG	tr|A0A480TEX9|A0A480TEX9_PIG	10	3	3	tr|A0A480TEX9|A0A480TEX9_PIG Tubulin alpha chain OS=Sus scrofa OX=9823 PE=3 SV=1	1	10	3	3	33.1	9.8	9.8	50.094	450	450	5					3					0	2.4926	534020	21	25429	3	AVCMLSNTTAIAEAWAR;AVFVDLEPTVIDEIR;DVNAAIATIK;EIIDPVLDR;FDGALNVDLTEFQTNLVPYPR;IHFPLATYAPVISAEK;LISQIVSSITASLR;NLDIERPTYTNLNR;TIGGGDDSFTTFFCETGAGK;TIQFVDWCPTGFK				149	151;156;259;308;386;643;848;1073;1447;1452	False;True;False;True;False;False;False;False;True;False	162;167;284;336;422;695;930;1186;1623;1628	455;468;778;779;887;1144;1145;1146;1147;1979;1980;2849;2850;2851;2852;2853;2854;3608;3609;5318;5324	758;759;777;778;1229;1230;1380;1769;1770;1771;1772;1773;1774;1775;1776;1777;3140;3141;3142;4439;4440;4441;4442;4443;4444;4445;4446;4447;5604;5605;5606;5607;8449;8455	759;777;1229;1380;1771;3141;4441;5605;8449;8455	85;86;87		159		54;347;376		377
tr|A0A480TK22|A0A480TK22_PIG	tr|A0A480TK22|A0A480TK22_PIG	1	1	1	tr|A0A480TK22|A0A480TK22_PIG ATP synthase subunit O, mitochondrial (Fragment) OS=Sus scrofa OX=9823 PE=3 SV=1	1	1	1	1	9.9	9.9	9.9	18.635	171	171	8								1		0	1.922	0	9	0	0	FSPLTSNLINLLAENGR				150	425	True	467	1258	1951	1951		90				115
tr|A0A8D0HXN5|A0A8D0HXN5_PIG;tr|A0A480TK33|A0A480TK33_PIG	tr|A0A8D0HXN5|A0A8D0HXN5_PIG;tr|A0A480TK33|A0A480TK33_PIG	18;18	3;3	3;3	tr|A0A8D0HXN5|A0A8D0HXN5_PIG Uncharacterized protein OS=Sus scrofa OX=9823 PE=4 SV=1;tr|A0A480TK33|A0A480TK33_PIG Tubulin beta chain OS=Sus scrofa OX=9823 PE=3 SV=1	2	18	3	3	52.5	9.9	9.9	49.626	444	444;444	5.25					3	1				0	6.8601	1101900	20	55093	5	AILVDLEPGTMDSVR;ALTVPELTQQVFDAK;EVDEQMLNVQNK;FPGQLNADLR;GHYTEGAELVDSVLDVVR;GHYTEGAELVDSVLDVVRK;IMNTFSVVPSPK;IREEYPDR;ISVYYNEATGGK;LAVNMVPFPR;LHFFMPGFAPLTSR;LTTPTYGDLNHLVSATMSGVTTCLR;MAVTFIGNSTAIQELFK;MSMKEVDEQMLNVQNK;NSSYFVEWIPNNVK;RISEQFTAMFR;SGPFGQIFRPDNFVFGQSGAGNNWAK;YLTVAAVFR				151	65;93;369;412;485;486;682;703;716;798;835;953;979;1018;1108;1224;1295;1775	False;True;False;False;False;False;False;False;True;False;False;False;True;False;False;False;False;False	69;98;404;450;531;532;745;767;781;866;914;1040;1068;1115;1239;1376;1453;1999	230;231;232;283;1107;1108;1228;1496;1497;1498;1499;1500;1501;1502;1503;1504;2267;2305;2306;2307;2308;2309;2376;2614;2615;2616;2817;2818;3190;3277;3278;3380;3773;4333;4586;4587;6436;6437;6438;6439;6440	418;419;420;421;422;423;514;1724;1725;1726;1906;2360;2361;2362;2363;2364;2365;2366;2367;2368;2369;2370;2371;2372;3576;3623;3624;3625;3626;3627;3628;3629;3630;3631;3632;3633;3634;3635;3734;4085;4086;4087;4088;4394;4395;4936;5091;5092;5093;5233;5234;5870;5871;6867;7232;7233;7234;10211;10212;10213;10214;10215;10216;10217	421;514;1725;1906;2363;2372;3576;3634;3734;4087;4395;4936;5092;5234;5870;6867;7233;10216	51		69;70;71;72;73;74;76;77;78;160		239		73;164;233;257;267;321;323;330;363;388
tr|A0A480TW29|A0A480TW29_PIG	tr|A0A480TW29|A0A480TW29_PIG	1	1	1	tr|A0A480TW29|A0A480TW29_PIG Serine/arginine-rich splicing factor 2 (Fragment) OS=Sus scrofa OX=9823 PE=3 SV=1	1	1	1	1	8.1	8.1	8.1	24.454	211	211	3		1		1						0	2.9336	113870	8	14233	2	DAEDAMDAMDGAVLDGR				152	182	True	195	545;546	884;885	884			161;162				72;75
tr|A0A480U069|A0A480U069_PIG	tr|A0A480U069|A0A480U069_PIG	5	2	1	tr|A0A480U069|A0A480U069_PIG Histone H2A OS=Sus scrofa OX=9823 PE=3 SV=1	1	5	2	1	57.7	30.8	8.5	14.119	130	130	9									3	0	20.49	1490100	5	139530	5	AGLQFPVGR;HLQLAIR;NDEELNKLLGR;VGAGAPVYLAAVLEYLTAEILELAGNAAR;VTIAQGGVLPNIQAVLLPK				153	52;586;1042;1595;1696	False;False;True;True;False	56;636;1144;1800;1911;1912	195;196;197;198;199;200;201;202;203;204;205;206;1857;1858;1859;1860;3437;3438;5872;6123;6124;6125;6126;6127;6128;6129;6130;6131;6132;6133;6134;6135;6136;6137;6138	369;370;371;372;373;374;375;376;377;378;379;380;381;382;383;384;385;386;387;2971;2972;2973;2974;2975;2976;5319;5320;5321;9281;9282;9669;9670;9671;9672;9673;9674;9675;9676;9677;9678;9679;9680;9681;9682;9683;9684;9685;9686;9687;9688;9689;9690;9691;9692;9693;9694	381;2973;5320;9282;9685		91				111
tr|A0A480VHK4|A0A480VHK4_PIG	tr|A0A480VHK4|A0A480VHK4_PIG	19	1	0	tr|A0A480VHK4|A0A480VHK4_PIG Tubulin beta chain OS=Sus scrofa OX=9823 PE=3 SV=1	1	19	1	0	58.4	2	0	49.847	445	445	6					1	1	1			0	2.6236	573230	20	28661	6	ALTVPELTQQMFDSK;AVLVDLEPGTMDSVR;EVDEQMLNVQNK;FPGQLNADLR;FWEVISDEHGIDPTGTYHGDSDLQLER;GHYTEGAELVDSVLDVVR;GHYTEGAELVDSVLDVVRK;IMNTFSVVPSPK;INVYYNEATGGK;IREEYPDR;LAVNMVPFPR;LHFFMPGFAPLTSR;LTTPTYGDLNHLVSATMSGVTTCLR;MSATFIGNSTAIQELFK;MSMKEVDEQMLNVQNK;NSSYFVEWIPNNVK;RISEQFTAMFR;SGPFGQIFRPDNFVFGQSGAGNNWAK;YLTVAAIFR				154	92;158;369;412;439;485;486;682;691;703;798;835;953;1013;1018;1108;1224;1295;1774	False;False;False;False;False;False;False;False;False;False;False;False;False;False;False;False;False;False;True	97;169;404;450;483;531;532;745;755;767;866;914;1040;1107;1108;1115;1239;1376;1453;1998	282;482;483;484;485;486;1107;1108;1228;1309;1496;1497;1498;1499;1500;1501;1502;1503;1504;2267;2284;2305;2306;2307;2308;2309;2614;2615;2616;2817;2818;3190;3339;3340;3341;3342;3343;3380;3773;4333;4586;4587;6433;6434;6435	513;799;800;801;802;803;804;805;806;807;1724;1725;1726;1906;2034;2360;2361;2362;2363;2364;2365;2366;2367;2368;2369;2370;2371;2372;3576;3601;3602;3623;3624;3625;3626;3627;3628;3629;3630;3631;3632;3633;3634;3635;4085;4086;4087;4088;4394;4395;4936;5177;5178;5179;5180;5181;5182;5183;5184;5185;5233;5234;5870;5871;6867;7232;7233;7234;10205;10206;10207;10208;10209;10210	513;800;1725;1906;2034;2363;2372;3576;3602;3634;4087;4395;4936;5179;5234;5870;6867;7233;10207	51	73	70;71;72;73;74;75;76;77;78;151;152		239	370	73;164;233;257;267;293;321;323;330;363;388
tr|A0A480WYE0|A0A480WYE0_PIG	tr|A0A480WYE0|A0A480WYE0_PIG	12	1	1	tr|A0A480WYE0|A0A480WYE0_PIG IgG heavy chain OS=Sus scrofa OX=9823 PE=4 SV=1	1	12	1	1	41	3.7	3.7	45.055	410	410	4.75				1	3					0	58.223	0	17	0	0	CKVNNVDLPAPITR;DNSQNTAYLQMNNLR;DTLMISQTPEVTCVVVDVSK;EEQFNSTYR;EHAEVQFSWYVDGVEVHTAETRPK;EPQVYTLPPPAEELSR;SNGQPEPENTYR;SYTCNVNHPATTTK;TAPSVYPLAPCGR;TTPPQQDVDGTFFLYSK;VNNVDLPAPITR;VVSVLPIQHQDWLK				155	174;238;250;292;302;341;1339;1399;1406;1520;1657;1716	False;True;False;False;False;False;False;False;False;False;False;False	186;257;258;273;320;330;371;1501;1502;1565;1574;1575;1714;1868;1869;1935	521;690;691;692;693;729;730;731;732;733;734;735;852;870;988;989;990;991;992;993;4840;4841;4842;4843;4844;4845;4846;4847;4848;4849;4850;4851;4852;4853;4854;4855;4856;5045;5046;5047;5048;5049;5050;5051;5052;5053;5054;5055;5098;5099;5100;5101;5102;5103;5104;5105;5106;5107;5108;5109;5603;5604;5605;5606;5607;5608;5609;5610;5611;5612;5613;5614;5615;6017;6018;6019;6020;6021;6022;6023;6024;6025;6212;6213…	845;1099;1100;1101;1102;1103;1104;1105;1155;1156;1157;1158;1159;1160;1161;1162;1163;1164;1165;1166;1317;1318;1344;1345;1512;1513;1514;1515;1516;1517;1518;1519;1520;1521;7650;7651;7652;7653;7654;7655;7656;7657;7658;7659;7660;7661;7662;7663;7664;7665;7666;7667;7668;7669;7670;7671;7672;7673;7674;7675;7676;7677;7969;7970;7971;7972;7973;7974;7975;7976;7977;7978;7979;7980;7981;7982;7983;7984;7985;7986;…	845;1102;1163;1317;1345;1517;7669;7984;8065;8874;9529;9832	88;89;90;91	92;93;94	163;164	15	96;165;222;282	285;286;345	50;213
tr|A0A480X8Q0|A0A480X8Q0_PIG	tr|A0A480X8Q0|A0A480X8Q0_PIG	19	1	0	tr|A0A480X8Q0|A0A480X8Q0_PIG Tubulin beta chain OS=Sus scrofa OX=9823 PE=3 SV=1	1	19	1	0	60	3.5	0	48.511	433	433	5					1					0.0080429	0.83802	254840	20	12742	1	ALTVPELTQQMFDSK;AVLVDLEPGTMDSVR;EVDEQMLNVQNK;FPGQLNADLR;FWEVISDEHGIDPTGTYHGDSDLQLER;GHYTEGAELVDSVLDVVR;GHYTEGAELVDSVLDVVRK;IMNTFSVVPSPK;INVYYNEATGGK;IREEYPDR;LAVNMVPFPR;LHFFMPGFAPLTSR;LTTPTYGDLNHLVSATMSGVTTCLR;MSATFIGNSTAIQELFK;MSMKEVDEQMLNVQNK;NSSYFVEWIPNNVK;RISEQFTAMFR;SGPFGQIFRPDNFVFGQSGAGNNWAK;YLTVAAVFR				156	92;158;369;412;439;485;486;682;691;703;798;835;953;1013;1018;1108;1224;1295;1775	True;False;False;False;False;False;False;False;False;False;False;False;False;False;False;False;False;False;False	97;169;404;450;483;531;532;745;755;767;866;914;1040;1107;1108;1115;1239;1376;1453;1999	282;482;483;484;485;486;1107;1108;1228;1309;1496;1497;1498;1499;1500;1501;1502;1503;1504;2267;2284;2305;2306;2307;2308;2309;2614;2615;2616;2817;2818;3190;3339;3340;3341;3342;3343;3380;3773;4333;4586;4587;6436;6437;6438;6439;6440	513;799;800;801;802;803;804;805;806;807;1724;1725;1726;1906;2034;2360;2361;2362;2363;2364;2365;2366;2367;2368;2369;2370;2371;2372;3576;3601;3602;3623;3624;3625;3626;3627;3628;3629;3630;3631;3632;3633;3634;3635;4085;4086;4087;4088;4394;4395;4936;5177;5178;5179;5180;5181;5182;5183;5184;5185;5233;5234;5870;5871;6867;7232;7233;7234;10211;10212;10213;10214;10215;10216;10217	513;800;1725;1906;2034;2363;2372;3576;3602;3634;4087;4395;4936;5179;5234;5870;6867;7233;10216	51	73	70;71;72;73;74;75;76;77;78;151;152		239	370	73;164;233;257;267;293;321;323;330;363;388
tr|A0A480ZZB1|A0A480ZZB1_PIG	tr|A0A480ZZB1|A0A480ZZB1_PIG	24	1	0	tr|A0A480ZZB1|A0A480ZZB1_PIG Keratin, type I cytoskeletal 17 OS=Sus scrofa OX=9823 PE=3 SV=1	1	24	1	0	43.5	2.5	0	49.647	448	448	7							1			1	-2	0	27	0	0	ALEEANADLEVK;ASLENSLEETK;CEMEQQNQEYK;DAEDWFFSK;DYSPYFK;EVATNSELVQSGK;GQVGGDVNVEMDAAPGVDLSR;ILNEMRDQYEK;IRDWYQR;LAADDFR;LASYLDK;LASYLDKVR;LEQEIATYR;LSGSLGAGSCR;MSVEADINGLR;MSVEADINGLRR;NHEEEMNALR;RVLDELTLAR;SEISELR;SEISELRR;TEELNREVATNSELVQSGK;TKYETELNLR;TRLEQEIATYR;VLDELTLAR	+			157	76;128;171;183;268;368;526;669;702;769;790;792;811;928;1020;1021;1053;1239;1269;1270;1424;1457;1501;1628	False;False;False;False;False;False;False;False;False;False;False;False;False;True;False;False;False;False;False;False;False;False;False;False	82;138;182;196;295;402;403;573;574;731;732;766;835;856;860;885;1014;1117;1118;1119;1120;1121;1122;1161;1391;1426;1427;1594;1634;1689;1837	250;251;252;253;387;388;389;390;391;510;511;512;513;514;547;814;1097;1098;1099;1100;1101;1102;1103;1104;1105;1106;1608;1609;1610;1611;1612;1613;1614;1615;1616;1617;1618;1619;1620;1621;1622;1623;1624;1625;1626;1627;2225;2226;2227;2304;2490;2491;2492;2493;2494;2495;2496;2497;2498;2499;2500;2501;2502;2503;2504;2505;2563;2564;2565;2566;2567;2568;2569;2570;2571;2572;2573;2574;2575;2576;2577;2578;2579;…	454;455;456;457;670;671;672;673;674;675;676;832;833;834;835;836;837;886;1269;1703;1704;1705;1706;1707;1708;1709;1710;1711;1712;1713;1714;1715;1716;1717;1718;1719;1720;1721;1722;1723;2537;2538;2539;2540;2541;2542;2543;2544;2545;2546;2547;2548;2549;2550;2551;2552;2553;2554;2555;2556;2557;2558;2559;2560;2561;2562;2563;2564;2565;2566;2567;2568;2569;2570;2571;3518;3519;3520;3622;3902;3903;3904;3905;39…	454;676;835;886;1269;1719;2557;3520;3622;3914;4034;4057;4202;4780;5237;5243;5444;6889;7057;7069;8146;8489;8767;9389	10	11;12	3;4;5	14	373	203;304	196;256;271
tr|A0A481AB22|A0A481AB22_PIG;tr|A0A8D0ISE7|A0A8D0ISE7_PIG	tr|A0A481AB22|A0A481AB22_PIG;tr|A0A8D0ISE7|A0A8D0ISE7_PIG	5;5	5;5	5;5	tr|A0A481AB22|A0A481AB22_PIG Heterochromatin protein 1-binding protein 3 OS=Sus scrofa OX=9823 PE=3 SV=1;tr|A0A8D0ISE7|A0A8D0ISE7_PIG Uncharacterized protein OS=Sus scrofa OX=9823 PE=4 SV=1	2	5	5	5	15.3	15.3	15.3	40.925	365	365;515	4.14			1	5		1				0	9.5299	2314400	19	121810	9	GQLEQITGK;LEDILPLAFTR;MDAILTEAIK;SSAVNPEPQVK;TIPSWATLSASQLAR				158	521;806;981;1359;1451	True;True;True;True;True	567;879;1070;1522;1627	1588;2663;2664;2665;3280;4927;5323	2508;4160;4161;4162;4163;4164;5096;7794;8454	2508;4163;5096;7794;8454			165				161
tr|A0A481CCJ1|A0A481CCJ1_PIG;tr|A0A076KRX0|A0A076KRX0_PIG	tr|A0A481CCJ1|A0A481CCJ1_PIG;tr|A0A076KRX0|A0A076KRX0_PIG	10;9	10;9	7;6	tr|A0A481CCJ1|A0A481CCJ1_PIG Glyceraldehyde-3-phosphate dehydrogenase OS=Sus scrofa OX=9823 PE=3 SV=1;tr|A0A076KRX0|A0A076KRX0_PIG Glyceraldehyde-3-phosphate dehydrogenase OS=Sus scrofa OX=9823 GN=GAPDH PE=2 SV=1	2	10	10	7	33.9	33.9	27	35.836	333	333;333	5.37	1		4	1		9	2	1	1	0	30.722	9997300	16	444390	23	AITIFQER;GAAQNIIPASTGAAK;IVSNASCTTNCLAPLAK;LISWYDNEFGYSNR;LTGMAFR;RVIISAPSADAPMFVMGVNHEK;VGVNGFGR;VIISAPSADAPMFVMGVNHEK;VIPELNGK;VPTPNVSVVDLTCR				159	68;442;730;849;943;1238;1607;1614;1619;1668	True;True;True;True;True;True;True;True;True;True	74;486;795;931;1030;1390;1814;1821;1822;1828;1881	239;1312;2406;2855;2856;2857;2858;2859;2860;2861;3176;4353;5895;5907;5908;5909;5910;5924;6046	439;440;2037;3781;3782;4448;4449;4450;4451;4452;4453;4454;4455;4456;4457;4918;6888;9319;9320;9335;9336;9337;9338;9339;9355;9556	439;2037;3782;4451;4918;6888;9320;9338;9355;9556	92;93;94		166;167;168		150;154;245		128;131;229
tr|A0A481CNG2|A0A481CNG2_PIG	tr|A0A481CNG2|A0A481CNG2_PIG	2	2	2	tr|A0A481CNG2|A0A481CNG2_PIG Spermatogenesis-associated protein 7 isoform 1 OS=Sus scrofa OX=9823 PE=4 SV=1	1	2	2	2	6.1	6.1	6.1	32.817	295	295	5.09	1	3	3	3	3	3	2	3	2	0	1.7915	12546000	21	90329	25	ATSVLPR;IEAETQTDLSR				160	149;618	True;True	160;670	432;433;434;435;436;437;438;439;440;441;442;443;444;445;446;447;448;449;450;451;452;453;1922	733;734;735;736;737;738;739;740;741;742;743;744;745;746;747;748;749;750;751;752;753;754;755;756;3059	734;3059
tr|A0A481CXT9|A0A481CXT9_PIG;tr|A0A8D0J3C2|A0A8D0J3C2_PIG	tr|A0A481CXT9|A0A481CXT9_PIG;tr|A0A8D0J3C2|A0A8D0J3C2_PIG	10;10	10;10	7;7	tr|A0A481CXT9|A0A481CXT9_PIG Heat shock protein HSP 90-alpha isoform 2 OS=Sus scrofa OX=9823 PE=3 SV=1;tr|A0A8D0J3C2|A0A8D0J3C2_PIG Uncharacterized protein OS=Sus scrofa OX=9823 PE=4 SV=1	2	10	10	7	18	18	13	80.239	694	694;722	4				10						0	21.438	1411600	33	39005	9	ALLFVPR;APFDLFENRKK;DQVANSAFVER;EDQTEYLEER;ELISNSSDALDK;GVVDSEDLPLNISR;HFSVEGQLEFR;HLEINPDHSIIETLR;NPDDITNEEYGEFYK;VFIMDNCEELIPEYLNFIR				161	87;108;243;282;324;558;570;583;1091;1590	True;True;True;True;True;True;True;True;True;True	93;118;266;309;353;608;620;633;1215;1794	275;327;718;832;916;1749;1772;1851;3715;5860	503;504;582;1141;1291;1414;2795;2828;2965;5781;9267	503;582;1141;1291;1414;2795;2828;2965;5781;9267	95		169		336		333
tr|A0A481CZK5|A0A481CZK5_PIG	tr|A0A481CZK5|A0A481CZK5_PIG	9	1	1	tr|A0A481CZK5|A0A481CZK5_PIG Histone H4 (Fragment) OS=Sus scrofa OX=9823 PE=3 SV=1	1	9	1	1	53.1	8.2	8.2	10.879	98	98	5.38	1	1	1	1			1	1	2	0	61.161	0	6	0	0	DNIQGITKPAIR;ISGLIYEETR;KTVTAMDVVYALK;KTVTAMDVVYALKR;RISGLIYEETR;TLYGFGG;TVTAMDVVYALK;TVTAMDVVYALKR;VFLENVIR				162	235;709;761;762;1225;1481;1541;1542;1591	False;False;False;False;False;False;False;False;True	253;774;827;828;1377;1662;1739;1740;1741;1742;1795;1796	683;684;685;2341;2342;2343;2344;2345;2346;2347;2472;2473;2474;4334;4335;5435;5686;5687;5688;5689;5690;5691;5692;5693;5861;5862;5863;5864;5865;5866;5867;5868	1090;1091;1092;1093;1094;3681;3682;3683;3684;3685;3686;3687;3688;3689;3690;3691;3867;3868;3869;6868;6869;8630;8981;8982;8983;8984;8985;8986;8987;8988;8989;8990;8991;8992;9268;9269;9270;9271;9272;9273;9274;9275;9276;9277	1092;3690;3868;3869;6868;8630;8985;8991;9276		95	170			60	80
tr|A0A8D0M5E0|A0A8D0M5E0_PIG;tr|A0A4X1SGL0|A0A4X1SGL0_PIG	tr|A0A8D0M5E0|A0A8D0M5E0_PIG;tr|A0A4X1SGL0|A0A4X1SGL0_PIG	3;3	3;3	3;3	tr|A0A8D0M5E0|A0A8D0M5E0_PIG Uncharacterized protein OS=Sus scrofa OX=9823 PE=4 SV=1;tr|A0A4X1SGL0|A0A4X1SGL0_PIG Uncharacterized protein OS=Sus scrofa OX=9823 GN=MYEF2 PE=4 SV=1	2	3	3	3	7.2	7.2	7.2	60.299	556	556;556	4				3						0	4.7295	602390	25	19449	3	AAGDDSSHQQPTESPGQLR;ADADKPEALR;MGPGIGAILER				163	4;22;993	True;True;True	4;24;1084	5;44;3297	5;61;5118	5;61;5118			171				443
tr|A0A4X1SGV4|A0A4X1SGV4_PIG;tr|A0A4X1SHD0|A0A4X1SHD0_PIG;tr|A0A286ZRK2|A0A286ZRK2_PIG	tr|A0A4X1SGV4|A0A4X1SGV4_PIG;tr|A0A4X1SHD0|A0A4X1SHD0_PIG;tr|A0A286ZRK2|A0A286ZRK2_PIG	49;47;47	49;47;47	30;28;28	tr|A0A4X1SGV4|A0A4X1SGV4_PIG Sodium/potassium-transporting ATPase subunit alpha OS=Sus scrofa OX=9823 GN=ATP1A3 PE=3 SV=1;tr|A0A4X1SHD0|A0A4X1SHD0_PIG Sodium/potassium-transporting ATPase subunit alpha OS=Sus scrofa OX=9823 GN=ATP1A3 PE=3 SV=1;tr|A0A286ZRK	3	49	49	30	54.9	54.9	34.4	113.1	1027	1027;988;1287	2.74	63	80	80	54	9	8	3	3	1	0	323.31	243150000	46	4010500	191	AAVPDAVGK;ACVIHGTDLK;ACVIHGTDLKDFTSEQIDEILQNHTEIVFAR;ADIGVAMGIAGSDVSK;AQEILAR;CIELSSGSVK;CSTILLQGK;DFTSEQIDEILQNHTEIVFAR;DGPNALTPPPTTPEWVK;DVAGDASESALLK;EAFQNAYLELGGLGER;EQPLDEEMKEAFQNAYLELGGLGER;GFAFDCDDVNFTTDNLCFVGLMSMIDPPR;GGDRVPADLR;GGQDNIPVLKR;GVGIISEGNETVEDIAAR;GVVVATGDR;IATLASGLEVGK;IMESFKNMVPQQALVIR;KADIGVAMGIAGSDVSK;KYNTDCVQGLTHSK;LIFDNLK;LIFDNLKK;LIIVEGCQR;LNIPVSQVNPR;MQVNAEEVVVGDLVEIK;…				164	17;20;21;27;121;173;179;201;206;253;271;352;459;470;480;553;559;612;679;736;768;841;842;846;889;1011;1022;1026;1063;1077;1078;1089;1094;1109;1148;1162;1163;1217;1229;1343;1364;1539;1551;1571;1617;1636;1780;1786;1787	True;True;True;True;True;True;True;True;True;True;True;True;True;True;True;True;True;True;True;True;True;True;True;True;True;True;True;True;True;True;True;True;True;True;True;True;True;True;True;True;True;True;True;True;True;True;True;True;True	19;22;23;29;131;185;191;214;219;277;298;384;385;386;503;516;526;602;603;609;664;742;801;802;834;920;921;927;928;974;1104;1105;1123;1128;1172;1173;1174;1192;1193;1194;1195;1211;1212;1213;1218;1240;1285;1286;1287;1288;1303;1304;1305;1369;1381;1506;1527;1736;1737;1751;1752;1774;1825;1826;1845;2004;2010;2011	33;34;35;39;40;41;42;43;49;50;51;52;361;362;517;518;519;520;526;527;589;595;596;597;598;599;750;751;752;753;817;818;819;1047;1048;1049;1050;1051;1052;1053;1054;1055;1056;1057;1058;1059;1340;1341;1342;1343;1344;1380;1381;1382;1383;1384;1385;1449;1450;1451;1452;1453;1454;1727;1728;1729;1730;1731;1732;1733;1734;1735;1736;1737;1738;1739;1740;1741;1750;1751;1752;1911;1912;1913;1914;1915;2264;2412;2413…	46;47;48;49;54;55;56;57;58;59;60;72;73;74;75;76;632;633;840;841;842;843;844;850;851;852;936;944;945;946;947;948;949;950;951;952;1194;1195;1196;1197;1198;1199;1200;1272;1273;1274;1275;1624;1625;1626;1627;1628;1629;1630;1631;1632;1633;1634;1635;1636;1637;1638;1639;1640;1641;1642;1643;1644;1645;1646;1647;1648;1649;1650;2071;2072;2073;2074;2075;2076;2077;2078;2079;2080;2137;2138;2139;2140;2141;2142;2…	48;55;57;75;632;844;851;936;949;1196;1274;1640;2076;2141;2269;2764;2796;3046;3572;3791;3901;4404;4408;4429;4663;5163;5247;5296;5495;5646;5658;5765;5786;5872;6234;6381;6397;6857;6874;7690;7804;8963;9007;9227;9347;9423;10228;10239;10245	53;55;96;97;98;99;100;101;102;103;104;105;106	75;76;77;78;96;97;98;99;100	79;80;81;83;84;85;172;173;174;175;176;177;178;179	9;10;16	56;63;235;253;378;432;463;522;560;577;588;667;709	167;252;364;487;544;642;724;758;900	50;162;168;182;390;395;511;538;593;595;619;738;752;953
tr|A0A4X1SJ18|A0A4X1SJ18_PIG	tr|A0A4X1SJ18|A0A4X1SJ18_PIG	5	5	1	tr|A0A4X1SJ18|A0A4X1SJ18_PIG Histone H2A OS=Sus scrofa OX=9823 PE=3 SV=1	1	5	5	1	43.6	43.6	6.4	18.706	172	172	6.92	2	3	2	3		1	2	4	19	0	323.31	173350000	7	23858000	27	AGLQFPVGR;HLQLAIR;NDEELNKLLGK;VGAGAPVYMAAVLEYLTAEILELAGNAAR;VTIAQGGVLPNIQAVLLPK				165	52;586;1041;1596;1696	True;True;True;True;True	56;636;1143;1801;1802;1911;1912	195;196;197;198;199;200;201;202;203;204;205;206;1857;1858;1859;1860;3436;5873;5874;5875;6123;6124;6125;6126;6127;6128;6129;6130;6131;6132;6133;6134;6135;6136;6137;6138	369;370;371;372;373;374;375;376;377;378;379;380;381;382;383;384;385;386;387;2971;2972;2973;2974;2975;2976;5317;5318;9283;9284;9285;9286;9287;9288;9289;9290;9291;9292;9293;9669;9670;9671;9672;9673;9674;9675;9676;9677;9678;9679;9680;9681;9682;9683;9684;9685;9686;9687;9688;9689;9690;9691;9692;9693;9694	381;2973;5317;9288;9685		91;101	180			112;154	95
tr|I3LGN8|I3LGN8_PIG;tr|A0A4X1SJ26|A0A4X1SJ26_PIG	tr|I3LGN8|I3LGN8_PIG;tr|A0A4X1SJ26|A0A4X1SJ26_PIG	1;1	1;1	1;1	tr|I3LGN8|I3LGN8_PIG Plakophilin 1 OS=Sus scrofa OX=9823 GN=PKP1 PE=1 SV=2;tr|A0A4X1SJ26|A0A4X1SJ26_PIG Uncharacterized protein OS=Sus scrofa OX=9823 GN=PKP1 PE=3 SV=1	2	1	1	1	2.1	2.1	2.1	80.687	727	727;727	5.6	1		1				1	1	1	0	1.5593	643660	45	14303	5	SPNQNVQQAAAGALR				166	1347	True	1510	4873;4874;4875;4876;4877	7702;7703;7704;7705;7706	7705
tr|A0A4X1SJX5|A0A4X1SJX5_PIG	tr|A0A4X1SJX5|A0A4X1SJX5_PIG	1	1	1	tr|A0A4X1SJX5|A0A4X1SJX5_PIG Sm protein F OS=Sus scrofa OX=9823 GN=SNRPF PE=3 SV=1	1	1	1	1	15.1	15.1	15.1	9.7251	86	86	9									1	0	1.8209	92823	4	23206	1	GVEEEEEDGEMRE				167	550	True	599	1724	2752	2752			181				84
tr|A0A4X1SU44|A0A4X1SU44_PIG	tr|A0A4X1SU44|A0A4X1SU44_PIG	3	1	1	tr|A0A4X1SU44|A0A4X1SU44_PIG Ig-like domain-containing protein OS=Sus scrofa OX=9823 PE=4 SV=1	1	3	1	1	29.6	7.2	7.2	13.227	125	125	7.5							1	1		0	1.9077	1293700	6	215620	3	FSGSGSGTDFTLK;LLFYFATNR;VEAEDAGVYYCQQNK				168	422;861;1579	False;True;False	463;943;1782;1783	1246;1247;1248;1249;1250;2917;2918;5844;5845;5846	1933;1934;1935;1936;1937;1938;1939;1940;1941;4547;4548;4549;9248;9249;9250;9251;9252	1939;4549;9251	67			11	87
tr|A0A4X1SUP3|A0A4X1SUP3_PIG;tr|A0A8D1FTQ1|A0A8D1FTQ1_PIG	tr|A0A4X1SUP3|A0A4X1SUP3_PIG	3;1	3;1	2;1	tr|A0A4X1SUP3|A0A4X1SUP3_PIG Ig-like domain-containing protein OS=Sus scrofa OX=9823 PE=4 SV=1	2	3	3	2	58.6	58.6	42.4	10.313	99	99;117	8.1								9	1	0	323.31	5094200	3	1386200	7	AIQLTQSPASLAASLGDTVSITCR;ASQSISSYLAWYQQQPGK;LLIYAASSLQSGVPSR				169	66;132;864	True;True;True	70;71;72;142;947	233;234;235;236;237;395;396;2923;2924;2925	424;425;426;427;428;429;430;431;432;433;434;435;436;437;680;681;682;683;4559;4560;4561	428;681;4561	107			17	23
tr|A0A4X1SVX6|A0A4X1SVX6_PIG	tr|A0A4X1SVX6|A0A4X1SVX6_PIG	4	1	1	tr|A0A4X1SVX6|A0A4X1SVX6_PIG Ig-like domain-containing protein OS=Sus scrofa OX=9823 PE=4 SV=1	1	4	1	1	39.2	7.2	7.2	18.358	166	166	5					1					0	1.4595	0	9	0	0	DNSQNTAYLQMNSLR;GLEWLAAISTSGGSTYYADSVK;LSCVGSGFTFSR;LVESGGGLVQPGGSLR				170	241;497;924;959	False;False;True;False	262;263;264;543;1010;1046	697;698;699;700;701;702;703;704;705;706;707;708;709;710;711;712;713;714;715;716;1519;3089;3199;3200;3201;3202;3203;3204;3205;3206;3207;3208;3209;3210;3211;3212;3213;3214;3215;3216;3217;3218;3219;3220	1109;1110;1111;1112;1113;1114;1115;1116;1117;1118;1119;1120;1121;1122;1123;1124;1125;1126;1127;1128;1129;1130;1131;1132;1133;1134;1135;1136;1137;1138;1139;2388;2389;4774;4775;4949;4950;4951;4952;4953;4954;4955;4956;4957;4958;4959;4960;4961;4962;4963;4964;4965;4966;4967;4968;4969;4970;4971;4972;4973;4974;4975;4976;4977;4978;4979;4980;4981;4982;4983;4984;4985;4986;4987;4988;4989;4990;4991;4992;4993…	1116;2389;4775;4994	108	102;103	182		41	85;92	91
tr|A0A8D0XRL1|A0A8D0XRL1_PIG;tr|A0A4X1SZ51|A0A4X1SZ51_PIG	tr|A0A8D0XRL1|A0A8D0XRL1_PIG;tr|A0A4X1SZ51|A0A4X1SZ51_PIG	2;2	2;2	2;2	tr|A0A8D0XRL1|A0A8D0XRL1_PIG Uncharacterized protein OS=Sus scrofa OX=9823 PE=4 SV=1;tr|A0A4X1SZ51|A0A4X1SZ51_PIG FBA domain-containing protein OS=Sus scrofa OX=9823 PE=4 SV=1	2	2	2	2	7.6	7.6	7.6	29.73	262	262;291	4.17	1		2	1		1		1		0	7.2002	916570	8	114570	9	TVIAQHHVAPR;WVQVSHVFR				171	1529;1735	True;True	1723;1956	5648;5649;5650;5651;5652;6266	8931;8932;8933;8934;8935;8936;8937;9900;9901	8933;9901
tr|A0A4X1T0Z9|A0A4X1T0Z9_PIG	tr|A0A4X1T0Z9|A0A4X1T0Z9_PIG	2	2	2	tr|A0A4X1T0Z9|A0A4X1T0Z9_PIG Ig-like domain-containing protein OS=Sus scrofa OX=9823 PE=4 SV=1	1	2	2	2	32.7	32.7	32.7	10.654	101	101	6.62		1		2		1	7	4	1	0	78.758	0	4	0	0	AALTITGAQANDEADYFCTLYK;TNNRPTGVPSR				172	8;1488	True;True	8;9;1673;1674;1675	10;11;12;13;14;5488;5489;5490;5491;5492;5493;5494;5495;5496;5497;5498	11;12;13;14;15;16;8710;8711;8712;8713;8714;8715;8716;8717;8718;8719;8720;8721;8722;8723;8724;8725;8726	14;8716	109	104;105		18	89	53;82
tr|A0A4X1T2X5|A0A4X1T2X5_PIG;tr|A0A286ZSX6|A0A286ZSX6_PIG;tr|A0A4X1VC89|A0A4X1VC89_PIG	tr|A0A4X1T2X5|A0A4X1T2X5_PIG;tr|A0A286ZSX6|A0A286ZSX6_PIG;tr|A0A4X1VC89|A0A4X1VC89_PIG	5;3;3	2;1;1	0;0;0	tr|A0A4X1T2X5|A0A4X1T2X5_PIG Ig-like domain-containing protein OS=Sus scrofa OX=9823 PE=4 SV=1;tr|A0A286ZSX6|A0A286ZSX6_PIG Ig-like domain-containing protein OS=Sus scrofa OX=9823 PE=4 SV=2;tr|A0A4X1VC89|A0A4X1VC89_PIG Ig-like domain-containing protein OS=	3	5	2	0	52.4	28.7	0	15.266	143	143;112;169	4.75				3	4	1				0	11.7	4723500	4	211440	13	DNSQNTAYLQMNSLR;EEKLVESGGGLVQPGGSLR;GLEWLAAISTSGGSTYYADSVK;LSCVGSGFTFSSTYINWVR;LVESGGGLVQPGGSLR				173	241;287;497;925;959	False;True;True;False;False	262;263;264;314;315;543;1011;1046	697;698;699;700;701;702;703;704;705;706;707;708;709;710;711;712;713;714;715;716;837;838;839;840;841;842;843;1519;3090;3199;3200;3201;3202;3203;3204;3205;3206;3207;3208;3209;3210;3211;3212;3213;3214;3215;3216;3217;3218;3219;3220	1109;1110;1111;1112;1113;1114;1115;1116;1117;1118;1119;1120;1121;1122;1123;1124;1125;1126;1127;1128;1129;1130;1131;1132;1133;1134;1135;1136;1137;1138;1139;1296;1297;1298;1299;1300;1301;1302;1303;1304;1305;1306;2388;2389;4776;4949;4950;4951;4952;4953;4954;4955;4956;4957;4958;4959;4960;4961;4962;4963;4964;4965;4966;4967;4968;4969;4970;4971;4972;4973;4974;4975;4976;4977;4978;4979;4980;4981;4982;4983…	1116;1297;2389;4776;4994	110	102;103	182		22	77;84	83
tr|A0A4X1T5Y2|A0A4X1T5Y2_PIG	tr|A0A4X1T5Y2|A0A4X1T5Y2_PIG	3	3	3	tr|A0A4X1T5Y2|A0A4X1T5Y2_PIG High mobility group AT-hook protein 1 OS=Sus scrofa OX=9823 GN=HMGA1 PE=3 SV=1	1	3	3	3	32.7	32.7	32.7	11.646	107	107	9									3	0	7.5855	1807300	6	33190	3	EEEEGISQESSEEEQ;KLEKEEEEGISQESSEEEQ;KQPPVSPGTALVGSQK				174	286;749;758	True;True;True	313;815;824	836;2438;2469	1295;3821;3864	1295;3821;3864
tr|A0A4X1T8C2|A0A4X1T8C2_PIG	tr|A0A4X1T8C2|A0A4X1T8C2_PIG	4	1	1	tr|A0A4X1T8C2|A0A4X1T8C2_PIG Ig-like domain-containing protein OS=Sus scrofa OX=9823 PE=4 SV=1	1	4	1	1	41.4	10.8	10.8	19.721	186	186	4.57			1	2	3	1				0	37.52	0	8	0	0	FTISSDNSQNTAYLQMNSLR;GLEWLAAISTSGGSTYYADSVK;LSCVGSGFTFSSTYINWVR;LVESGGGLVQPGGSLR				175	435;497;925;959	True;False;False;False	478;479;543;1011;1046	1299;1300;1301;1302;1303;1304;1305;1519;3090;3199;3200;3201;3202;3203;3204;3205;3206;3207;3208;3209;3210;3211;3212;3213;3214;3215;3216;3217;3218;3219;3220	2023;2024;2025;2026;2027;2028;2029;2030;2388;2389;4776;4949;4950;4951;4952;4953;4954;4955;4956;4957;4958;4959;4960;4961;4962;4963;4964;4965;4966;4967;4968;4969;4970;4971;4972;4973;4974;4975;4976;4977;4978;4979;4980;4981;4982;4983;4984;4985;4986;4987;4988;4989;4990;4991;4992;4993;4994	2026;2389;4776;4994	110	106	183		39	101	100
tr|A0A4X1T8J9|A0A4X1T8J9_PIG	tr|A0A4X1T8J9|A0A4X1T8J9_PIG	2	2	2	tr|A0A4X1T8J9|A0A4X1T8J9_PIG Cytochrome c oxidase subunit 4 OS=Sus scrofa OX=9823 GN=LOC100624067 PE=3 SV=1	1	2	2	2	13	13	13	19.64	169	169	9									2	0	2.7425	1715200	11	155930	3	SEDYALPVYVDR;VAPIQGFSAK				176	1264;1556	True;True	1421;1757	4468;5713	7050;7051;9021	7051;9021
tr|A0A4X1T930|A0A4X1T930_PIG	tr|A0A4X1T930|A0A4X1T930_PIG	1	1	1	tr|A0A4X1T930|A0A4X1T930_PIG Eukaryotic translation initiation factor 6 OS=Sus scrofa OX=9823 GN=EIF6 PE=3 SV=1	1	1	1	1	9.8	9.8	9.8	26.613	245	245	5			1				1			0	1.2198	272400	9	7431.1	2	TSIEDQDELSSLLQVPLVAGTVNR				177	1508	True	1696	5541;5542	8783;8784	8784
tr|A0A4X1TDD8|A0A4X1TDD8_PIG	tr|A0A4X1TDD8|A0A4X1TDD8_PIG	2	2	2	tr|A0A4X1TDD8|A0A4X1TDD8_PIG Uncharacterized protein OS=Sus scrofa OX=9823 GN=JCHAIN PE=4 SV=1	1	2	2	2	16.5	16.5	16.5	18.001	158	158	8.33								2	1	0	10.393	1589300	6	264880	3	MVQTALTPDSCYPD;SAEDPSQDIVER				178	1031;1244	True;True	1133;1396	3425;4372;4373	5303;6913;6914;6915	5303;6914	111		184		155		145
tr|A0A4X1TDE1|A0A4X1TDE1_PIG	tr|A0A4X1TDE1|A0A4X1TDE1_PIG	1	1	1	tr|A0A4X1TDE1|A0A4X1TDE1_PIG J domain-containing protein OS=Sus scrofa OX=9823 GN=DNAJC5 PE=4 SV=1	1	1	1	1	15	15	15	18.815	167	167	7							1			0	9.2449	150760	7	21537	1	APDGEETEFYVSPEDLEAQLQSDER				179	105	True	115	324	579	579
tr|A0A4X1TEF4|A0A4X1TEF4_PIG	tr|A0A4X1TEF4|A0A4X1TEF4_PIG	12	1	1	tr|A0A4X1TEF4|A0A4X1TEF4_PIG Tubulin beta chain OS=Sus scrofa OX=9823 PE=3 SV=1	1	12	1	1	32.1	3.1	3.1	50.21	455	455	5					1					0	2.2364	86436	23	3758.1	1	AILVDLEPGTMDSVR;FPGQLNADLR;GHYTEGAELVDSVLDVVR;GHYTEGAELVDSVLDVVRK;IMNTFSVVPSPK;LAVNMVPFPR;LHFFMPGFAPLTAR;MSSTFIGNSTAIQELFK;NSSYFVEWIPNNVK;RISEQFTAMFR;YLTVATVFR				180	65;91;412;485;486;682;798;834;1019;1108;1224;1776	False;False;False;False;False;False;False;True;False;False;False;False	69;450;531;532;745;866;913;1116;1239;1376;2000	230;231;232;1228;1496;1497;1498;1499;1500;1501;1502;1503;1504;2267;2614;2615;2616;2816;3381;3773;4333;6441	418;419;420;421;422;423;1906;2360;2361;2362;2363;2364;2365;2366;2367;2368;2369;2370;2371;2372;3576;4085;4086;4087;4088;4393;5235;5870;5871;6867;10218	421;1906;2363;2372;3576;4087;4393;5235;5870;6867;10218			69;71;72;78;185;186				73;164;257;267;363;388
tr|A0A8D1I1M8|A0A8D1I1M8_PIG;tr|A0A4X1TIA4|A0A4X1TIA4_PIG	tr|A0A8D1I1M8|A0A8D1I1M8_PIG;tr|A0A4X1TIA4|A0A4X1TIA4_PIG	4;4	4;4	4;4	tr|A0A8D1I1M8|A0A8D1I1M8_PIG Cell division cycle and apoptosis regulator 1 OS=Sus scrofa OX=9823 GN=CCAR1 PE=4 SV=1;tr|A0A4X1TIA4|A0A4X1TIA4_PIG DBC1 domain-containing protein OS=Sus scrofa OX=9823 GN=CCAR1 PE=4 SV=1	2	4	4	4	4.6	4.6	4.6	124.15	1077	1077;1088	3			4							0	12.149	688590	45	15302	2	FSLDCPSCDMMELR;IVSQPQPAR;SCALAEDPQELR;TSENMNLQFENQLNK				181	423;731;1255;1504	True;True;True;True	464;796;1408;1692	1251;2407;4400;5534	1942;1943;3783;6950;8774	1943;3783;6950;8774	112;113;114		187;188;189		362;365;454		367;368;1030
tr|A0A4X1TK99|A0A4X1TK99_PIG	tr|A0A4X1TK99|A0A4X1TK99_PIG	5	3	3	tr|A0A4X1TK99|A0A4X1TK99_PIG Ig-like domain-containing protein OS=Sus scrofa OX=9823 PE=4 SV=1	1	5	3	3	47.6	32.5	32.5	13.393	126	126	5.14				1	4	2				0	26.232	2027500	6	190310	6	EEKLVESGGGLVQPGGSLR;FTISSDDSQNTVYLQMNSLR;GRFTISSDDSQNTVYLQMNSLR;LSCVGSGFDFSDNAFSWVR;LVESGGGLVQPGGSLR				182	287;434;528;922;959	False;True;True;True;False	314;315;477;577;1008;1046	837;838;839;840;841;842;843;1294;1295;1296;1297;1298;1630;3087;3199;3200;3201;3202;3203;3204;3205;3206;3207;3208;3209;3210;3211;3212;3213;3214;3215;3216;3217;3218;3219;3220	1296;1297;1298;1299;1300;1301;1302;1303;1304;1305;1306;2018;2019;2020;2021;2022;2574;4772;4949;4950;4951;4952;4953;4954;4955;4956;4957;4958;4959;4960;4961;4962;4963;4964;4965;4966;4967;4968;4969;4970;4971;4972;4973;4974;4975;4976;4977;4978;4979;4980;4981;4982;4983;4984;4985;4986;4987;4988;4989;4990;4991;4992;4993;4994	1297;2019;2574;4772;4994	115		190		22		85
tr|A0A4X1TP40|A0A4X1TP40_PIG	tr|A0A4X1TP40|A0A4X1TP40_PIG	1	1	1	tr|A0A4X1TP40|A0A4X1TP40_PIG Phospholemman OS=Sus scrofa OX=9823 PE=3 SV=1	1	1	1	1	2.9	2.9	2.9	44.049	408	408	9									1	0	1.8865	1615600	21	76932	3	TGEPDEEEGTFR				183	1436	True	1606	5194	8195;8196;8197	8196
tr|A0A4X1TTH9|A0A4X1TTH9_PIG	tr|A0A4X1TTH9|A0A4X1TTH9_PIG	1	1	1	tr|A0A4X1TTH9|A0A4X1TTH9_PIG Uncharacterized protein OS=Sus scrofa OX=9823 GN=PEBP1 PE=3 SV=1	1	1	1	1	10.7	10.7	10.7	20.971	187	187	5.5			1					1		0	3.9833	314290	13	24176	2	GNDISSGTVLSDYVGSGPPK				184	508	True	554	1533;1534	2411;2412	2412
tr|A0A4X1TUP3|A0A4X1TUP3_PIG	tr|A0A4X1TUP3|A0A4X1TUP3_PIG	1	1	1	tr|A0A4X1TUP3|A0A4X1TUP3_PIG 60S ribosomal protein L12 OS=Sus scrofa OX=9823 PE=3 SV=1	1	1	1	1	9.1	9.1	9.1	17.884	165	165	8								1		0	2.1186	164670	9	18296	1	HSGNITFDEIVNIAR				185	596	True	647	1883	3011	3011
tr|A0A4X1TWR8|A0A4X1TWR8_PIG	tr|A0A4X1TWR8|A0A4X1TWR8_PIG	2	2	2	tr|A0A4X1TWR8|A0A4X1TWR8_PIG H15 domain-containing protein OS=Sus scrofa OX=9823 GN=LOC100516295 PE=3 SV=1	1	2	2	2	14	14	14	22.524	214	214	7							2			0	4.6143	830490	11	75499	3	ALVQNDTLLQVK;SVELEEALPLTTAEGAAK				186	96;1389	True;True	101;1555	288;5011	519;7920;7921	519;7920
tr|A0A4X1TXH1|A0A4X1TXH1_PIG	tr|A0A4X1TXH1|A0A4X1TXH1_PIG	2	2	2	tr|A0A4X1TXH1|A0A4X1TXH1_PIG Cytochrome c oxidase subunit 6C OS=Sus scrofa OX=9823 GN=COX6C PE=3 SV=1	1	2	2	2	24	24	24	8.602	75	75	9									2	0	2.5911	701310	5	140260	2	ATSSLTKPQMR;FAVAEPR				187	147;383	True;True	158;419	430;1141	731;1766	731;1766			191				11
tr|A0A4X1TZD6|A0A4X1TZD6_PIG;tr|A0A8D0RBF4|A0A8D0RBF4_PIG	tr|A0A4X1TZD6|A0A4X1TZD6_PIG;tr|A0A8D0RBF4|A0A8D0RBF4_PIG	30;30	30;30	30;30	tr|A0A4X1TZD6|A0A4X1TZD6_PIG DEAH box protein 9 OS=Sus scrofa OX=9823 GN=DHX9 PE=3 SV=1;tr|A0A8D0RBF4|A0A8D0RBF4_PIG Uncharacterized protein OS=Sus scrofa OX=9823 PE=4 SV=1	2	30	30	30	32.4	32.4	32.4	139.73	1269	1269;1371	2.61	1	19	30	1						0	194.57	21341000	58	205560	63	AAECNIVVTQPR;AENNSGYGVTGPTWDR;AIEPPPLDAVIEAEHTLR;DFVNYLVR;DINTDFLLVVLR;DVVQAYPEVR;ELDALDANDELTPLGR;ETPFELIEALLK;FESEILEAISQNPVVIVR;FSDHVALLSVFQAWDDAR;GISHVIVDEIHER;GMTLVTPLQLLLFASK;HLEMNPHFGNHR;ISAVSVAER;KEEQEVQATLESEEVDLNAGLHGNWTLENAK;KFESEILEAISQNPVVIVR;KVQSDGQIVLVDDWIR;LAAQSCALSLVR;LAHFEPSQR;LGGIGQFLAK;MTPSYEIR;PSAAGINLMIGSTR;QLYHLGVIEAYSGLTK;QPDIISQLDPVNER;TPLHEIALSIK;TTQVPQFILDDFIQNDR;VNISPE…				188	1;39;60;202;215;260;316;364;391;420;491;507;584;705;741;744;765;771;777;830;1025;1140;1185;1190;1493;1525;1652;1681;1781;1783	True;True;True;True;True;True;True;True;True;True;True;True;True;True;True;True;True;True;True;True;True;True;True;True;True;True;True;True;True;True	1;43;64;215;230;285;344;345;398;428;461;537;553;634;770;807;810;831;837;843;909;1127;1277;1332;1339;1681;1719;1863;1895;2005;2007	1;2;159;215;216;590;591;634;635;780;781;903;904;905;1081;1163;1164;1165;1243;1244;1509;1510;1531;1532;1852;1853;2332;2333;2428;2432;2433;2481;2507;2521;2522;2523;2812;3416;3417;3974;4171;4201;4202;5507;5639;5640;6009;6093;6451;6453;6454	1;2;322;398;399;400;401;937;938;939;940;1027;1028;1029;1030;1231;1232;1233;1398;1399;1400;1676;1796;1797;1798;1799;1929;1930;1931;2377;2378;2379;2406;2407;2408;2409;2410;2966;2967;3672;3673;3810;3814;3815;3878;3934;3951;3952;3953;4389;5288;5289;6220;6549;6608;6609;6610;8741;8917;8918;8919;8920;9502;9503;9630;9631;10229;10231;10232	1;322;401;940;1030;1233;1400;1676;1798;1930;2379;2410;2967;3673;3810;3815;3878;3934;3952;4389;5289;6220;6549;6609;8741;8917;9503;9631;10229;10231	116;117	107	192;193;194;195		238;434	841	17;668;1055;1145
tr|A0A8D1X1V4|A0A8D1X1V4_PIG;tr|A0A4X1U177|A0A4X1U177_PIG	tr|A0A8D1X1V4|A0A8D1X1V4_PIG;tr|A0A4X1U177|A0A4X1U177_PIG	2;2	2;2	2;2	tr|A0A8D1X1V4|A0A8D1X1V4_PIG Uncharacterized protein OS=Sus scrofa OX=9823 PE=4 SV=1;tr|A0A4X1U177|A0A4X1U177_PIG Dolichyl-diphosphooligosaccharide--protein glycosyltransferase subunit 1 OS=Sus scrofa OX=9823 PE=3 SV=1	2	2	2	2	5.3	5.3	5.3	63.81	568	568;585	4				2						0	1.3118	201290	36	5591.5	2	AASFLLALEPELEAR;FFTVTLPVALDPGAK				189	13;396	True;True	15;433	29;1170	41;1805	41;1805
tr|A0A4X1U1K0|A0A4X1U1K0_PIG	tr|A0A4X1U1K0|A0A4X1U1K0_PIG	1	1	1	tr|A0A4X1U1K0|A0A4X1U1K0_PIG Uncharacterized protein OS=Sus scrofa OX=9823 PE=3 SV=1	1	1	1	1	3.7	3.7	3.7	35.567	349	349	9									1	0	2.7434	84244	9	9360.5	1	NSLQQGDVDGAQR				190	1107	True	1238	3772	5869	5869
tr|A0A4X1U3T4|A0A4X1U3T4_PIG	tr|A0A4X1U3T4|A0A4X1U3T4_PIG	4	4	4	tr|A0A4X1U3T4|A0A4X1U3T4_PIG Uncharacterized protein OS=Sus scrofa OX=9823 GN=CNTN1 PE=3 SV=1	1	4	4	4	4.2	4.2	4.2	109.71	986	986	4.25			3					1		0	1.3779	1756600	52	33781	4	ATSVALTWSR;FIPLIPLPER;VQVTSQEYSAR;VTVTNPDTGR				191	148;402;1683;1705	True;True;True;True	159;439;1897;1924	431;1201;6097;6178	732;1860;9636;9759	732;1860;9636;9759
tr|A0A4X1U566|A0A4X1U566_PIG	tr|A0A4X1U566|A0A4X1U566_PIG	5	3	3	tr|A0A4X1U566|A0A4X1U566_PIG Heterogeneous nuclear ribonucleoprotein F OS=Sus scrofa OX=9823 GN=HNRNPF PE=4 SV=1	1	5	3	3	16.4	9.9	9.9	45.669	414	414	6						3				0	12.174	1344600	17	73383	4	ATENDIYNFFSPLNPVR;ITGEAFVQFASQELAEK;MLGPEGGEGFVVK;PGPYDRPGTAR;VHIEIGPDGR				192	138;719;1001;1130;1610	False;True;True;True;False	148;784;1093;1268;1817	408;409;410;411;2379;3306;3961;5898;5899;5900	699;700;701;702;703;704;3737;3738;5128;6203;9324;9325;9326;9327	703;3738;5128;6203;9325			196				2
tr|A0A4X1U5E1|A0A4X1U5E1_PIG	tr|A0A4X1U5E1|A0A4X1U5E1_PIG	1	1	1	tr|A0A4X1U5E1|A0A4X1U5E1_PIG Uncharacterized protein OS=Sus scrofa OX=9823 GN=RDH12 PE=3 SV=1	1	1	1	1	4.1	4.1	4.1	35.101	316	316	7							1			0.0028409	1.1068	430870	19	22677	1	VVVITGANTGIGK				193	1719	True	1939	6234	9853	9853
tr|A0A4X1U5H3|A0A4X1U5H3_PIG;sp|P79260|ARRS_PIG	tr|A0A4X1U5H3|A0A4X1U5H3_PIG;sp|P79260|ARRS_PIG	7;6	7;6	7;6	tr|A0A4X1U5H3|A0A4X1U5H3_PIG S-arrestin OS=Sus scrofa OX=9823 GN=SAG PE=3 SV=1;sp|P79260|ARRS_PIG S-arrestin OS=Sus scrofa OX=9823 GN=SAG PE=2 SV=1	2	7	7	7	41	41	41	45.286	407	407;405	5.57					6	8				0	35.355	2402900	22	20688	16	ALVEQVANVVLYSSDYYIKPVATEETQQK;DLYFSQVQVFPPVGAASAQTK;DYIDHVDQVEPVDGVVLVDPELVK;ELYYHGEPIPVTVTVTNNTEK;LMHPQPEDPEAMDSFQDENFVFEEFAR;VPPNSTLTTTLTLVPLLANNR;VQLTVSGLLGELTSSEVATEVPFR				194	95;233;263;334;884;1661;1678	True;True;True;True;True;True;True	100;250;288;364;969;1874;1892	285;286;287;670;671;785;786;965;966;2975;2976;6033;6089;6090	516;517;518;1074;1075;1238;1239;1481;1482;4627;4628;9539;9624;9625;9626;9627	517;1075;1239;1481;4628;9539;9626			197;198				360;370
tr|A0A4X1U876|A0A4X1U876_PIG	tr|A0A4X1U876|A0A4X1U876_PIG	1	1	1	tr|A0A4X1U876|A0A4X1U876_PIG Uncharacterized protein OS=Sus scrofa OX=9823 GN=STXBP1 PE=3 SV=1	1	1	1	1	2.6	2.6	2.6	65.492	576	576	4				1						0	1.3616	57592	30	1919.7	1	VEQDLAMGTDAEGEK				195	1586	True	1790	5856	9263	9263			199				374
tr|A0A4X1U882|A0A4X1U882_PIG	tr|A0A4X1U882|A0A4X1U882_PIG	2	1	1	tr|A0A4X1U882|A0A4X1U882_PIG IF rod domain-containing protein OS=Sus scrofa OX=9823 GN=KRT34 PE=3 SV=1	1	2	1	1	5.5	3.7	3.7	43.637	380	380	2		1								0.0082418	0.92673	0	27	0	0	CLPNLSCRSSCSSR;LAADDFR				196	176;769	True;False	188;835	523;2490;2491;2492;2493;2494;2495;2496;2497;2498;2499;2500;2501;2502;2503;2504;2505	847;3902;3903;3904;3905;3906;3907;3908;3909;3910;3911;3912;3913;3914;3915;3916;3917;3918;3919;3920;3921;3922;3923;3924;3925;3926;3927;3928;3929;3930;3931;3932	847;3914	118;119				20;30
tr|A0A4X1U941|A0A4X1U941_PIG	tr|A0A4X1U941|A0A4X1U941_PIG	4	1	1	tr|A0A4X1U941|A0A4X1U941_PIG Ig-like domain-containing protein OS=Sus scrofa OX=9823 PE=4 SV=1	1	4	1	1	41.1	16.6	16.6	16.394	151	151	8								1		1	-2	228940	5	45787	1	FSGSGSGTDFTLK;LLIYFATNK;SSQSLESYSYNLLSWYQQKPGQSPR;VEAEDAGVYYCQQNK	+			197	422;865;1369;1579	False;False;True;False	463;948;1532;1782;1783	1246;1247;1248;1249;1250;2926;2927;4945;5844;5845;5846	1933;1934;1935;1936;1937;1938;1939;1940;1941;4562;4563;4564;4565;4566;7814;9248;9249;9250;9251;9252	1939;4566;7814;9251	67			11	112
tr|A0A4X1U9Z4|A0A4X1U9Z4_PIG	tr|A0A4X1U9Z4|A0A4X1U9Z4_PIG	1	1	1	tr|A0A4X1U9Z4|A0A4X1U9Z4_PIG Nucleoplasmin domain-containing protein OS=Sus scrofa OX=9823 GN=NPM1 PE=3 SV=1	1	1	1	1	8.1	8.1	8.1	28.428	259	259	4.5			1			1				0	3.103	354300	11	32209	2	MSVQPTVSLGGFEITPPVVLR				198	1023	True	1124	3393;3394	5252;5253	5252			200				81
tr|A0A4X1UBW2|A0A4X1UBW2_PIG	tr|A0A4X1UBW2|A0A4X1UBW2_PIG	4	2	2	tr|A0A4X1UBW2|A0A4X1UBW2_PIG Histone H2A OS=Sus scrofa OX=9823 GN=LOC100512448 PE=3 SV=1	1	4	2	2	33.6	20.2	20.2	12.719	119	119	9									3	0	6.3069	8336400	5	1206500	4	AGLQFPVGR;ATIAGGGVIPHIHK;GDEELDSLIK;HLQLAIR				199	52;140;448;586	False;True;True;False	56;150;492;636	195;196;197;198;199;200;201;202;203;204;205;206;413;414;1324;1857;1858;1859;1860	369;370;371;372;373;374;375;376;377;378;379;380;381;382;383;384;385;386;387;706;707;708;2051;2971;2972;2973;2974;2975;2976	381;707;2051;2973
tr|A0A8D2BVH4|A0A8D2BVH4_PIG;tr|A0A4X1UEN5|A0A4X1UEN5_PIG	tr|A0A8D2BVH4|A0A8D2BVH4_PIG;tr|A0A4X1UEN5|A0A4X1UEN5_PIG	11;11	9;9	9;9	tr|A0A8D2BVH4|A0A8D2BVH4_PIG Uncharacterized protein OS=Sus scrofa OX=9823 PE=4 SV=1;tr|A0A4X1UEN5|A0A4X1UEN5_PIG 78 kDa glucose-regulated protein OS=Sus scrofa OX=9823 GN=HSPA5 PE=3 SV=1	2	11	9	9	20.5	16.4	16.4	72.935	657	657;657	3.77	1		2	9		1				0	18.669	2878300	31	89696	17	DAGTIAGLNVMR;IEIESFYEGEDFSETLTR;IINEPTAAAIAYGLDK;ITITNDQNR;ITPSYVAFTPEGER;KSDIDEIVLVGGSTR;LTPEEIER;NQLTSNPENTVFDAK;SDIDEIVLVGGSTR;SQIFSTASDNQPTVTIK;VEIIANDQGNR				200	190;622;648;720;724;759;950;1099;1259;1354;1582	True;True;False;True;True;True;True;True;True;True;False	203;674;701;785;789;825;1037;1227;1412;1517;1786	562;1927;2006;2380;2381;2386;2387;2470;3187;3757;4406;4885;4886;4887;5849;5850;5851	902;3064;3181;3739;3740;3741;3742;3749;3750;3751;3865;4931;4932;5853;6956;7715;7716;7717;9255;9256;9257	902;3064;3181;3742;3750;3865;4931;5853;6956;7716;9257			201				199
tr|A0A4X1UJV5|A0A4X1UJV5_PIG	tr|A0A4X1UJV5|A0A4X1UJV5_PIG	4	4	4	tr|A0A4X1UJV5|A0A4X1UJV5_PIG Uncharacterized protein OS=Sus scrofa OX=9823 GN=HNRNPA3 PE=4 SV=1	1	4	4	4	16.6	16.6	16.6	39.652	379	379	6						4				0	12.53	1172200	19	41448	4	IETIEVMEDR;MEVKPPPGRPQPDSGR;RGEEGHDPKEPEQLR;SSGSPYGGGYGSGGGSGGYGSR				201	626;986;1219;1362	True;True;True;True	678;1076;1371;1525	1940;3286;4327;4933	3091;5103;6860;7800	3091;5103;6860;7800			202;203				1;158
tr|A0A4X1UK34|A0A4X1UK34_PIG	tr|A0A4X1UK34|A0A4X1UK34_PIG	1	1	1	tr|A0A4X1UK34|A0A4X1UK34_PIG 60S ribosomal protein L8 OS=Sus scrofa OX=9823 GN=RPL8 PE=4 SV=1	1	1	1	1	7.4	7.4	7.4	16.18	148	148	7							1			0	3.719	0	6	0	1	AVVGVVAGGGR				202	164	True	175	499	820	820
tr|A0A8D0LP07|A0A8D0LP07_PIG;tr|A0A4X1ULA7|A0A4X1ULA7_PIG	tr|A0A8D0LP07|A0A8D0LP07_PIG;tr|A0A4X1ULA7|A0A4X1ULA7_PIG	1;1	1;1	1;1	tr|A0A8D0LP07|A0A8D0LP07_PIG Uncharacterized protein OS=Sus scrofa OX=9823 PE=4 SV=1;tr|A0A4X1ULA7|A0A4X1ULA7_PIG Transporter OS=Sus scrofa OX=9823 GN=SLC6A1 PE=3 SV=1	2	1	1	1	2.1	2.1	2.1	64.859	580	580;599	3	1	1	1	1	1					0	2.9648	982470	19	51709	8	EGILFYITPNFR				203	299	True	327	862;863;864;865;866	1333;1334;1335;1336;1337;1338;1339;1340	1338
tr|A0A4X1ULF2|A0A4X1ULF2_PIG	tr|A0A4X1ULF2|A0A4X1ULF2_PIG	1	1	1	tr|A0A4X1ULF2|A0A4X1ULF2_PIG DNA-directed RNA polymerases I, II, and III subunit RPABC3 OS=Sus scrofa OX=9823 GN=POLR2H PE=1 SV=1	1	1	1	1	8.7	8.7	8.7	17.143	150	150	9									1	0.0079576	0.81721	65584	9	7287.1	1	IEGDETSTEAATR				204	620	True	672	1924	3061	3061
tr|A0A4X1UMP8|A0A4X1UMP8_PIG;CON__P01966	tr|A0A4X1UMP8|A0A4X1UMP8_PIG	3;1	3;1	3;1	tr|A0A4X1UMP8|A0A4X1UMP8_PIG GLOBIN domain-containing protein OS=Sus scrofa OX=9823 GN=LOC110259958 PE=3 SV=1	2	3	3	3	30.5	30.5	30.5	15.033	141	141;142	9									4	0	4.73	2320900	9	51591	5	FLANVSTVLTSK;TYFPHFNLSHGSDQVK;VGGQAGAHGAEALER				205	404;1549;1602	True;True;True	441;1749;1808	1203;5700;5883;5884	1862;8999;9303;9304;9305	1862;8999;9305
tr|A0A4X1USI8|A0A4X1USI8_PIG	tr|A0A4X1USI8|A0A4X1USI8_PIG	4	4	4	tr|A0A4X1USI8|A0A4X1USI8_PIG Synaptotagmin OS=Sus scrofa OX=9823 PE=3 SV=1	1	4	4	4	12.4	12.4	12.4	43.153	379	379	4				4						0	3.4868	801550	18	44531	4	LGDICFSLR;TLNPVFNEQFTFK;VFVGYNSTGAELR;VQVVVTVLDYDK				206	822;1473;1593;1684	True;True;True;True	896;1653;1798;1898	2717;5416;5870;6098	4239;8606;9279;9637;9638	4239;8606;9279;9637	120				235
tr|A0A4X1USL6|A0A4X1USL6_PIG	tr|A0A4X1USL6|A0A4X1USL6_PIG	5	5	5	tr|A0A4X1USL6|A0A4X1USL6_PIG Uncharacterized protein OS=Sus scrofa OX=9823 PE=4 SV=1	1	5	5	5	4.7	4.7	4.7	137.94	1449	1449	3.25		5		2				1		0	27.778	2599400	73	13420	11	DGEAGAQGPPGPAGPAGER;GETGPAGPAGPVGPVGAR;GETGPSGPAGPTGAR;GVQGPPGPAGPR;SGDRGETGPAGPAGPVGPVGAR				207	203;456;457;556;1289	True;True;True;True;True	216;500;501;606;1446	592;1337;1338;1744;4539;4540;4541;4542	941;2066;2067;2068;2069;2789;7151;7152;7153;7154;7155	941;2066;2069;2789;7151
tr|A0A4X1UT32|A0A4X1UT32_PIG	tr|A0A4X1UT32|A0A4X1UT32_PIG	3	3	3	tr|A0A4X1UT32|A0A4X1UT32_PIG Aspartate aminotransferase OS=Sus scrofa OX=9823 GN=GOT2 PE=3 SV=1	1	3	3	3	8.7	8.7	8.7	43.681	393	393	6						3				0	3.3054	1654400	24	68934	4	IASTILTSPDLR;IGANFLQR;YVTVQTISGTGALR				208	611;634;1794	True;True;True	663;686;2018	1910;1961;6476	3041;3120;10261;10262	3041;3120;10262
tr|A0A5G2QP44|A0A5G2QP44_PIG;tr|A0A4X1UW65|A0A4X1UW65_PIG;tr|K7GRW9|K7GRW9_PIG;tr|A0A4X1V083|A0A4X1V083_PIG	tr|A0A5G2QP44|A0A5G2QP44_PIG;tr|A0A4X1UW65|A0A4X1UW65_PIG;tr|K7GRW9|K7GRW9_PIG;tr|A0A4X1V083|A0A4X1V083_PIG	7;7;7;7	7;7;7;7	7;7;7;7	tr|A0A5G2QP44|A0A5G2QP44_PIG Retinoschisin 1 OS=Sus scrofa OX=9823 GN=RS1 PE=1 SV=1;tr|A0A4X1UW65|A0A4X1UW65_PIG F5/8 type C domain-containing protein OS=Sus scrofa OX=9823 GN=RS1 PE=4 SV=1;tr|K7GRW9|K7GRW9_PIG Retinoschisin 1 OS=Sus scrofa OX=9823 GN=RS1	4	7	7	7	35.7	35.7	35.7	25.599	224	224;224;228;228	6.96	1			1	1	8	2	8	5	0	149.68	26355000	11	2096300	23	FQDSSQWLQIDLK;LIPLGWHVR;LNSQGFGCAWLSK;MELLECVSK;TDESLNWIYYK;TSTVQNLLRPPIISR;VISGILTQGR				209	414;847;891;985;1415;1512;1621	True;True;True;True;True;True;True	453;929;976;1074;1075;1584;1703;1704;1830	1231;1232;2845;2846;2847;2848;3008;3009;3010;3284;3285;5133;5134;5135;5573;5574;5575;5576;5577;5578;5926;5927;5928;5929;5930;5931	1909;1910;4431;4432;4433;4434;4435;4436;4437;4438;4672;4673;4674;4675;4676;5101;5102;8107;8108;8109;8110;8111;8112;8113;8826;8827;8828;8829;8830;8831;8832;9357;9358;9359;9360;9361;9362	1909;4435;4674;5102;8111;8830;9362	121;122	108	204		110;219	188	214
tr|A0A4X1V1F0|A0A4X1V1F0_PIG	tr|A0A4X1V1F0|A0A4X1V1F0_PIG	5	5	5	tr|A0A4X1V1F0|A0A4X1V1F0_PIG Prohibitin OS=Sus scrofa OX=9823 GN=PHB2 PE=3 SV=1	1	5	5	5	26.8	26.8	26.8	29.106	261	261	7							5			0	5.9156	499760	18	8725	5	FNASQLITQR;IGGVQQDTILAEGLHFR;IPWFQYPIIYDIR;IYLTADNLVLNLQDESFTR;VLPSIVNEVLK				210	410;637;694;735;1642	True;True;True;True;True	448;689;758;800;1851	1225;1969;2288;2411;5972	1903;3128;3606;3788;9432	1903;3128;3606;3788;9432
tr|A0A5G2QV25|A0A5G2QV25_PIG;tr|A0A4X1V3C3|A0A4X1V3C3_PIG	tr|A0A5G2QV25|A0A5G2QV25_PIG;tr|A0A4X1V3C3|A0A4X1V3C3_PIG	1;1	1;1	1;1	tr|A0A5G2QV25|A0A5G2QV25_PIG Small nuclear ribonucleoprotein Sm D3 OS=Sus scrofa OX=9823 GN=SNRPD3 PE=1 SV=1;tr|A0A4X1V3C3|A0A4X1V3C3_PIG Small nuclear ribonucleoprotein Sm D3 OS=Sus scrofa OX=9823 GN=SNRPD3 PE=3 SV=1	2	1	1	1	8.3	8.3	8.3	13.203	120	120;126	9									1	0	3.6365	605870	8	75733	2	VAQLEQVYIR				211	1558	True	1759	5721	9036;9037	9037
tr|A0A4X1V4N1|A0A4X1V4N1_PIG;tr|F1ST41|F1ST41_PIG;tr|A0A4X1V5V5|A0A4X1V5V5_PIG	tr|A0A4X1V4N1|A0A4X1V4N1_PIG;tr|F1ST41|F1ST41_PIG;tr|A0A4X1V5V5|A0A4X1V5V5_PIG	11;11;11	11;11;11	11;11;11	tr|A0A4X1V4N1|A0A4X1V4N1_PIG Sodium/potassium-transporting ATPase subunit beta OS=Sus scrofa OX=9823 PE=3 SV=1;tr|F1ST41|F1ST41_PIG Sodium/potassium-transporting ATPase subunit beta OS=Sus scrofa OX=9823 GN=ATP1B2 PE=1 SV=3;tr|A0A4X1V5V5|A0A4X1V5V5_PIG Sod	3	11	11	11	32.5	32.5	32.5	31.813	277	277;289;289	4.69	3	2	1		12	11				0	148.57	16828000	14	570250	30	DEDAENLGSFVMFPANGNIDLMYFPYYGK;EFVWNPR;INAANIATDDER;INAANIATDDERDK;INAANIATDDERDKFAGR;LATPGLMIR;LATPGLMIRPK;RDEDAENLGSFVMFPANGNIDLMYFPYYGK;SCGQVVEEWK;SCGQVVEEWKEFVWNPR;YYEQPDNGVLNYPK				212	195;296;685;686;687;794;795;1216;1256;1257;1795	True;True;True;True;True;True;True;True;True;True;True	208;324;748;749;750;862;863;1368;1409;1410;2019	580;581;856;857;858;859;2270;2271;2272;2273;2274;2275;2276;2277;2278;2279;2606;2607;2608;2609;2610;2611;4322;4401;4402;4403;6477;6478;6479	923;924;925;1323;1324;1325;1326;1327;1328;1329;1330;3579;3580;3581;3582;3583;3584;3585;3586;3587;3588;3589;3590;3591;3592;3593;3594;4077;4078;4079;4080;4081;4082;6855;6951;6952;6953;10263;10264;10265;10266;10267;10268	925;1326;3581;3586;3593;4077;4079;6855;6951;6953;10266	123	109;110;111	205;206;207		10	128;207;209	71;203;213
tr|A0A4X1V4U9|A0A4X1V4U9_PIG	tr|A0A4X1V4U9|A0A4X1V4U9_PIG	2	2	2	tr|A0A4X1V4U9|A0A4X1V4U9_PIG Ig-like domain-containing protein OS=Sus scrofa OX=9823 PE=4 SV=1	1	2	2	2	29.7	29.7	29.7	13.471	128	128	7.67							1	2		0	3.6198	1261900	5	252380	2	ATLTITGAQAEDEADYFCALEK;QLIYQTNSRPTGVPSR				213	142;1179	True;True	152;1324	417;4161;4162	711;6537;6538	711;6537	124				116
tr|A0A4X1V5R9|A0A4X1V5R9_PIG	tr|A0A4X1V5R9|A0A4X1V5R9_PIG	1	1	1	tr|A0A4X1V5R9|A0A4X1V5R9_PIG G protein subunit alpha z OS=Sus scrofa OX=9823 GN=GNAZ PE=4 SV=1	1	1	1	1	4.8	4.8	4.8	40.75	355	355	6						1				0.0083565	0.99838	87390	16	5461.8	1	AYDAVQLFALTGPAESK				214	166	True	177	501	822	822
tr|A0A4X1V632|A0A4X1V632_PIG	tr|A0A4X1V632|A0A4X1V632_PIG	1	1	1	tr|A0A4X1V632|A0A4X1V632_PIG Vanin 3 OS=Sus scrofa OX=9823 GN=VNN3 PE=4 SV=1	1	1	1	1	5.3	5.3	5.3	14.836	133	133	2	1		1							1	-2	0	8	0	0	FNLISPR	+			215	411	True	449	1226;1227	1904;1905	1904		112				124
tr|A0A4X1V7Z1|A0A4X1V7Z1_PIG	tr|A0A4X1V7Z1|A0A4X1V7Z1_PIG	1	1	1	tr|A0A4X1V7Z1|A0A4X1V7Z1_PIG Uncharacterized protein OS=Sus scrofa OX=9823 PE=4 SV=1	1	1	1	1	20.8	20.8	20.8	8.7311	77	77	5					1					0	1.5372	256820	5	51365	3	LVESGGGLMQPGGSLR				216	957	True	1044	3194	4940;4941;4942	4940			208				31
tr|A0A4X1VA58|A0A4X1VA58_PIG	tr|A0A4X1VA58|A0A4X1VA58_PIG	4	4	4	tr|A0A4X1VA58|A0A4X1VA58_PIG Creatine kinase OS=Sus scrofa OX=9823 GN=CKMT1A PE=3 SV=1	1	4	4	4	16.6	16.6	16.6	46.934	416	416	6						4				0	28.638	924590	20	22256	5	GTGGVDTAATGSIFDISNLDR;GWEFMWNER;SFLIWVNEEDHTR;TVGMVAGDEETYEVFAELFDPVIQER				217	544;561;1284;1528	True;True;True;True	593;611;1441;1722	1717;1754;4528;5647	2745;2804;7138;8929;8930	2745;2804;7138;8930			209;210				107;305
tr|A0A4X1VAA9|A0A4X1VAA9_PIG	tr|A0A4X1VAA9|A0A4X1VAA9_PIG	4	4	2	tr|A0A4X1VAA9|A0A4X1VAA9_PIG Synaptobrevin-2 OS=Sus scrofa OX=9823 GN=VAMP2 PE=3 SV=1	1	4	4	2	60.3	60.3	39.7	12.649	116	116	9									4	0	27.115	5630400	5	286380	7	ADALQAGASQFETSAAK;LSELDDRADALQAGASQFETSAAK;RLQQTQAQVDEVVDIMR;SATAATAPPAAPAGEGGPPAPPPNLTSNR				218	25;926;1227;1253	True;True;True;True	27;1012;1379;1406	47;3091;4337;4398	68;69;70;4777;6871;6947;6948	69;4777;6871;6948			211				46
tr|A0A4X1VCA5|A0A4X1VCA5_PIG	tr|A0A4X1VCA5|A0A4X1VCA5_PIG	1	1	1	tr|A0A4X1VCA5|A0A4X1VCA5_PIG Dihydropyrimidinase-related protein 2 OS=Sus scrofa OX=9823 GN=DPYSL2 PE=3 SV=1	1	1	1	1	3.5	3.5	3.5	56.055	517	517	4				1						0	2.1376	85775	29	2957.8	1	IAVGSDADLVIWDPDSVK				219	613	True	665	1916	3052	3052
tr|A0A8D1SAK4|A0A8D1SAK4_PIG;tr|A0A4X1VE38|A0A4X1VE38_PIG	tr|A0A8D1SAK4|A0A8D1SAK4_PIG;tr|A0A4X1VE38|A0A4X1VE38_PIG	13;13	13;13	13;13	tr|A0A8D1SAK4|A0A8D1SAK4_PIG Uncharacterized protein OS=Sus scrofa OX=9823 PE=4 SV=1;tr|A0A4X1VE38|A0A4X1VE38_PIG Uncharacterized protein OS=Sus scrofa OX=9823 GN=ILF3 PE=4 SV=1	2	13	13	13	25.4	25.4	25.4	81.248	749	749;885	3			13							0	28.488	5379100	37	104660	12	CLAALASLR;EDITQSAQHALR;EPPLSLTIHLTSPVVR;FVMEVEVDGQK;LFPDTPLALDANK;LNQLKPGLQYK;LVSQTGPVHAPIFTMSVEVDGNSFEASGPSK;VLAGETLSVNDPPDVLDR;VLECLASGIVMPDGSGIYDPCEK;VLGMDPLPSK;VLQDMGLPTGAEGR;VPTWGPLR;YELISETGGSHDKR				220	175;278;339;438;818;890;971;1626;1632;1638;1643;1669;1754	True;True;True;True;True;True;True;True;True;True;True;True;True	187;305;369;482;892;975;1059;1835;1841;1847;1852;1882;1976	522;828;978;1308;2708;3007;3237;5936;5958;5968;5973;6047;6363	846;1287;1497;1498;2033;4228;4671;5011;9367;9409;9426;9433;9557;10108	846;1287;1498;2033;4228;4671;5011;9367;9409;9426;9433;9557;10108	125;126;127		212;213;214;215;216		203;278;295		285;336;434;465;555
tr|A0A4X1VJ58|A0A4X1VJ58_PIG;tr|A0A8D1NQ17|A0A8D1NQ17_PIG	tr|A0A4X1VJ58|A0A4X1VJ58_PIG;tr|A0A8D1NQ17|A0A8D1NQ17_PIG	8;8	8;8	8;8	tr|A0A4X1VJ58|A0A4X1VJ58_PIG MBD domain-containing protein OS=Sus scrofa OX=9823 PE=4 SV=1;tr|A0A8D1NQ17|A0A8D1NQ17_PIG Uncharacterized protein OS=Sus scrofa OX=9823 PE=4 SV=1	2	8	8	8	26.2	26.2	26.2	49.834	462	462;463	5				5	1	5				0	27.931	2893700	24	95842	14	AETSEGSGSAPAVPEASASPK;DRGPMYDDPTLPEGWTR;EVVKPLLVSTLGEK;GRKPGSVVAAAAAEAK;MPFQASPGSK;TQPAVATAATAAEK;VGDTSLDPNDFDFTVTGR;YDVYLINPQGK				221	42;246;374;530;1006;1499;1597;1746	True;True;True;True;True;True;True;True	46;269;410;579;1098;1687;1803;1968	174;175;721;1115;1632;3311;5515;5876;5877;5878;6324	341;342;343;1144;1734;2578;5134;8749;9294;9295;9296;9297;9298;10038	342;1144;1734;2578;5134;8749;9294;10038			217;218				94;224
tr|A0A4X1VKI2|A0A4X1VKI2_PIG;tr|I3LUR1|I3LUR1_PIG	tr|A0A4X1VKI2|A0A4X1VKI2_PIG;tr|I3LUR1|I3LUR1_PIG	5;5	5;5	5;5	tr|A0A4X1VKI2|A0A4X1VKI2_PIG Uncharacterized protein OS=Sus scrofa OX=9823 PE=4 SV=1;tr|I3LUR1|I3LUR1_PIG Heterogeneous nuclear ribonucleoprotein U like 2 OS=Sus scrofa OX=9823 GN=HNRNPUL2 PE=1 SV=2	2	5	5	5	10.7	10.7	10.7	83.13	728	728;757	3			6							0	9.3659	1021500	34	6785.1	4	EEPFFPPPEEFVFIHAVPVEER;LVQIASR;NFILDQCNVYNSGQR;NGEDLGVAFR;VGWSVDFSHPQLGEDEFSYGFDGR				222	291;968;1044;1047;1608	True;True;True;True;True	319;1056;1146;1149;1150;1815	851;3234;3441;3447;3448;5896	1316;5008;5324;5331;5332;9321;9322	1316;5008;5324;5331;9322	128	113			520	361
tr|A0A4X1VL60|A0A4X1VL60_PIG	tr|A0A4X1VL60|A0A4X1VL60_PIG	6	6	6	tr|A0A4X1VL60|A0A4X1VL60_PIG Uncharacterized protein OS=Sus scrofa OX=9823 PE=4 SV=1	1	6	6	6	7.1	7.1	7.1	105.67	978	978	3.9	6	3	4	1			4	1	2	0	18.374	8408000	38	193060	24	EGGLNMNFMESYFCQK;ESSNVVVTER;IIRQEPSDSPMFIINR;ISGVGIDQPPYGIFVINQK;QEPSDSPMFIINR;TMNNFLDR				223	298;359;653;710;1156;1483	True;True;True;True;True;True	326;393;706;775;1296;1297;1664;1665	861;1070;2013;2348;2349;2350;2351;2352;2353;2354;2355;2356;4038;4039;4040;4041;4042;4043;4044;5437;5438	1332;1663;3188;3692;3693;3694;3695;3696;3697;3698;3699;3700;3701;3702;6330;6331;6332;6333;6334;6335;6336;6337;6338;8632;8633	1332;1663;3188;3693;6331;8633	129		219;220		631		182;195
tr|A0A4X1VLH1|A0A4X1VLH1_PIG	tr|A0A4X1VLH1|A0A4X1VLH1_PIG	2	2	2	tr|A0A4X1VLH1|A0A4X1VLH1_PIG Ecto-5-nucleotidase OS=Sus scrofa OX=9823 PE=3 SV=1	1	2	2	2	4.6	4.6	4.6	57.421	524	524	4				2						0	1.6724	381200	25	15248	2	VILPSFLASGGDGFR;VIYPAVEGR				224	1616;1623	True;True	1824;1832	5912;5933	9341;9364	9341;9364
tr|A0A4X1VM94|A0A4X1VM94_PIG	tr|A0A4X1VM94|A0A4X1VM94_PIG	4	4	4	tr|A0A4X1VM94|A0A4X1VM94_PIG Small RNA binding exonuclease protection factor La OS=Sus scrofa OX=9823 GN=PPIG PE=4 SV=1	1	4	4	4	11.5	11.5	11.5	47.267	401	401	6						4				0	3.9378	983980	19	51789	6	GSIFAVFDSIESAK;IIQDQQESLNK;LTTDFNVIIEALSK;VVWEVLR				225	535;651;951;1720	True;True;True;True	584;704;1038;1940	1659;2011;3188;6235	2621;2622;3186;4933;4934;9854	2622;3186;4933;9854
tr|A0A4X1VQM0|A0A4X1VQM0_PIG	tr|A0A4X1VQM0|A0A4X1VQM0_PIG	1	1	1	tr|A0A4X1VQM0|A0A4X1VQM0_PIG Small nuclear ribonucleoprotein Sm D1 OS=Sus scrofa OX=9823 GN=SNRPD1 PE=3 SV=1	1	1	1	1	11.6	11.6	11.6	12.393	112	112	9									1	0	5.5782	279250	4	69811	1	NREPVQLETLSIR				226	1102	True	1232	3765	5862	5862
tr|A0A8D0Z247|A0A8D0Z247_PIG;tr|A0A4X1VRE9|A0A4X1VRE9_PIG	tr|A0A8D0Z247|A0A8D0Z247_PIG;tr|A0A4X1VRE9|A0A4X1VRE9_PIG	2;2	2;2	2;2	tr|A0A8D0Z247|A0A8D0Z247_PIG Uncharacterized protein OS=Sus scrofa OX=9823 PE=4 SV=1;tr|A0A4X1VRE9|A0A4X1VRE9_PIG Uncharacterized protein OS=Sus scrofa OX=9823 GN=CD5L PE=4 SV=1	2	2	2	2	4.4	4.4	4.4	49.681	451	451;541	4				2						0	1.5766	701500	20	35075	3	GTAYEPSTGTDQK;IWLDDVR				227	543;734	True;True	592;799	1716;2410	2743;2744;3787	2744;3787
tr|A0A4X1VT46|A0A4X1VT46_PIG	tr|A0A4X1VT46|A0A4X1VT46_PIG	1	1	1	tr|A0A4X1VT46|A0A4X1VT46_PIG Uncharacterized protein OS=Sus scrofa OX=9823 GN=CPA4 PE=3 SV=1	1	1	1	1	6.9	6.9	6.9	35.769	317	317	3			1							0	3.5226	112530	16	7033.4	1	MDIFLLPVANPDGYVYTQTQNR				228	982	True	1071	3281	5097	5097
tr|A0A4X1VT88|A0A4X1VT88_PIG	tr|A0A4X1VT88|A0A4X1VT88_PIG	1	1	1	tr|A0A4X1VT88|A0A4X1VT88_PIG Uncharacterized protein OS=Sus scrofa OX=9823 PE=4 SV=1	1	1	1	1	13.7	13.7	13.7	16.17	146	146	8								1		0	78.014	0	7	0	0	GDEDATCGGGEGAPAEAPAR				229	447	True	491	1323	2049;2050	2050	130				112
tr|A0A4X1VUN6|A0A4X1VUN6_PIG	tr|A0A4X1VUN6|A0A4X1VUN6_PIG	1	1	1	tr|A0A4X1VUN6|A0A4X1VUN6_PIG V-type proton ATPase proteolipid subunit OS=Sus scrofa OX=9823 GN=ATP6V0C PE=3 SV=1	1	1	1	1	11.6	11.6	11.6	15.632	155	155	9									1	0	1.3698	1568000	3	522660	1	SGTGIAAMSVMRPELIMK				230	1297	True	1455	4598	7256	7256			221;222;223				44;47;53
tr|A0A4X1VVD9|A0A4X1VVD9_PIG	tr|A0A4X1VVD9|A0A4X1VVD9_PIG	1	1	1	tr|A0A4X1VVD9|A0A4X1VVD9_PIG Chromatin target of PRMT1 OS=Sus scrofa OX=9823 GN=CHTOP PE=4 SV=1	1	1	1	1	17.1	17.1	17.1	8.55	76	76	7							1			0.0083333	0.97651	89664	5	17933	1	ASMQQQQQLASAR				231	130	True	140	393	678	678			224				41
tr|A0A8D1GHS3|A0A8D1GHS3_PIG;tr|A0A4X1VWX9|A0A4X1VWX9_PIG	tr|A0A8D1GHS3|A0A8D1GHS3_PIG;tr|A0A4X1VWX9|A0A4X1VWX9_PIG	3;3	3;3	3;3	tr|A0A8D1GHS3|A0A8D1GHS3_PIG Uncharacterized protein OS=Sus scrofa OX=9823 PE=4 SV=1;tr|A0A4X1VWX9|A0A4X1VWX9_PIG Phosphoglycerate kinase OS=Sus scrofa OX=9823 PE=3 SV=1	2	3	3	3	13.6	13.6	13.6	41.548	391	391;398	6						3				0	5.9847	327260	26	12587	2	ALESPERPFLAILGGAK;ITLPVDFVTADKFDENAK;VLNNMEIGTSLFDEEGSK				232	80;721;1641	True;True;True	86;786;1850	265;2382;5971	490;3743;9431	490;3743;9431		114	225			224	225
tr|A0A4X1VYY4|A0A4X1VYY4_PIG	tr|A0A4X1VYY4|A0A4X1VYY4_PIG	5	4	1	tr|A0A4X1VYY4|A0A4X1VYY4_PIG Ig-like domain-containing protein OS=Sus scrofa OX=9823 PE=4 SV=1	1	5	4	1	37.3	27.5	9.8	16.429	153	153	6.5	1		1	1		1	1	6	1	0	76.692	62375000	6	10101000	21	FTGSGSGTDFTLK;FTGSGSGTDFTLKISR;PGQSPQLLIYYATNR;SSQSLLHTDGK;VEAEDAGVYYCQQFK				233	432;433;1134;1370;1577	True;True;True;True;False	475;476;1271;1533;1780	1286;1287;1288;1289;1290;1291;1292;1293;3964;3965;4946;4947;5842	2004;2005;2006;2007;2008;2009;2010;2011;2012;2013;2014;2015;2016;2017;6206;6207;6208;6209;7815;7816;7817;9246	2013;2017;6207;7816;9246	74				113
tr|A0A8D1ITX3|A0A8D1ITX3_PIG;tr|A0A4X1VZZ5|A0A4X1VZZ5_PIG	tr|A0A8D1ITX3|A0A8D1ITX3_PIG;tr|A0A4X1VZZ5|A0A4X1VZZ5_PIG	2;2	2;2	2;2	tr|A0A8D1ITX3|A0A8D1ITX3_PIG Uncharacterized protein OS=Sus scrofa OX=9823 GN=S100A14 PE=4 SV=1;tr|A0A4X1VZZ5|A0A4X1VZZ5_PIG S_100 domain-containing protein OS=Sus scrofa OX=9823 GN=S100A14 PE=4 SV=1	2	2	2	2	23.1	23.1	23.1	11.416	104	104;104	5.75			2					1	1	0	2.1792	2128800	8	266100	4	ETLTPSELR;SANAEDAQEFSDVER				234	363;1250	True;True	397;1402	1080;4390;4391;4392	1675;6938;6939;6940	1675;6940
tr|A0A8D1BQH2|A0A8D1BQH2_PIG;tr|A0A4X1W0Q3|A0A4X1W0Q3_PIG	tr|A0A8D1BQH2|A0A8D1BQH2_PIG;tr|A0A4X1W0Q3|A0A4X1W0Q3_PIG	1;1	1;1	1;1	tr|A0A8D1BQH2|A0A8D1BQH2_PIG Uncharacterized protein OS=Sus scrofa OX=9823 PE=4 SV=1;tr|A0A4X1W0Q3|A0A4X1W0Q3_PIG Uncharacterized protein OS=Sus scrofa OX=9823 PE=4 SV=1	2	1	1	1	3.4	3.4	3.4	24.553	234	234;245	4.75	1		1				1	1		0	2.4673	1382500	11	125680	5	TFGVSPLR				235	1432	True	1602	5186;5187;5188;5189	8184;8185;8186;8187;8188	8188
tr|A0A8D0RDW9|A0A8D0RDW9_PIG;tr|A0A4X1W191|A0A4X1W191_PIG	tr|A0A8D0RDW9|A0A8D0RDW9_PIG;tr|A0A4X1W191|A0A4X1W191_PIG	14;14	14;14	14;14	tr|A0A8D0RDW9|A0A8D0RDW9_PIG Uncharacterized protein OS=Sus scrofa OX=9823 PE=4 SV=1;tr|A0A4X1W191|A0A4X1W191_PIG DZF domain-containing protein OS=Sus scrofa OX=9823 GN=ILF2 PE=4 SV=1	2	14	14	14	56.7	56.7	56.7	42.746	388	388;390	6						17				0	63.131	6631800	18	266140	19	AQDPAEVLTMLTNETGFEISSSDATVK;EGEEEEENTEETPQGEEEESMETQE;ILGQEGDASYLASEISTWDGVIVTPSEK;ILITTVPPNLR;ILPTLEAVAALGNK;INNVIDNLIVAPGTFEVQIEEVR;KILGQEGDASYLASEISTWDGVIVTPSEK;NQDLAPNSAEQASILSLVTK;QPLALNVAYR;VHTVMTLEQQDMVCYTAQTLVR;VKPAPDETSFSEALLK;VKPAPDETSFSEALLKR;VLQSALAAIR;WFEENASQSTVK				236	120;297;667;668;671;689;746;1096;1191;1612;1624;1625;1644;1728	True;True;True;True;True;True;True;True;True;True;True;True;True;True	130;325;729;730;734;752;753;812;1220;1340;1819;1833;1834;1853;1948	360;860;2222;2223;2224;2229;2281;2282;2435;3727;3728;4203;5902;5934;5935;5974;6250	631;1331;3514;3515;3516;3517;3523;3596;3597;3598;3817;5796;5797;5798;5799;6611;6612;9329;9365;9366;9434;9435;9875	631;1331;3515;3517;3523;3597;3817;5797;6612;9329;9365;9366;9435;9875	131	115	226;227;228;229		309	81	155;300;307;384
tr|A0A4X1W1U6|A0A4X1W1U6_PIG	tr|A0A4X1W1U6|A0A4X1W1U6_PIG	3	3	3	tr|A0A4X1W1U6|A0A4X1W1U6_PIG 40S ribosomal protein S4 OS=Sus scrofa OX=9823 GN=RPS4X PE=3 SV=1	1	3	3	3	13.9	13.9	13.9	27.504	245	245	5.25			1	1			2			0	4.7997	5988900	16	374310	4	ECLPLIIFLR;PWISLPR;TDITYPAGFMDVISIDK				237	276;1146;1416	True;True;True	303;1283;1585	825;3980;3981;5136	1282;6226;6227;6228;8114	1282;6228;8114	132		230		23		69
tr|A0A4X1W2S7|A0A4X1W2S7_PIG	tr|A0A4X1W2S7|A0A4X1W2S7_PIG	3	1	1	tr|A0A4X1W2S7|A0A4X1W2S7_PIG V-SNARE coiled-coil homology domain-containing protein OS=Sus scrofa OX=9823 GN=VAMP3 PE=3 SV=1	1	3	1	1	38.5	15.4	15.4	11.463	104	104	9									1	1	-2	97224	5	19445	1	ADALQAGASQFETSAAK;LQQTQNQVDEVVDIMR;LSELDDRADALQAGASQFETSAAK	+			238	25;908;926	False;True;False	27;994;1012	47;3041;3091	68;69;70;4712;4777	69;4712;4777			231				33
tr|A0A4X1W4W4|A0A4X1W4W4_PIG;tr|A0A287A4Y3|A0A287A4Y3_PIG	tr|A0A4X1W4W4|A0A4X1W4W4_PIG;tr|A0A287A4Y3|A0A287A4Y3_PIG	13;11	13;11	1;0	tr|A0A4X1W4W4|A0A4X1W4W4_PIG Ig-like domain-containing protein OS=Sus scrofa OX=9823 PE=4 SV=1;tr|A0A287A4Y3|A0A287A4Y3_PIG Ig-like domain-containing protein OS=Sus scrofa OX=9823 PE=1 SV=1	2	13	13	1	52.1	52.1	7	23.707	215	215;226	7.42	1		1	2		1	6	24	5	0	323.31	92966000	13	5622400	41	ADAKPSVFIFPPSK;ADAKPSVFIFPPSKEQLETQTVSVVCLLNSFFPR;EQLETQTVSVVCLLNSFFPR;FSGSGSGTDFTLK;PGQSPQLLIYEATNR;PSVFIFPPSK;PSVFIFPPSKEQLETQTVSVVCLLNSFFPR;RADAKPSVFIFPPSK;TLASPLVK;TLASPLVKSFNR;VDGVVQSSGILDSVTEQDSK;VEAEDAGVYYCQQNK;WKVDGVVQSSGILDSVTEQDSK				239	23;24;349;422;1132;1144;1145;1211;1458;1459;1567;1579;1730	True;True;True;True;True;True;True;True;True;True;True;True;True	25;26;379;380;381;463;1270;1281;1282;1363;1635;1636;1637;1770;1782;1783;1951	45;46;1033;1034;1035;1036;1037;1038;1039;1040;1041;1042;1043;1044;1246;1247;1248;1249;1250;3963;3978;3979;4317;5349;5350;5351;5352;5353;5809;5810;5811;5812;5813;5814;5815;5816;5844;5845;5846;6253	62;63;64;65;66;67;1600;1601;1602;1603;1604;1605;1606;1607;1608;1609;1610;1611;1612;1613;1614;1615;1616;1617;1618;1619;1620;1621;1933;1934;1935;1936;1937;1938;1939;1940;1941;6205;6224;6225;6850;8490;8491;8492;8493;8494;8495;8496;8497;8498;8499;9177;9178;9179;9180;9181;9182;9183;9184;9185;9186;9187;9188;9189;9190;9191;9192;9193;9248;9249;9250;9251;9252;9878	64;67;1610;1939;6205;6224;6225;6850;8492;8499;9186;9251;9878	67;133	116;117		11;19	87;133	136;209
tr|A0A4X1W5L3|A0A4X1W5L3_PIG	tr|A0A4X1W5L3|A0A4X1W5L3_PIG	1	1	1	tr|A0A4X1W5L3|A0A4X1W5L3_PIG Malate dehydrogenase OS=Sus scrofa OX=9823 GN=MDH1 PE=3 SV=1	1	1	1	1	3.9	3.9	3.9	36.163	331	331	7							1			0	1.1724	126450	15	8430.3	1	DLDVAILVGSMPR				240	220	True	235	643	1041	1041			232				90
tr|A0A4X1W7H9|A0A4X1W7H9_PIG;tr|A0A287AVQ0|A0A287AVQ0_PIG	tr|A0A4X1W7H9|A0A4X1W7H9_PIG;tr|A0A287AVQ0|A0A287AVQ0_PIG	8;6	8;6	3;2	tr|A0A4X1W7H9|A0A4X1W7H9_PIG ADP/ATP translocase OS=Sus scrofa OX=9823 GN=SLC25A5 PE=3 SV=1;tr|A0A287AVQ0|A0A287AVQ0_PIG ADP/ATP translocase OS=Sus scrofa OX=9823 GN=SLC25A6 PE=3 SV=1	2	8	8	3	26.8	26.8	9.7	32.955	298	298;355	4.16	3	3	3	3			7			0	17.774	8935300	20	443570	22	AAYFGIYDTAK;DFLAGGVAAAISK;EQGVLSFWR;GAWSNVLR;LLLQVQHASK;QIFLGGVDK;TAVAPIER;YFPTQALNFAFK				241	19;198;347;445;875;1168;1410;1757	True;True;True;True;True;True;True;True	21;211;377;489;958;1311;1579;1980	38;586;1028;1029;1030;1031;1321;2947;4121;5119;5120;5121;5122;5123;6377;6378;6379;6380;6381	53;932;1595;1596;1597;1598;2047;4592;6460;8087;8088;8089;8090;8091;8092;10123;10124;10125;10126;10127;10128;10129	53;932;1598;2047;4592;6460;8092;10129
tr|A0A8D0JZB8|A0A8D0JZB8_PIG;tr|F1SJG8|F1SJG8_PIG;tr|A0A4X1W8Q8|A0A4X1W8Q8_PIG	tr|A0A8D0JZB8|A0A8D0JZB8_PIG;tr|F1SJG8|F1SJG8_PIG;tr|A0A4X1W8Q8|A0A4X1W8Q8_PIG	5;5;5	5;5;5	5;5;5	tr|A0A8D0JZB8|A0A8D0JZB8_PIG Uncharacterized protein OS=Sus scrofa OX=9823 PE=4 SV=1;tr|F1SJG8|F1SJG8_PIG Potassium voltage-gated channel modifier subfamily V member 2 OS=Sus scrofa OX=9823 GN=KCNV2 PE=1 SV=2;tr|A0A4X1W8Q8|A0A4X1W8Q8_PIG Uncharacterized pr	3	5	5	5	11.7	11.7	11.7	62.088	545	545;560;560	2.64	3	2	2	4						0	29.871	2021700	17	90590	11	AQAQAEEAEELFQDMR;EHDLETVGR;GNVEFLQR;SFLEELGYWGVR;TWNTTESVDESQAAGSQHR				242	119;303;511;1283;1548	True;True;True;True;True	129;331;557;1440;1748	356;357;358;359;871;872;1537;4525;4526;4527;5699	627;628;629;630;1346;1347;2415;7135;7136;7137;8998	630;1346;2415;7137;8998			233				242
tr|A0A4X1W9B9|A0A4X1W9B9_PIG	tr|A0A4X1W9B9|A0A4X1W9B9_PIG	4	4	4	tr|A0A4X1W9B9|A0A4X1W9B9_PIG Uncharacterized protein OS=Sus scrofa OX=9823 GN=MYL6B PE=4 SV=1	1	4	4	4	37	37	37	16.319	146	146	9									4	0	2.7137	669360	10	41416	3	ALGQNPTNAEVLK;CDFTEDQTAEFK;DQGTYEDYVEGLR;VLDFEHFLPMLQTVAK				243	85;170;242;1631	True;True;True;True	91;181;265;1840	273;509;717;5957	501;831;1140;9408	501;831;1140;9408	134		234		2		73
tr|A0A4X1W9X7|A0A4X1W9X7_PIG	tr|A0A4X1W9X7|A0A4X1W9X7_PIG	3	3	3	tr|A0A4X1W9X7|A0A4X1W9X7_PIG Poly(rC) binding protein 1 OS=Sus scrofa OX=9823 GN=PCBP1 PE=4 SV=1	1	3	3	3	12.4	12.4	12.4	37.501	356	356	6						3				0	3.4712	471080	17	27711	4	ESTGAQVQVAGDMLPNSTER;IANPVEGSSGR;IITLTGPTNAIFK				244	360;605;657	True;True;True	394;656;718	1071;1902;2185	1664;3032;3462;3463	1664;3032;3463			235				137
tr|A0A4X1WBH4|A0A4X1WBH4_PIG	tr|A0A4X1WBH4|A0A4X1WBH4_PIG	3	3	3	tr|A0A4X1WBH4|A0A4X1WBH4_PIG Thioredoxin domain-containing protein OS=Sus scrofa OX=9823 PE=3 SV=1	1	3	3	3	14.6	14.6	14.6	22.147	198	198	4.67			2					1		0	4.6082	758060	14	54147	3	GLFIIDDK;LVQAFQFTDK;QITINDLPVGR				245	500;967;1173	True;True;True	546;1055;1318	1524;3233;4147	2396;5007;6521	2396;5007;6521
tr|A0A4X1WBL3|A0A4X1WBL3_PIG	tr|A0A4X1WBL3|A0A4X1WBL3_PIG	7	1	0	tr|A0A4X1WBL3|A0A4X1WBL3_PIG IF rod domain-containing protein OS=Sus scrofa OX=9823 PE=3 SV=1	1	7	1	0	8.8	2.6	0	51.353	466	466	5					1					0	1.2318	63063	28	2252.2	2	DLDLDSIIAEVR;FASFIDK;FASFIDKVR;KLLEGEECR;LALDVEIATYR;LALDVEIATYRK;LLEGEECR				246	219;378;380;752;780;781;857	True;False;False;False;False;False;False	234;414;416;818;846;847;939	642;1119;1120;1121;1122;1124;1125;1126;1127;1128;1129;1130;1131;2441;2442;2443;2444;2445;2446;2538;2539;2540;2541;2542;2543;2544;2545;2546;2547;2548;2549;2550;2904;2905;2906;2907;2908;2909;2910;2911;2912	1039;1040;1738;1739;1740;1741;1744;1745;1746;1747;1748;1749;1750;1751;1752;1753;1754;1755;3825;3826;3827;3828;3829;3830;3984;3985;3986;3987;3988;3989;3990;3991;3992;3993;3994;3995;3996;3997;3998;3999;4000;4001;4002;4003;4528;4529;4530;4531;4532;4533;4534;4535;4536;4537;4538;4539;4540;4541;4542	1040;1741;1753;3830;3989;4002;4536	15				391
tr|A0A8D0XBR6|A0A8D0XBR6_PIG;tr|A0A4X1WCU9|A0A4X1WCU9_PIG	tr|A0A8D0XBR6|A0A8D0XBR6_PIG;tr|A0A4X1WCU9|A0A4X1WCU9_PIG	10;10	10;10	0;0	tr|A0A8D0XBR6|A0A8D0XBR6_PIG Uncharacterized protein OS=Sus scrofa OX=9823 PE=4 SV=1;tr|A0A4X1WCU9|A0A4X1WCU9_PIG Tubulin alpha chain OS=Sus scrofa OX=9823 GN=TUBA1A PE=3 SV=1	2	10	10	0	36	36	0	46.07	414	414;416	5.42	1	1	4	2	13	7	5	4	1	0	182.99	16993000	21	622510	56	AVCMLSNTTAIAEAWAR;AVFVDLEPTVIDEVR;DVNAAIATIK;EIIDLVLDR;FDGALNVDLTEFQTNLVPYPR;IHFPLATYAPVISAEK;LISQIVSSITASLR;NLDIERPTYTNLNR;SIQFVDWCPTGFK;TIGGGDDSFNTFFSETGAGK				247	151;157;259;307;386;643;848;1073;1302;1446	True;True;True;True;True;True;True;True;True;True	162;168;284;335;422;695;930;1186;1460;1622	455;469;470;471;472;473;474;475;476;477;478;479;480;481;778;779;884;885;886;1144;1145;1146;1147;1979;1980;2849;2850;2851;2852;2853;2854;3608;3609;4608;5314;5315;5316;5317	758;759;779;780;781;782;783;784;785;786;787;788;789;790;791;792;793;794;795;796;797;798;1229;1230;1376;1377;1378;1379;1769;1770;1771;1772;1773;1774;1775;1776;1777;3140;3141;3142;4439;4440;4441;4442;4443;4444;4445;4446;4447;5604;5605;5606;5607;7269;7270;8444;8445;8446;8447;8448	759;789;1229;1379;1771;3141;4441;5605;7270;8445	85;135		159		312;341		342
tr|A0A5G2Q7Z2|A0A5G2Q7Z2_PIG	tr|A0A5G2Q7Z2|A0A5G2Q7Z2_PIG	1	1	1	tr|A0A5G2Q7Z2|A0A5G2Q7Z2_PIG Protein S100 OS=Sus scrofa OX=9823 GN=LOC110258323 PE=1 SV=1	1	1	1	1	17.2	17.2	17.2	9.9371	87	87	9									2	0	2.1782	230530	3	29548	2	AVVALIDVFHQYSGR				248	163	True	174	497;498	818;819	818
tr|A0A5G2QC44|A0A5G2QC44_PIG	tr|A0A5G2QC44|A0A5G2QC44_PIG	3	3	3	tr|A0A5G2QC44|A0A5G2QC44_PIG RING-type E3 ubiquitin transferase OS=Sus scrofa OX=9823 GN=TRIM21 PE=4 SV=1	1	3	3	3	9.8	9.8	9.8	52.538	459	459	5					5					0	5.9962	195400	23	6079.3	6	ELNIGFPDLSSLCYVPGIK;LAQQSQALQELIAELER;NFLAEEEQR				249	327;788;1046	True;True;True	356;854;1148	920;2560;2561;3445;3446	1418;4014;4015;4016;4017;5329;5330	1418;4014;5329	136				273
tr|A0A5G2QFC4|A0A5G2QFC4_PIG	tr|A0A5G2QFC4|A0A5G2QFC4_PIG	1	1	1	tr|A0A5G2QFC4|A0A5G2QFC4_PIG Acetyltransferase component of pyruvate dehydrogenase complex OS=Sus scrofa OX=9823 GN=DLAT PE=1 SV=1	1	1	1	1	2.1	2.1	2.1	55.923	520	520	3			1							1	-2	0	30	0	0	ELNKMLEGRSK	+			250	328	True	357	921	1419	1419			236				340
tr|A0A5G2QG93|A0A5G2QG93_PIG;tr|A0A8D0IS20|A0A8D0IS20_PIG	tr|A0A5G2QG93|A0A5G2QG93_PIG;tr|A0A8D0IS20|A0A8D0IS20_PIG	28;28	9;9	0;0	tr|A0A5G2QG93|A0A5G2QG93_PIG Sodium/potassium-transporting ATPase subunit alpha OS=Sus scrofa OX=9823 GN=ATP1A1 PE=1 SV=1;tr|A0A8D0IS20|A0A8D0IS20_PIG Sodium/potassium-transporting ATPase subunit alpha-1 OS=Sus scrofa OX=9823 GN=ATP1A1 PE=4 SV=1	2	28	9	0	35.7	12.7	0	100.48	915	915;1021	2.37	5	5	6	3						0	21.43	3637700	39	90500	17	AAVPDAVGK;ADIGVAMGIAGSDVSK;DGPNALTPPPTTPEWVK;EQPLDEELKDAFQNAYLELGGLGER;GIVVYTGDR;GVGIISEGNETVEDIAAR;IAGLCNR;IMESFKNMVPQQALVIR;IVEIPFNSTNK;KADIGVAMGIAGSDVSK;LIFDNLK;LIFDNLKK;LIIVEGCQR;LNIPVSQVNPR;MSINAEEVVVGDLVEVK;NIAFFSTNCVEGTAR;NLEAVETLGSTSTICSDK;NLEAVETLGSTSTICSDKTGTLTQNR;NMVPQQALVIR;NSVFQQGMK;QAADMILLDDNFASIVTGVEEGR;QGAIVAVTGDGVNDSPALK;QGAIVAVTGDGVNDSPALKK;SPDFTNENPLETR;TSATWLALSR;VDNSSLTGESEP…				251	17;27;206;351;492;553;603;679;726;736;841;842;846;889;1017;1056;1077;1078;1089;1109;1148;1162;1163;1344;1502;1571;1617;1762	False;False;False;True;True;False;True;False;True;False;False;False;False;False;True;True;False;False;False;False;False;False;False;True;True;False;False;True	19;29;219;383;538;602;603;654;742;791;801;802;920;921;927;928;974;1114;1165;1192;1193;1194;1195;1211;1212;1213;1240;1285;1286;1287;1288;1303;1304;1305;1507;1690;1774;1825;1826;1985	33;34;35;49;50;51;52;595;596;597;598;599;1046;1511;1512;1513;1727;1728;1729;1730;1731;1732;1733;1734;1735;1736;1737;1738;1739;1740;1741;1900;2264;2389;2390;2412;2413;2414;2415;2416;2826;2827;2828;2829;2840;2841;2842;2843;2844;3000;3001;3002;3003;3004;3005;3006;3377;3378;3379;3520;3623;3624;3625;3626;3627;3628;3629;3630;3631;3632;3633;3634;3704;3705;3706;3707;3708;3709;3710;3711;3712;3713;3774;398…	46;47;48;49;72;73;74;75;76;944;945;946;947;948;949;950;951;952;1623;2380;2381;2382;2755;2756;2757;2758;2759;2760;2761;2762;2763;2764;2765;2766;2767;2768;2769;2770;2771;2772;2773;2774;2775;2776;2777;2778;2779;2780;2781;2782;2783;2784;2785;3030;3572;3753;3754;3789;3790;3791;3792;3793;4404;4405;4406;4407;4408;4422;4423;4424;4425;4426;4427;4428;4429;4430;4656;4657;4658;4659;4660;4661;4662;4663;4664;4…	48;75;949;1623;2381;2764;3030;3572;3753;3791;4404;4408;4429;4663;5231;5474;5646;5658;5765;5872;6234;6381;6397;7698;8772;9227;9347;10140	52;53;54;55	74;75;76;77;78;98	79;80;81;82;83;84;85	9;10	214;339;393;670	128;325;505;603;685;719	123;129;143;580;699;713;914
tr|A0A5G2QIR3|A0A5G2QIR3_PIG;tr|F2Q9A3|F2Q9A3_PIG	tr|A0A5G2QIR3|A0A5G2QIR3_PIG;tr|F2Q9A3|F2Q9A3_PIG	1;1	1;1	1;1	tr|A0A5G2QIR3|A0A5G2QIR3_PIG Peptidyl-prolyl cis-trans isomerase OS=Sus scrofa OX=9823 GN=PPIA PE=3 SV=1;tr|F2Q9A3|F2Q9A3_PIG Peptidyl-prolyl cis-trans isomerase OS=Sus scrofa OX=9823 GN=ppia PE=2 SV=1	2	1	1	1	14.9	14.9	14.9	13.194	121	121;164	9									3	0	4.879	755280	7	94756	5	VNPTVFFDIAVDGEPLGR				252	1658	True	1870;1871	6026;6027;6028	9530;9531;9532;9533;9534	9534
tr|A0A5G2QML3|A0A5G2QML3_PIG;tr|A0A8D0R4J0|A0A8D0R4J0_PIG;tr|Q29574|Q29574_PIG	tr|A0A5G2QML3|A0A5G2QML3_PIG;tr|A0A8D0R4J0|A0A8D0R4J0_PIG	7;7;2	3;3;0	2;2;0	tr|A0A5G2QML3|A0A5G2QML3_PIG Histone H2B OS=Sus scrofa OX=9823 GN=H1-3 PE=1 SV=1;tr|A0A8D0R4J0|A0A8D0R4J0_PIG Histone H1.3-like protein OS=Sus scrofa OX=9823 GN=LOC595122 PE=4 SV=1	3	7	3	2	25.5	12.4	9	33.483	322	322;322;69	7.2							4	1		0	6.123	6891800	17	363510	8	ALAAAGYDVEK;AMGIMNSFVNDIFER;EIQTAVR;KASGPPVSELITK;LLLPGELAK;QVHPDTGISSK;SETAPVAPAAPAPAEK				253	70;100;312;737;872;1208;1277	True;False;False;True;False;False;True	76;105;106;107;108;109;110;340;803;955;1359;1434	244;292;293;294;295;296;297;298;299;300;301;302;303;304;305;306;307;308;309;310;311;312;313;314;315;898;2417;2418;2936;2937;2938;2939;2940;2941;2942;2943;2944;4296;4516;4517	445;446;523;524;525;526;527;528;529;530;531;532;533;534;535;536;537;538;539;540;541;542;543;544;545;546;547;548;549;550;551;552;553;554;555;556;557;558;559;560;561;562;563;564;565;1391;3794;3795;4577;4578;4579;4580;4581;4582;4583;4584;4585;4586;4587;4588;4589;6814;7124;7125;7126;7127	446;531;1391;3795;4587;6814;7124		118;119	237;238			260;264	256;259
tr|A0A5G2QQ33|A0A5G2QQ33_PIG	tr|A0A5G2QQ33|A0A5G2QQ33_PIG	3	3	3	tr|A0A5G2QQ33|A0A5G2QQ33_PIG Histidine ammonia-lyase OS=Sus scrofa OX=9823 GN=HAL PE=1 SV=1	1	3	3	3	5.9	5.9	5.9	70.491	641	641	3			3							0	3.1124	537660	30	12218	3	ALDYLAIGIHELAAISER;TVVYGITTGFGK;VQDAYTLR				254	74;1545;1674	True;True;True	80;1745;1888	248;5696;6083	452;8995;9617	452;8995;9617
tr|A0A5G2QQP2|A0A5G2QQP2_PIG	tr|A0A5G2QQP2|A0A5G2QQP2_PIG	7	7	4	tr|A0A5G2QQP2|A0A5G2QQP2_PIG Solute carrier family 25 member 12 OS=Sus scrofa OX=9823 GN=SLC25A12 PE=1 SV=1	1	7	7	4	15.1	15.1	10.4	69.181	624	624	4				7						0	7.0262	921190	34	27094	7	FTLGSVAGAVGATAVYPIDLVK;IAPLAEGALPYNLAELQR;LQVAGEITTGPR;LTLADIER;LTVNDFVR;SSPQFGVTLVTYELLQR;YEGFFGLYR				255	436;606;910;946;954;1367;1752	True;True;True;True;True;True;True	480;657;996;1033;1041;1530;1974	1306;1903;3043;3183;3191;4943;6361	2031;3033;4714;4925;4937;7812;10106	2031;3033;4714;4925;4937;7812;10106
tr|A0A8D1UCS3|A0A8D1UCS3_PIG;tr|A0A5G2QSE8|A0A5G2QSE8_PIG	tr|A0A8D1UCS3|A0A8D1UCS3_PIG;tr|A0A5G2QSE8|A0A5G2QSE8_PIG	16;16	1;1	0;0	tr|A0A8D1UCS3|A0A8D1UCS3_PIG Keratin 3 OS=Sus scrofa OX=9823 GN=KRT3 PE=4 SV=1;tr|A0A5G2QSE8|A0A5G2QSE8_PIG Keratin 3 OS=Sus scrofa OX=9823 GN=KRT3 PE=1 SV=1	2	16	1	0	18.2	1.9	0	63.946	627	627;643	8								2		0	4.2232	465900	27	9396.6	2	AQYEEIAQR;DVDAAYMNK;DYQELMNVK;FASFIDK;FASFIDKVR;GRLDSELR;KLLEGEECR;KYEDEINKR;LALDVEIATYR;LALDVEIATYRK;LLEGEECR;LLRDYQELMNVK;NMQDLVEDFK;SKAEAEALYQTK;TAAENEFVTLK;TLNNKFASFIDKVR				256	125;254;267;378;380;531;752;767;780;781;857;880;1086;1308;1402;1470	False;False;False;False;False;False;False;False;False;False;False;False;False;True;False;False	135;278;293;294;414;416;580;818;833;846;847;939;965;1203;1204;1466;1569;1649	376;377;378;379;380;381;382;383;384;754;805;806;807;808;809;810;811;812;813;1119;1120;1121;1122;1124;1125;1126;1127;1128;1129;1130;1131;1633;1634;1635;1636;1637;1638;1639;2441;2442;2443;2444;2445;2446;2483;2484;2485;2486;2487;2488;2538;2539;2540;2541;2542;2543;2544;2545;2546;2547;2548;2549;2550;2904;2905;2906;2907;2908;2909;2910;2911;2912;2967;2968;2969;2970;2971;3643;3644;3645;3646;3647;4643;464…	653;654;655;656;657;658;659;660;661;662;663;664;665;666;667;1201;1260;1261;1262;1263;1264;1265;1266;1267;1268;1738;1739;1740;1741;1744;1745;1746;1747;1748;1749;1750;1751;1752;1753;1754;1755;2579;2580;2581;2582;2583;2584;2585;2586;2587;2588;2589;3825;3826;3827;3828;3829;3830;3880;3881;3882;3883;3884;3885;3886;3887;3888;3889;3890;3891;3892;3893;3894;3895;3896;3897;3898;3899;3900;3984;3985;3986;3987…	664;1201;1268;1741;1753;2580;3830;3889;3989;4002;4536;4621;5672;7329;8025;8600	15		25;31		500		268;478
tr|A0A5G2QT71|A0A5G2QT71_PIG	tr|A0A5G2QT71|A0A5G2QT71_PIG	1	1	1	tr|A0A5G2QT71|A0A5G2QT71_PIG Annexin OS=Sus scrofa OX=9823 GN=ANXA6 PE=1 SV=1	1	1	1	1	4.3	4.3	4.3	36.965	329	329	7							1			1	-2	0	23	0	0	FMTILCTRSYQHLR	+			257	409	True	447	1224	1902	1902			239	20			204
tr|A0A5G2QVR1|A0A5G2QVR1_PIG	tr|A0A5G2QVR1|A0A5G2QVR1_PIG	2	2	2	tr|A0A5G2QVR1|A0A5G2QVR1_PIG Complex I-B15 OS=Sus scrofa OX=9823 GN=NDUFB4 PE=1 SV=1	1	2	2	2	25.2	25.2	25.2	13.759	119	119	8							1		1	0	3.6783	2582800	5	60838	2	LATLPATLDPAEYDISPETR;MSFPKYKPSR				258	793;1014	True;True	861;1109	2605;3344	4076;5186	4076;5186
tr|A0A5G2QXJ5|A0A5G2QXJ5_PIG	tr|A0A5G2QXJ5|A0A5G2QXJ5_PIG	1	1	1	tr|A0A5G2QXJ5|A0A5G2QXJ5_PIG Heterogeneous nuclear ribonucleoprotein U like 1 OS=Sus scrofa OX=9823 GN=HNRNPUL1 PE=1 SV=1	1	1	1	1	2	2	2	83.964	748	748	3			1							0	1.5539	104610	32	3269	1	NYILDQTNVYGSAQR				259	1124	True	1261	3923	6137	6137
tr|A0A5G2R0H7|A0A5G2R0H7_PIG	tr|A0A5G2R0H7|A0A5G2R0H7_PIG	1	1	1	tr|A0A5G2R0H7|A0A5G2R0H7_PIG ATP synthase membrane subunit f OS=Sus scrofa OX=9823 GN=ATP5MF PE=3 SV=1	1	1	1	1	18.4	18.4	18.4	5.7487	49	49	9									1	0	2.9498	624870	3	208290	1	ASVVPLKDR				260	136	True	146	405	695	695
tr|A0A5G2R2Z1|A0A5G2R2Z1_PIG	tr|A0A5G2R2Z1|A0A5G2R2Z1_PIG	3	3	3	tr|A0A5G2R2Z1|A0A5G2R2Z1_PIG Serine/arginine-rich splicing factor 1 OS=Sus scrofa OX=9823 GN=SRSF1 PE=1 SV=1	1	3	3	3	21.1	21.1	21.1	22.11	199	199	5.75		1					3			0	4.5913	964060	13	41674	5	DGTGVVEFVR;DGYDYDGYR;GGPPFAFVEFEDPRDAEDAVYGR				261	208;209;479	True;True;True	221;222;525	601;602;603;1448	955;956;957;2264;2265	955;957;2265
tr|A0A5G2R367|A0A5G2R367_PIG	tr|A0A5G2R367|A0A5G2R367_PIG	2	2	2	tr|A0A5G2R367|A0A5G2R367_PIG Lamin B1 OS=Sus scrofa OX=9823 GN=LMNB1 PE=1 SV=1	1	2	2	2	4.4	4.4	4.4	61.859	545	545	2.5	2			2						0	1.5685	1753800	34	51583	4	LSSEMNTSTVNSAR;MATATPVQSR				262	932;978	True;True	1018;1066;1067	3098;3274;3275;3276	4784;5088;5089;5090	4784;5089			240;241				1;281
tr|A0A5G2R7E2|A0A5G2R7E2_PIG	tr|A0A5G2R7E2|A0A5G2R7E2_PIG	1	1	1	tr|A0A5G2R7E2|A0A5G2R7E2_PIG Uncharacterized protein OS=Sus scrofa OX=9823 GN=LOC100519511 PE=3 SV=1	1	1	1	1	3.6	3.6	3.6	22.457	195	195	4	1	1	1	1		1		1		0	1.5898	2021100	12	168430	7	LGAFLPR				263	820	True	894	2710;2711;2712;2713;2714;2715	4231;4232;4233;4234;4235;4236;4237	4232
tr|A0A5G2RCQ0|A0A5G2RCQ0_PIG	tr|A0A5G2RCQ0|A0A5G2RCQ0_PIG	3	3	3	tr|A0A5G2RCQ0|A0A5G2RCQ0_PIG Solute carrier family 3 member 2 OS=Sus scrofa OX=9823 GN=SLC3A2 PE=1 SV=1	1	3	3	3	8.6	8.6	8.6	57.161	523	523	4				3						0	2.7039	732390	28	22371	3	GQSGDPGSLLSLFR;IGDLQAFQGR;LGASSLPSSVDLLLSTQPGRK				264	523;635;821	True;True;True	569;687;895	1590;1962;2716	2510;3121;4238	2510;3121;4238
tr|A0A5G2RGK0|A0A5G2RGK0_PIG	tr|A0A5G2RGK0|A0A5G2RGK0_PIG	5	5	5	tr|A0A5G2RGK0|A0A5G2RGK0_PIG Purine rich element binding protein A OS=Sus scrofa OX=9823 GN=PURA PE=1 SV=1	1	5	5	5	19.9	19.9	19.9	50.574	482	482	6						5				0	6.4571	1100100	17	12313	5	DYLGDFIEHYAQLGPSQPPDLAQAQDEPR;FFFDVGSNK;GPGLGSTQGQTIALPAQGLIEFR;LIDDYGVEEEPAELPEGTSLTVDNKR;VSEVKPTYR				265	264;395;516;839;1686	True;True;True;True;True	289;432;562;918;1900	787;1169;1544;2824;6100	1240;1804;2422;4402;9640	1240;1804;2422;4402;9640
tr|A0A5K1TZB6|A0A5K1TZB6_PIG	tr|A0A5K1TZB6|A0A5K1TZB6_PIG	3	3	3	tr|A0A5K1TZB6|A0A5K1TZB6_PIG Heterogeneous nuclear ribonucleoprotein H3 OS=Sus scrofa OX=9823 GN=HNRNPH3 PE=1 SV=1	1	3	3	3	12.4	12.4	12.4	35.238	331	331	6						4				0	14.398	544460	16	30206	5	ATENDIANFFSPLNPIR;DGMDNQGGYGSVGR;VHIDIGADGR				266	137;205;1609	True;True;True	147;218;1816	406;407;594;5897	696;697;698;943;9323	697;943;9323			242				275
tr|A0A8D0I8F8|A0A8D0I8F8_PIG;tr|A0A4X1VXP4|A0A4X1VXP4_PIG	tr|A0A8D0I8F8|A0A8D0I8F8_PIG;tr|A0A4X1VXP4|A0A4X1VXP4_PIG	4;2	4;2	4;2	tr|A0A8D0I8F8|A0A8D0I8F8_PIG Uncharacterized protein OS=Sus scrofa OX=9823 PE=4 SV=1;tr|A0A4X1VXP4|A0A4X1VXP4_PIG RRM domain-containing protein OS=Sus scrofa OX=9823 PE=4 SV=1	2	4	4	4	12.3	12.3	12.3	52.465	462	462;650	4.4			3	1					1	0	8.068	762320	24	19366	5	AVVIVDDR;FGQGGAGPVGGQGPR;NLSPYVSNELLEEAFSQFGPIER;QDLMRRQEELR				267	165;400;1085;1150	True;True;True;True	176;437;1202;1290	500;1199;3641;3642;4015	821;1857;5666;5667;6296	821;1857;5666;6296			243				295
tr|A0A8D0IJM9|A0A8D0IJM9_PIG	tr|A0A8D0IJM9|A0A8D0IJM9_PIG	13	2	1	tr|A0A8D0IJM9|A0A8D0IJM9_PIG Uncharacterized protein OS=Sus scrofa OX=9823 PE=4 SV=1	1	13	2	1	46.4	11.2	4.7	25.409	233	233	8								2		0	8.8776	0	11	0	0	ADAKPSVFIFPPSK;ADAKPSVFIFPPSKEQLETQTVSVVCLLNSFFPR;EFPNGFGAGTK;EQLETQTVSVVCLLNSFFPR;FSGSGSGTDFTLK;PSVFIFPPSK;PSVFIFPPSKEQLETQTVSVVCLLNSFFPR;RADAKPSVFIFPPSK;TLASPLVK;TLASPLVKSFNR;VDGVVQSSGILDSVTEQDSK;VEAEDAGVYYCQQFK;WKVDGVVQSSGILDSVTEQDSK				268	23;24;294;349;422;1144;1145;1211;1458;1459;1567;1577;1730	False;False;True;False;False;False;False;False;False;False;False;True;False	25;26;322;379;380;381;463;1281;1282;1363;1635;1636;1637;1770;1780;1951	45;46;854;1033;1034;1035;1036;1037;1038;1039;1040;1041;1042;1043;1044;1246;1247;1248;1249;1250;3978;3979;4317;5349;5350;5351;5352;5353;5809;5810;5811;5812;5813;5814;5815;5816;5842;6253	62;63;64;65;66;67;1320;1600;1601;1602;1603;1604;1605;1606;1607;1608;1609;1610;1611;1612;1613;1614;1615;1616;1617;1618;1619;1620;1621;1933;1934;1935;1936;1937;1938;1939;1940;1941;6224;6225;6850;8490;8491;8492;8493;8494;8495;8496;8497;8498;8499;9177;9178;9179;9180;9181;9182;9183;9184;9185;9186;9187;9188;9189;9190;9191;9192;9193;9246;9878	64;67;1320;1610;1939;6224;6225;6850;8492;8499;9186;9246;9878	74;133	116;117;120		19	105;151	113;154;227
tr|A0A8D0IJY9|A0A8D0IJY9_PIG	tr|A0A8D0IJY9|A0A8D0IJY9_PIG	2	2	2	tr|A0A8D0IJY9|A0A8D0IJY9_PIG C-terminal binding protein 2 OS=Sus scrofa OX=9823 GN=CTBP2 PE=4 SV=1	1	2	2	2	2.3	2.3	2.3	99.927	933	933	3			2							1	-2	253250	41	6176.8	2	QGAFLVNAAR;SVMPEFLALLR	+			269	1161;1392	True;True	1302;1558	4064;5020	6366;7932	6366;7932			244				247
tr|A0A8D0IRW2|A0A8D0IRW2_PIG	tr|A0A8D0IRW2|A0A8D0IRW2_PIG	1	1	1	tr|A0A8D0IRW2|A0A8D0IRW2_PIG Uncharacterized protein OS=Sus scrofa OX=9823 PE=4 SV=1	1	1	1	1	9.1	9.1	9.1	16.567	143	143	8								1		0.0056338	1.0365	176510	9	19612	1	IVMFTIDIGEAPK				270	728	True	793	2392	3757	3757			245				49
tr|A0A8D0IVZ4|A0A8D0IVZ4_PIG	tr|A0A8D0IVZ4|A0A8D0IVZ4_PIG	2	2	2	tr|A0A8D0IVZ4|A0A8D0IVZ4_PIG Uncharacterized protein OS=Sus scrofa OX=9823 PE=4 SV=1	1	2	2	2	14.7	14.7	14.7	24.749	218	218	7							2			0	2.1942	334280	13	25714	2	AAFDDAIAELDTLSEESYK;VAGMDVELTVEER				271	3;1552	True;True	3;1753	4;5708	4;9015	4;9015			246				11
tr|A0A8D0J4E7|A0A8D0J4E7_PIG;tr|F1S073|F1S073_PIG	tr|A0A8D0J4E7|A0A8D0J4E7_PIG;tr|F1S073|F1S073_PIG	5;4	5;4	5;4	tr|A0A8D0J4E7|A0A8D0J4E7_PIG Annexin A2 OS=Sus scrofa OX=9823 GN=ANXA2 PE=4 SV=1;tr|F1S073|F1S073_PIG Annexin OS=Sus scrofa OX=9823 GN=ANXA2 PE=1 SV=3	2	5	5	5	16.1	16.1	16.1	37.708	330	330;307	3.67	1	1	2			1	1			0	7.9244	1415600	22	57172	6	AEDGSVIDYELIDQDAR;GVDEVTIVNILTNR;RAEDGSVIDYELIDQDAR;SLYYYIQQDTK;TNQELQEINR				272	35;549;1214;1334;1489	True;True;True;True;True	39;598;1366;1495;1676	152;1722;1723;4320;4818;5499	315;2750;2751;6853;7618;8727	315;2750;6853;7618;8727
tr|A0A8D0J752|A0A8D0J752_PIG;tr|A0A480XVS8|A0A480XVS8_PIG	tr|A0A8D0J752|A0A8D0J752_PIG;tr|A0A480XVS8|A0A480XVS8_PIG	5;3	5;3	5;3	tr|A0A8D0J752|A0A8D0J752_PIG Inner membrane mitochondrial protein OS=Sus scrofa OX=9823 GN=IMMT PE=4 SV=1;tr|A0A480XVS8|A0A480XVS8_PIG MICOS complex subunit MIC60 OS=Sus scrofa OX=9823 PE=3 SV=1	2	5	5	5	10.3	10.3	10.3	74.989	677	677;680	4				5						0	11.788	1382200	41	30374	7	ERPPEEVAAR;LSQEQVDNFTLDINTAYAR;LTEQELQFR;PATSEEASSTSVR;TASPDLPTVPLGSAVEAVR				273	354;930;939;1128;1408	True;True;True;True;True	388;1016;1026;1266;1577	1061;3096;3171;3959;5117	1652;4782;4912;4913;6200;6201;8084	1652;4782;4913;6201;8084
tr|A0A8D0J9V3|A0A8D0J9V3_PIG	tr|A0A8D0J9V3|A0A8D0J9V3_PIG	2	2	2	tr|A0A8D0J9V3|A0A8D0J9V3_PIG 60S ribosomal protein L23 OS=Sus scrofa OX=9823 PE=4 SV=1	1	2	2	2	29.7	29.7	29.7	12.648	118	118	9									2	0	2.4445	243500	7	34786	1	ISLGLPVGAVINCADNTGAK;LPAAGVGDMVMATVK				274	713;896	True;True	778;981	2373;3027	3731;4697	3731;4697	137		247;248		28		60;62
tr|A0A8D0JMT5|A0A8D0JMT5_PIG	tr|A0A8D0JMT5|A0A8D0JMT5_PIG	2	2	2	tr|A0A8D0JMT5|A0A8D0JMT5_PIG Uncharacterized protein OS=Sus scrofa OX=9823 PE=4 SV=1	1	2	2	2	9.2	9.2	9.2	23.87	207	207	7							2			0	1.4448	144170	10	14417	1	ELEFYLR;NCIVLIDSTPYR				275	319;1039	True;True	348;1141	908;3434	1404;5312	1404;5312	138				99
tr|A0A8D0JVK0|A0A8D0JVK0_PIG	tr|A0A8D0JVK0|A0A8D0JVK0_PIG	1	1	1	tr|A0A8D0JVK0|A0A8D0JVK0_PIG Uncharacterized protein OS=Sus scrofa OX=9823 PE=4 SV=1	1	1	1	1	17.4	17.4	17.4	10.368	92	92	8								2		0	10.582	389240	7	46679	2	FQIGDYLDIAITPPNR				276	415	True	454	1233;1234	1911;1912	1912
tr|A0A8D0JYF2|A0A8D0JYF2_PIG	tr|A0A8D0JYF2|A0A8D0JYF2_PIG	2	1	1	tr|A0A8D0JYF2|A0A8D0JYF2_PIG Uncharacterized protein OS=Sus scrofa OX=9823 PE=4 SV=1	1	2	1	1	24.4	10.3	10.3	16.476	156	156	7.5							1	1		0	3.284	3937400	7	562490	3	ATLTITGAQAEDEADYFCALYK;TVIYSTNSRPTGVPSR				277	143;1533	False;True	153;1729	418;5662;5663	712;8948;8949;8950	712;8948	64				144
tr|A0A8D0K2Q1|A0A8D0K2Q1_PIG	tr|A0A8D0K2Q1|A0A8D0K2Q1_PIG	5	5	5	tr|A0A8D0K2Q1|A0A8D0K2Q1_PIG Uncharacterized protein OS=Sus scrofa OX=9823 PE=4 SV=1	1	5	5	5	26.3	26.3	26.3	29.604	270	270	7							5			0	8.9665	1313600	18	58050	5	AAELIANSLATAGDGLIELR;FDAGELITQR;IFTSIGEDYDER;ILFRPVASQLPR;NITYLPAGQSVLLQLPQ				278	2;384;631;665;1064	True;True;True;True;True	2;420;683;727;1175	3;1142;1958;2220;3540	3;1767;3116;3511;5502	3;1767;3116;3511;5502
tr|A0A8D0K305|A0A8D0K305_PIG	tr|A0A8D0K305|A0A8D0K305_PIG	2	2	2	tr|A0A8D0K305|A0A8D0K305_PIG Uncharacterized protein OS=Sus scrofa OX=9823 PE=4 SV=1	1	2	2	2	8.5	8.5	8.5	30.603	283	283	7							2			0	2.332	466570	14	33327	3	LSQNNFALGYK;LTLDTIFVPNTGK				279	931;947	True;True	1017;1034	3097;3184	4783;4926;4927	4783;4927
tr|A0A8D0K3G9|A0A8D0K3G9_PIG;tr|A0A287AP95|A0A287AP95_PIG	tr|A0A8D0K3G9|A0A8D0K3G9_PIG;tr|A0A287AP95|A0A287AP95_PIG	2;1	2;1	1;1	tr|A0A8D0K3G9|A0A8D0K3G9_PIG Uncharacterized protein OS=Sus scrofa OX=9823 PE=4 SV=1;tr|A0A287AP95|A0A287AP95_PIG Ig-like domain-containing protein OS=Sus scrofa OX=9823 PE=4 SV=2	2	2	2	1	28.4	28.4	10.8	10.763	102	102;106	8								2		0	6.0499	2061000	3	687000	2	ASQSISSNLDWYQQQPGK;ASTLQSGVPSR				280	131;134	True;True	141;144	394;400	679;687	679;687
tr|A0A8D0K7I6|A0A8D0K7I6_PIG	tr|A0A8D0K7I6|A0A8D0K7I6_PIG	3	1	1	tr|A0A8D0K7I6|A0A8D0K7I6_PIG Uncharacterized protein OS=Sus scrofa OX=9823 PE=4 SV=1	1	3	1	1	35.3	23.5	23.5	15.286	136	136	9									3	0	67.41	0	4	0	0	FQSAAIGALQEASEAYLVGLFEDTNLCAIHAK;STELLIR;YRPGTVALR				281	417;1375;1789	True;False;False	456;457;1538;2013	1236;1237;1238;4958;4959;4960;4961;4962;4963;4964;4965;4966;4967;4968;6467;6468	1915;1916;1917;1918;1919;1920;1921;1922;1923;7839;7840;7841;7842;7843;7844;7845;7846;7847;7848;7849;7850;7851;7852;10247;10248;10249	1923;7852;10249	139	121		21	111	109
tr|A0A8D0KIC3|A0A8D0KIC3_PIG	tr|A0A8D0KIC3|A0A8D0KIC3_PIG	4	4	4	tr|A0A8D0KIC3|A0A8D0KIC3_PIG Uncharacterized protein OS=Sus scrofa OX=9823 PE=4 SV=1	1	4	4	4	9.3	9.3	9.3	51.385	450	450	6						4				0	8.5304	738870	31	23835	5	ALAAELNQLR;DNLAQDLGTLR;LADVYQAELR;LEAENNLATYR				282	71;236;774;805	True;True;True;True	77;254;840;878	245;686;2511;2662	447;448;1095;3940;4159	447;1095;3940;4159
tr|A0A8D0LDN0|A0A8D0LDN0_PIG	tr|A0A8D0LDN0|A0A8D0LDN0_PIG	8	8	8	tr|A0A8D0LDN0|A0A8D0LDN0_PIG Uncharacterized protein OS=Sus scrofa OX=9823 PE=4 SV=1	1	8	8	8	8.1	8.1	8.1	170.57	1510	1510	2		8								0	11.447	1188600	83	13679	8	EDLAAFVEELDKVEAQER;ELILFSNSDNER;EVTFVPGLYK;FDSNEEDSASVFSPSFGLK;GFQQISFVNSIATTK;NTVEITELPVR;SQDFGNLFSFPSYSQK;VYVPALIFGQLLTSSNYDDDEK				283	279;323;373;387;465;1116;1352;1725	True;True;True;True;True;True;True;True	306;352;409;423;511;1247;1515;1945	829;915;1114;1148;1360;3781;4883;6240	1288;1413;1733;1778;2101;5879;7713;9859	1288;1413;1733;1778;2101;5879;7713;9859
tr|A0A8D0LFG3|A0A8D0LFG3_PIG	tr|A0A8D0LFG3|A0A8D0LFG3_PIG	1	1	1	tr|A0A8D0LFG3|A0A8D0LFG3_PIG Uncharacterized protein OS=Sus scrofa OX=9823 PE=4 SV=1	1	1	1	1	8.6	8.6	8.6	13.074	116	116	9									1	0	4.3769	719930	4	179980	1	LITPAVVSER				284	850	True	932	2862	4458	4458
tr|A0A8D0M4E6|A0A8D0M4E6_PIG	tr|A0A8D0M4E6|A0A8D0M4E6_PIG	2	2	2	tr|A0A8D0M4E6|A0A8D0M4E6_PIG Uncharacterized protein OS=Sus scrofa OX=9823 PE=4 SV=1	1	2	2	2	2.8	2.8	2.8	176.85	1619	1619	2	1		1							0	1.1644	2433500	80	2159.7	2	AMELLQEEELIEEDDIPVR;LTASDPLDTLGSEGALSPGGLASLLR				285	99;938	True;True	104;1025	291;3170	522;4911	522;4911
tr|A0A8D0M4L6|A0A8D0M4L6_PIG	tr|A0A8D0M4L6|A0A8D0M4L6_PIG	7	7	7	tr|A0A8D0M4L6|A0A8D0M4L6_PIG Uncharacterized protein OS=Sus scrofa OX=9823 PE=4 SV=1	1	7	7	7	4.2	4.2	4.2	245.09	2109	2109	4.25		5	2	1			2	1	1	0	2.2286	20323000	127	14014	11	EFARDTGNIGQER;FESLEPEMNNQASR;LADEREAVQKK;LEMNLGLQK;LTGMERDLVAIEAKLSDLQK;LTTLELLEVR;QLWGQLIEETEK				286	293;392;773;809;944;952;1184	True;True;True;True;True;True;True	321;429;839;882;1031;1039;1331	853;1166;2509;2510;2674;3177;3178;3179;3180;3181;3189;4170	1319;1800;3938;3939;4175;4919;4920;4921;4922;4923;4935;6548	1319;1800;3938;4175;4922;4935;6548			249;250				479;851
tr|A0A8D0M4V8|A0A8D0M4V8_PIG	tr|A0A8D0M4V8|A0A8D0M4V8_PIG	3	2	2	tr|A0A8D0M4V8|A0A8D0M4V8_PIG Uncharacterized protein OS=Sus scrofa OX=9823 PE=4 SV=1	1	3	2	2	11.3	8.1	8.1	39.125	345	345	6						2				0	11.184	578240	18	32124	2	IGAADYQPTEQDILR;LLLLGAGESGK;LWGDSGIQECFNR				287	633;870;974	True;False;True	685;953;1062	1960;2934;3270	3118;3119;4575;5084	3119;4575;5084	140				140
tr|A0A8D0M6L8|A0A8D0M6L8_PIG	tr|A0A8D0M6L8|A0A8D0M6L8_PIG	2	2	1	tr|A0A8D0M6L8|A0A8D0M6L8_PIG Ras-related protein Rab-3A OS=Sus scrofa OX=9823 GN=RAB3A PE=4 SV=1	1	2	2	1	13.2	13.2	8.4	25.778	227	227	8								3		0	16.578	334440	13	25726	4	LQIWDTAGQER;YADDSFTPAFVSTVGIDFK				288	905;1738	True;True	991;1959	3037;3038;6279	4708;4709;9920;9921	4709;9921
tr|A0A8D0N618|A0A8D0N618_PIG	tr|A0A8D0N618|A0A8D0N618_PIG	8	1	1	tr|A0A8D0N618|A0A8D0N618_PIG Uncharacterized protein OS=Sus scrofa OX=9823 PE=4 SV=1	1	8	1	1	97.1	18.1	18.1	11.033	105	105	7.33							2	1		0	19.072	0	6	0	0	AGGTTVTQGVETTK;AGGTTVTQGVETTKPSK;ATLVCLISDFYPGAVTVTWK;ATPTVNLFPPSSEELGTNK;PSKQSNNKYAASSYLALSASDWK;SSSGFTCQVTHEGTIVEK;TVTPSECA;YAASSYLALSASDWK				289	50;51;144;146;1143;1371;1544;1736	False;False;False;True;False;False;False;False	54;55;154;156;157;1280;1534;1744;1957	187;188;189;190;191;192;193;194;419;420;421;422;423;424;427;428;429;3977;4948;4949;4950;4951;4952;5695;6267;6268;6269;6270;6271;6272;6273;6274;6275;6276	357;358;359;360;361;362;363;364;365;366;367;368;713;714;715;716;717;718;719;720;721;726;727;728;729;730;6223;7818;7819;7820;7821;7822;7823;7824;7825;7826;7827;7828;7829;7830;7831;8994;9902;9903;9904;9905;9906;9907;9908;9909;9910;9911;9912;9913;9914;9915	358;364;720;728;6223;7825;8994;9912	48;49;50	71;72			27;86;104	62;63
tr|A0A8D0N658|A0A8D0N658_PIG	tr|A0A8D0N658|A0A8D0N658_PIG	13	2	0	tr|A0A8D0N658|A0A8D0N658_PIG Uncharacterized protein OS=Sus scrofa OX=9823 PE=4 SV=1	1	13	2	0	23.3	3.2	0	66.484	621	621	4.4			1	1	3					0	2.3957	1294500	31	41758	4	DILMISR;DLPAPITR;EEQFNSTYR;EPQVYTLPPPAEELSR;NGQPEPEGNYR;TAPSVYPLAPCSR;TPEVTCVVVDVSK;TTPPQQDVDGTYFLYSK;VDLCVGR;VNNKDLPAPITR;VTLTCLVTGFYPPDIDVEWQR;VVSVLPIQHQDWLNGK;VVSVLPIQHQDWLNGKEFK				290	214;227;292;341;1049;1407;1491;1521;1568;1654;1698;1717;1718	True;False;False;False;False;False;True;False;False;False;False;False;False	228;229;242;320;371;1153;1154;1576;1679;1715;1771;1865;1914;1936;1937;1938	631;632;633;653;654;655;656;657;658;659;660;852;988;989;990;991;992;993;3451;3452;3453;3454;3455;3456;3457;3458;3459;3460;3461;3462;3463;3464;3465;3466;3467;3468;3469;3470;5110;5111;5112;5113;5114;5115;5116;5504;5505;5616;5617;5618;5619;5620;5621;5622;5623;5624;5625;5626;5627;5628;5629;5630;5817;5818;6011;6012;6013;6014;6144;6145;6226;6227;6228;6229;6230;6231;6232;6233	1023;1024;1025;1026;1051;1052;1053;1054;1055;1056;1057;1058;1059;1060;1061;1317;1318;1512;1513;1514;1515;1516;1517;1518;1519;1520;1521;5335;5336;5337;5338;5339;5340;5341;5342;5343;5344;5345;5346;5347;5348;5349;5350;5351;5352;5353;5354;5355;5356;5357;5358;5359;5360;5361;5362;5363;5364;5365;5366;5367;5368;5369;5370;5371;5372;5373;5374;5375;5376;5377;5378;5379;5380;5381;5382;5383;5384;5385;5386;5387…	1025;1060;1317;1517;5374;8081;8738;8898;9197;9506;9707;9848;9852	141;142;143;144	122;123	251		311;394;433;539	487;556	424
tr|A0A8D0P9C0|A0A8D0P9C0_PIG	tr|A0A8D0P9C0|A0A8D0P9C0_PIG	1	1	1	tr|A0A8D0P9C0|A0A8D0P9C0_PIG Uncharacterized protein OS=Sus scrofa OX=9823 PE=4 SV=1	1	1	1	1	14.1	14.1	14.1	26.001	241	241	6						1				0.0083799	0.99938	87218	6	14536	1	DYLGDFIEHYAQLGPSSPEQVAAAAGAEEGGGPR				291	265	True	290	788	1241	1241
tr|A0A8D0PGX2|A0A8D0PGX2_PIG	tr|A0A8D0PGX2|A0A8D0PGX2_PIG	8	8	8	tr|A0A8D0PGX2|A0A8D0PGX2_PIG Small nuclear ribonucleoprotein U5 subunit 200 OS=Sus scrofa OX=9823 GN=SNRNP200 PE=4 SV=1	1	8	8	8	5.8	5.8	5.8	236.87	2070	2070	2		9								0	16.274	945290	113	8365.4	11	AIFEIVLNR;GLIEIISNAAEYENIPIR;GVESVFDIMEMEDEER;LIGLSATLPNYEDVATFLR;MDTDLETMDLDQGGEALAPR;NALLQLSDSQIADVAR;NIEMTQEDVR;VVLLTGETSTDLK				292	62;503;552;843;983;1034;1058;1712	True;True;True;True;True;True;True;True	66;549;601;922;1072;1136;1167;1931	218;219;1527;1726;2830;3282;3429;3522;6197	403;404;2399;2400;2754;4409;5098;5099;5307;5477;9786	404;2399;2754;4409;5098;5307;5477;9786			252;253;254;255;256				387;394;641;1920;1922
tr|A0A8D0PHE4|A0A8D0PHE4_PIG	tr|A0A8D0PHE4|A0A8D0PHE4_PIG	3	3	3	tr|A0A8D0PHE4|A0A8D0PHE4_PIG Uncharacterized protein OS=Sus scrofa OX=9823 PE=4 SV=1	1	3	3	3	29.1	29.1	29.1	13.039	117	117	9									3	0	2.8817	722020	10	72202	2	ADEAFEALR;PQAPATVGLAFR;TLGECGFTSQTAR				293	26;1139;1464	True;True;True	28;1276;1642	48;3973;5360	71;6219;8507	71;6219;8507	145				59
tr|A0A8D0PN01|A0A8D0PN01_PIG;tr|A0A4X1U3S6|A0A4X1U3S6_PIG	tr|A0A8D0PN01|A0A8D0PN01_PIG;tr|A0A4X1U3S6|A0A4X1U3S6_PIG	4;3	4;3	4;3	tr|A0A8D0PN01|A0A8D0PN01_PIG Uncharacterized protein OS=Sus scrofa OX=9823 PE=4 SV=1;tr|A0A4X1U3S6|A0A4X1U3S6_PIG V-type proton ATPase subunit a OS=Sus scrofa OX=9823 GN=ATP6V0A1 PE=3 SV=1	2	4	4	4	5.1	5.1	5.1	94.414	821	821;738	3	1	1	2	3						0	2.2474	1359800	33	36308	7	DLNPDVNVFQR;EINTNQEALKR;FLPFSFEHIR;LGFVAGVINR				294	226;310;407;829	True;True;True;True	241;338;445;908	649;650;651;652;896;1222;2811	1047;1048;1049;1050;1389;1900;4388	1050;1389;1900;4388
tr|A0A8D0PR50|A0A8D0PR50_PIG	tr|A0A8D0PR50|A0A8D0PR50_PIG	2	2	2	tr|A0A8D0PR50|A0A8D0PR50_PIG Uncharacterized protein OS=Sus scrofa OX=9823 PE=4 SV=1	1	2	2	2	3.2	3.2	3.2	80.12	739	739	4				2						0	2.153	274140	36	6419.2	2	ISEKEEVTTR;TVLVNADGEEVAIR				295	707;1537	True;True	772;1733	2338;5667	3678;8954	3678;8954
tr|A0A8D0PSA2|A0A8D0PSA2_PIG	tr|A0A8D0PSA2|A0A8D0PSA2_PIG	8	8	8	tr|A0A8D0PSA2|A0A8D0PSA2_PIG Uncharacterized protein OS=Sus scrofa OX=9823 PE=4 SV=1	1	8	8	8	12.7	12.7	12.7	120.09	1088	1088	3.5		1	8						1	0	18.608	1732700	51	25036	9	APSGLSDEVPQR;ATTGTQTLLSSGTR;EDPAYWFLSDDSSLEYK;ILEAVGLQDIAPSPAAFPNFEDSTLFGR;SPPRAVAAAGQR;TLSNPLDLAVALETTNSLCR;TTPSSDVTLGTNPGTEDVQFPTQK;VVDIIDQLVSR				296	112;150;280;663;1348;1476;1522;1708	True;True;True;True;True;True;True;True	122;161;307;725;1511;1657;1716;1927	333;454;830;2217;2218;4878;5421;5631;6181;6182	589;757;1289;3508;3509;7707;8612;8907;9763;9764	589;757;1289;3509;7707;8612;8907;9764	146				490
tr|A0A8D0PSF0|A0A8D0PSF0_PIG	tr|A0A8D0PSF0|A0A8D0PSF0_PIG	2	2	2	tr|A0A8D0PSF0|A0A8D0PSF0_PIG Uncharacterized protein OS=Sus scrofa OX=9823 PE=4 SV=1	1	2	2	2	6.3	6.3	6.3	53.506	478	478	4				2						0	1.8321	514290	21	24490	2	SQMDGLIPGVEPR;YDAFGEDSSSAMGVENR				297	1355;1744	True;True	1518;1966	4888;6322	7718;10036	7718;10036			257;258				88;348
tr|A0A8D0PTK3|A0A8D0PTK3_PIG	tr|A0A8D0PTK3|A0A8D0PTK3_PIG	10	1	0	tr|A0A8D0PTK3|A0A8D0PTK3_PIG Uncharacterized protein OS=Sus scrofa OX=9823 PE=4 SV=1	1	10	1	0	33.7	3.2	0	49.337	442	442	5					1					0	1.7575	212200	20	10610	3	AVCMLSNTTAIAEAWAR;AVFVDLEPTVIDEVR;DVNAAIATIK;EIIDLVLDR;FDGALNVDLTEFQTNLVPYPR;IHFPLATYAPVISAEK;LIGQIVSSITASLR;NLDIERPTYTNLNR;SIQFVDWCPTGFK;TIGGGDDSFNTFFSETGAGK				298	151;157;259;307;386;643;844;1073;1302;1446	False;False;False;False;False;False;True;False;False;False	162;168;284;335;422;695;923;1186;1460;1622	455;469;470;471;472;473;474;475;476;477;478;479;480;481;778;779;884;885;886;1144;1145;1146;1147;1979;1980;2831;3608;3609;4608;5314;5315;5316;5317	758;759;779;780;781;782;783;784;785;786;787;788;789;790;791;792;793;794;795;796;797;798;1229;1230;1376;1377;1378;1379;1769;1770;1771;1772;1773;1774;1775;1776;1777;3140;3141;3142;4410;4411;4412;5604;5605;5606;5607;7269;7270;8444;8445;8446;8447;8448	759;789;1229;1379;1771;3141;4412;5605;7270;8445	85;135		159		347;376		377
tr|A0A8D0R7H4|A0A8D0R7H4_PIG	tr|A0A8D0R7H4|A0A8D0R7H4_PIG	2	2	2	tr|A0A8D0R7H4|A0A8D0R7H4_PIG Serine and arginine rich splicing factor 10 OS=Sus scrofa OX=9823 GN=SRSF10 PE=4 SV=1	1	2	2	2	16.4	16.4	16.4	20.117	165	165	6.4			1	1				2	1	0	5.2757	484450	9	53828	5	QIEIQFAQGDR;YGPIVDVYVPLDFYTR				299	1167;1760	True;True	1310;1983	4120;6385;6386;6387;6388	6459;10133;10134;10135;10136	6459;10135
tr|A0A8D0RAM6|A0A8D0RAM6_PIG	tr|A0A8D0RAM6|A0A8D0RAM6_PIG	1	1	1	tr|A0A8D0RAM6|A0A8D0RAM6_PIG Uncharacterized protein OS=Sus scrofa OX=9823 PE=4 SV=1	1	1	1	1	8.7	8.7	8.7	18.307	161	161	8								1		0	1.6767	649740	8	81218	2	VLEQLTGQTPVFSK				300	1634	True	1843	5960	9411;9412	9412
tr|A0A8D0RBA8|A0A8D0RBA8_PIG	tr|A0A8D0RBA8|A0A8D0RBA8_PIG	3	3	3	tr|A0A8D0RBA8|A0A8D0RBA8_PIG Uncharacterized protein OS=Sus scrofa OX=9823 GN=SCCPDH PE=4 SV=1	1	3	3	3	17	17	17	46.803	424	424	6						3				0	14.595	955180	20	26634	4	ELNSYSIPFLGADVSVVK;GPEAGYVATPIAMVQAALTLLNDASDLPK;GVYIIGSSGFDSIPADMGVIFTTNK				301	329;513;560	True;True;True	358;559;610	922;1539;1753	1420;2417;2802;2803	1420;2417;2802			259;260				161;378
tr|A0A8D0S1A1|A0A8D0S1A1_PIG	tr|A0A8D0S1A1|A0A8D0S1A1_PIG	5	5	5	tr|A0A8D0S1A1|A0A8D0S1A1_PIG Clathrin heavy chain OS=Sus scrofa OX=9823 GN=CLTC PE=4 SV=1	1	5	5	5	4.5	4.5	4.5	188.61	1645	1645	3.17		4		1			1			0	2.2139	320190	91	2138.9	3	EVERICR;LLLPWLEAR;PYLRSVQNHNNK;RPLIDQVVQTALSETQDPEEVSVTVK;SVNESLNNLFITEEDYQALR				302	370;873;1147;1231;1393	True;True;True;True;True	405;956;1284;1383;1559	1109;1110;2945;3982;4342;5021	1727;1728;4590;6229;6876;7933	1727;4590;6229;6876;7933		124		22		1460
tr|A0A8D0SBP6|A0A8D0SBP6_PIG	tr|A0A8D0SBP6|A0A8D0SBP6_PIG	3	3	3	tr|A0A8D0SBP6|A0A8D0SBP6_PIG 40S ribosomal protein S18 OS=Sus scrofa OX=9823 GN=RPS18 PE=4 SV=1	1	3	3	3	13.2	13.2	13.2	17.685	152	152	8.5							1		3	0	3.7621	1356200	10	116750	5	AGELTEDEVER;IPDWFLNR;RAGELTEDEVER				303	48;692;1215	True;True;True	52;756;1367	181;2285;2286;4321	349;350;3603;3604;6854	349;3604;6854
tr|A0A8D0SGQ0|A0A8D0SGQ0_PIG	tr|A0A8D0SGQ0|A0A8D0SGQ0_PIG	11	11	11	tr|A0A8D0SGQ0|A0A8D0SGQ0_PIG Uncharacterized protein OS=Sus scrofa OX=9823 PE=4 SV=1	1	11	11	11	4.3	4.3	4.3	397.39	3695	3695	1.85	7	5					1			0	20.012	1506300	175	6867.2	15	AAAEAELGEAQR;AIEAANAYSSILQAVQAAEGAAR;AIQVFLLGGNR;ALFSQTSSAVSLR;AVVAEAQDTAAR;DTLALLSELLLGMDR;HETAQQVDALEQQTQSLGQDTQR;TFQLDTAVDKPCAR;TLLAAIQAVDR;TQASQLLDSTEAALDR;VSSYGGTLR				304	0;59;67;83;162;249;568;1434;1465;1496;1694	True;True;True;True;True;True;True;True;True;True;True	0;63;73;89;173;272;618;1604;1643;1684;1909	0;214;238;270;495;496;728;1769;1770;5192;5361;5512;6117	0;397;438;496;497;816;817;1153;1154;2823;2824;2825;8192;8508;8746;9662	0;397;438;497;817;1154;2824;8192;8508;8746;9662			261	23			2442
tr|A0A8D0SID3|A0A8D0SID3_PIG	tr|A0A8D0SID3|A0A8D0SID3_PIG	2	1	1	tr|A0A8D0SID3|A0A8D0SID3_PIG Keratin 18 OS=Sus scrofa OX=9823 GN=KRT18 PE=4 SV=1	1	2	1	1	4.2	2.4	2.4	42.936	382	382	4.8	1		1	1			1		1	0	36.122	73913000	25	2956500	5	AQYDELAQK;LAADDFR				305	123;769	True;False	133;835	364;365;366;367;368;2490;2491;2492;2493;2494;2495;2496;2497;2498;2499;2500;2501;2502;2503;2504;2505	635;636;637;638;639;3902;3903;3904;3905;3906;3907;3908;3909;3910;3911;3912;3913;3914;3915;3916;3917;3918;3919;3920;3921;3922;3923;3924;3925;3926;3927;3928;3929;3930;3931;3932	639;3914
tr|A0A8D0SPX8|A0A8D0SPX8_PIG	tr|A0A8D0SPX8|A0A8D0SPX8_PIG	1	1	1	tr|A0A8D0SPX8|A0A8D0SPX8_PIG Uncharacterized protein OS=Sus scrofa OX=9823 PE=4 SV=1	1	1	1	1	3.6	3.6	3.6	36.611	336	336	6						1				0	1.1793	118030	21	5620.6	1	TPYTDVNIVTIR				306	1495	True	1683	5511	8745	8745
tr|A0A8D0T2A3|A0A8D0T2A3_PIG	tr|A0A8D0T2A3|A0A8D0T2A3_PIG	5	3	1	tr|A0A8D0T2A3|A0A8D0T2A3_PIG Uncharacterized protein OS=Sus scrofa OX=9823 PE=4 SV=1	1	5	3	1	57.7	28.5	5.4	14.013	130	130	8.67								2	4	0	164.91	3137200	5	313790	6	AGLQFPVGR;HLQLAVR;LLGGVTIAQGGVLPNIQAVLLPK;NDEELNKLLGGVTIAQGGVLPNIQAVLLPK;VGAGAPVYMAAVLEYLTAEILELAGNAAR				307	52;587;862;1040;1596	False;True;True;True;False	56;637;944;945;1142;1801;1802	195;196;197;198;199;200;201;202;203;204;205;206;1861;1862;2919;2920;2921;3435;5873;5874;5875	369;370;371;372;373;374;375;376;377;378;379;380;381;382;383;384;385;386;387;2977;2978;4550;4551;4552;4553;4554;4555;4556;5313;5314;5315;5316;9283;9284;9285;9286;9287;9288;9289;9290;9291;9292;9293	381;2978;4553;5316;9288		101;125	180			69;111	52
tr|A0A8D0U6T9|A0A8D0U6T9_PIG	tr|A0A8D0U6T9|A0A8D0U6T9_PIG	5	5	5	tr|A0A8D0U6T9|A0A8D0U6T9_PIG 60S acidic ribosomal protein P0 OS=Sus scrofa OX=9823 GN=RPLP0 PE=4 SV=1	1	5	5	5	26.4	26.4	26.4	34.328	318	318	6						5				0	4.0399	743170	13	57167	7	AFLADPSAFVAAAPVAAATTAAPAAAAAAPAK;GTIEILSDVQLIK;IIQLLDDYPK;TSFFQALGITTK;VLALSVETDYTFPLAEK				308	47;546;652;1505;1627	True;True;True;True;True	51;595;705;1693;1836	180;1719;2012;5535;5937	348;2747;3187;8775;8776;9368;9369	348;2747;3187;8776;9369
tr|A0A8D0U7H8|A0A8D0U7H8_PIG	tr|A0A8D0U7H8|A0A8D0U7H8_PIG	5	5	5	tr|A0A8D0U7H8|A0A8D0U7H8_PIG Uncharacterized protein OS=Sus scrofa OX=9823 PE=4 SV=1	1	5	5	5	15.3	15.3	15.3	51.586	470	470	4.11	1	1		5		1		1		0	27.668	1365500	25	54622	11	GIAYVEFVDVSSVPLAIGLTGQR;GIFEPFGR;IESIQLMMDSETGR;TDASSASSFLDSDELER;TGIDLGTTGR				309	487;488;625;1414;1438	True;True;True;True;True	533;534;677;1583;1608	1505;1506;1939;5129;5130;5131;5132;5197;5198	2373;2374;3090;8101;8102;8103;8104;8105;8106;8203;8204	2373;2374;3090;8105;8203			262;263				222;223
tr|A0A8D0UFB3|A0A8D0UFB3_PIG	tr|A0A8D0UFB3|A0A8D0UFB3_PIG	6	6	6	tr|A0A8D0UFB3|A0A8D0UFB3_PIG Uncharacterized protein OS=Sus scrofa OX=9823 PE=4 SV=1	1	6	6	6	19.3	19.3	19.3	48.643	450	450	5					6					0	9.0385	751340	22	27582	7	AIAELGIYPAVDPLDSTSR;FLSQPFQVAEVFTGHLGK;IMNVIGEPIDER;IPVGPETLGR;LVLEVAQHLGESTVR;VALTGLTVAEYFR				310	57;408;683;693;964;1554	True;True;True;True;True;True	61;446;746;757;1052;1755	212;1223;2268;2287;3230;5710	394;395;1901;3577;3605;5004;9017	394;1901;3577;3605;5004;9017			264				67
tr|A0A8D0UXS6|A0A8D0UXS6_PIG	tr|A0A8D0UXS6|A0A8D0UXS6_PIG	2	2	2	tr|A0A8D0UXS6|A0A8D0UXS6_PIG Uncharacterized protein OS=Sus scrofa OX=9823 PE=4 SV=1	1	2	2	2	8.7	8.7	8.7	44.578	414	414	6						2				0.0080863	0.85507	264100	12	12380	2	LVEGILHAPDAGWGNLVYVVNYPK;TSDLIVLGLPWK				311	956;1503	True;True	1043;1691	3193;5533	4939;8773	4939;8773
tr|A0A8D0UYR4|A0A8D0UYR4_PIG	tr|A0A8D0UYR4|A0A8D0UYR4_PIG	5	5	5	tr|A0A8D0UYR4|A0A8D0UYR4_PIG Uncharacterized protein OS=Sus scrofa OX=9823 PE=4 SV=1	1	5	5	5	13.8	13.8	13.8	51.989	450	450	6						5				0	13.95	620250	34	18243	5	EEAESTLQSFR;EMEENFAVEAANYQDTIGR;ISLPLPNFSSLNLR;LQEETLQR;QDVDNASLAR				312	284;336;714;900;1151	True;True;True;True;True	311;366;779;986;1291	834;968;2374;3032;4016	1293;1484;3732;4703;6297	1293;1484;3732;4703;6297			265				347
tr|A0A8D0V5V0|A0A8D0V5V0_PIG	tr|A0A8D0V5V0|A0A8D0V5V0_PIG	9	9	9	tr|A0A8D0V5V0|A0A8D0V5V0_PIG Heterogeneous nuclear ribonucleoprotein A2/B1 OS=Sus scrofa OX=9823 GN=HNRNPA2B1 PE=4 SV=1	1	9	9	9	29.4	29.4	29.4	35.127	326	326	6.08						11	1			0	33.557	4244700	19	190360	13	DYFEEYGKIDTIEIITDR;GFGFVTFDDHDPVDK;GGGGNFGPGPGSNFR;GGNFGFGDSR;IDTIEIITDR;KLFIGGLSFETTEESLR;LFIGGLSFETTEESLR;TLETVPLER;YHTINGHNAEVR				313	262;464;474;478;617;751;817;1462;1763	True;True;True;True;True;True;True;True;True	287;510;520;524;669;817;891;1640;1986	784;1358;1359;1430;1447;1921;2440;2706;2707;5358;6393;6394	1237;2099;2100;2236;2263;3057;3058;3824;4225;4226;4227;8504;8505;10142;10143	1237;2099;2236;2263;3058;3824;4226;8505;10143		126				178
tr|A0A8D0VA89|A0A8D0VA89_PIG	tr|A0A8D0VA89|A0A8D0VA89_PIG	5	1	1	tr|A0A8D0VA89|A0A8D0VA89_PIG Uncharacterized protein OS=Sus scrofa OX=9823 PE=4 SV=1	1	5	1	1	47.6	7.8	7.8	17.971	166	166	9									1	0	4.848	0	7	0	0	AASADSTTEGTPADGFTVLSTK;GVTIASGGVLPNIHPELLAK;HILLAVANDEELNQLLK;SLFLGQK;TAEILELAGNAAR				314	12;557;580;1321;1404	False;False;False;False;True	14;607;630;1480;1571	26;27;28;1745;1746;1747;1748;1842;1843;1844;1845;4729;5084	37;38;39;40;2790;2791;2792;2793;2794;2954;2955;2956;2957;7481;8029	40;2792;2954;7481;8029		127				10
tr|A0A8D0VWU6|A0A8D0VWU6_PIG	tr|A0A8D0VWU6|A0A8D0VWU6_PIG	14	14	14	tr|A0A8D0VWU6|A0A8D0VWU6_PIG Uncharacterized protein OS=Sus scrofa OX=9823 GN=LAMC1 PE=4 SV=1	1	14	14	14	15.2	15.2	15.2	168.86	1523	1523	1.93	1	14								0	32.165	2053500	76	22449	18	AVEIYASVAQLTPVDSEALENEANK;DGSEASLEWSSER;EAQLALGNAAADATEAK;LNTFGDEVFNDPK;LQELENLIANLGTGDEMVTDQAFEDR;LSAEDLVLEGAGLR;NTIEETGNLAEQAR;NTLQEANDILNNLKDFDR;PSAYNFDNSPVLQEWVTATDIR;SAGYLDDVTLASAR;SQECYFDPELYR;TQEVVCTNCPTGTTGK;VAVPLIAQGNSYPSETTVK;VSNLENEAR				315	153;207;273;892;902;918;1112;1115;1141;1247;1353;1497;1560;1691	True;True;True;True;True;True;True;True;True;True;True;True;True;True	164;220;300;977;988;1004;1243;1246;1278;1399;1516;1685;1761;1906	458;600;821;822;3011;3034;3082;3777;3780;3975;4380;4884;5513;5786;6108	763;953;954;1277;1278;1279;4677;4678;4705;4766;5875;5878;6221;6923;6924;7714;8747;9149;9150;9649	763;953;1279;4678;4705;4766;5875;5878;6221;6924;7714;8747;9150;9649	147;148;149		266		265;706;709		979
tr|A0A8D0VZC5|A0A8D0VZC5_PIG	tr|A0A8D0VZC5|A0A8D0VZC5_PIG	1	1	1	tr|A0A8D0VZC5|A0A8D0VZC5_PIG Uncharacterized protein OS=Sus scrofa OX=9823 PE=4 SV=1	1	1	1	1	3.1	3.1	3.1	38.747	359	359	6						1				0.0080645	0.8452	201420	18	11190	1	ILVDQVTGVSR				316	677	True	740	2262	3570	3570
tr|A0A8D0W9Y1|A0A8D0W9Y1_PIG	tr|A0A8D0W9Y1|A0A8D0W9Y1_PIG	4	4	4	tr|A0A8D0W9Y1|A0A8D0W9Y1_PIG Uncharacterized protein OS=Sus scrofa OX=9823 PE=4 SV=1	1	4	4	4	8.1	8.1	8.1	79.512	727	727	4				4						0	7.0823	503710	41	12286	5	ALSEIAGMTLPYDTLDQVR;FEAPLFNAR;VALIGSPVDLTYR;YDDVEGANYFQQANELSK				317	90;388;1553;1745	True;True;True;True	96;424;1754;1967	281;1149;5709;6323	511;512;1779;1780;9016;10037	512;1780;9016;10037			267				632
tr|A0A8D0WAG0|A0A8D0WAG0_PIG	tr|A0A8D0WAG0|A0A8D0WAG0_PIG	3	3	1	tr|A0A8D0WAG0|A0A8D0WAG0_PIG Uncharacterized protein OS=Sus scrofa OX=9823 PE=4 SV=1	1	3	3	1	36.1	36.1	24.1	15.094	133	133	6.25	2	1	1	1		2	1	2	6	0	108.34	51745000	5	10290000	17	FQSSAVMALQEACEAYLVGLFEDTNLCAIHAK;STELLIR;YRPGTVALR				318	419;1375;1789	True;True;True	459;460;1538;2013	1240;1241;1242;4958;4959;4960;4961;4962;4963;4964;4965;4966;4967;4968;6467;6468	1925;1926;1927;1928;7839;7840;7841;7842;7843;7844;7845;7846;7847;7848;7849;7850;7851;7852;10247;10248;10249	1926;7852;10249	150;151		268		94;108		88
tr|A0A8D0X2A8|A0A8D0X2A8_PIG	tr|A0A8D0X2A8|A0A8D0X2A8_PIG	2	2	2	tr|A0A8D0X2A8|A0A8D0X2A8_PIG Dolichyl-diphosphooligosaccharide--protein glycosyltransferase 48 kDa subunit OS=Sus scrofa OX=9823 GN=DDOST PE=4 SV=1	1	2	2	2	9	9	9	44.144	401	401	6						2				0	2.0107	222400	21	6826.3	3	APPNAYTVTDLVEYSIVIEQLSEGR;TLVLLDNLNLR				319	110;1477	True;True	120;1658	329;5422	585;8613;8614	585;8614
tr|A0A8D0XWB5|A0A8D0XWB5_PIG	tr|A0A8D0XWB5|A0A8D0XWB5_PIG	1	1	1	tr|A0A8D0XWB5|A0A8D0XWB5_PIG Uncharacterized protein OS=Sus scrofa OX=9823 PE=4 SV=1	1	1	1	1	2.9	2.9	2.9	49.788	447	447	4				1						1	-2	95042	21	4525.8	1	NLQGSPMLVATGR	+			320	1084	True	1201	3640	5665	5665			269				165
tr|A0A8D0Y3S3|A0A8D0Y3S3_PIG	tr|A0A8D0Y3S3|A0A8D0Y3S3_PIG	1	1	1	tr|A0A8D0Y3S3|A0A8D0Y3S3_PIG Vacuolar ATPase assembly factor VMA21 OS=Sus scrofa OX=9823 GN=VMA21 PE=4 SV=1	1	1	1	1	11.9	11.9	11.9	11.302	101	101	9									1	0.0079787	0.8271	0	4	0	0	AALNALQPSDFR				321	6	True	6	7	8	8		128				10
tr|A0A8D0Y4H7|A0A8D0Y4H7_PIG	tr|A0A8D0Y4H7|A0A8D0Y4H7_PIG	2	2	2	tr|A0A8D0Y4H7|A0A8D0Y4H7_PIG Nidogen 2 OS=Sus scrofa OX=9823 GN=NID2 PE=4 SV=1	1	2	2	2	3.3	3.3	3.3	143.06	1300	1300	3			2							0.0081967	0.92223	335320	56	2291.9	2	ASLEPGAEPETIVNSGLISPEGLAIDHFR;DSGQFTDEYLPEQR				322	129;248	True;True	139;271	392;727	677;1152	677;1152
tr|A0A8D0Y521|A0A8D0Y521_PIG	tr|A0A8D0Y521|A0A8D0Y521_PIG	6	6	6	tr|A0A8D0Y521|A0A8D0Y521_PIG Heterogeneous nuclear ribonucleoprotein K OS=Sus scrofa OX=9823 GN=HNRNPK PE=4 SV=1	1	6	6	6	19.8	19.8	19.8	48.517	439	439	4				7						0	9.5572	1633100	24	48940	7	GSYGDLGGPIITTQVTIPK;IDEPLEGSEDR;IITITGTQDQIQNAQYLLQNSVK;ILSISADIETIGEILK;ILSISADIETIGEILKK;TDYNASVSVPDSSGPER				323	540;615;656;672;673;1420	True;True;True;True;True;True	589;667;717;735;736;1590	1707;1919;2183;2184;2230;2231;5146	2731;3055;3460;3461;3524;3525;8126	2731;3055;3460;3524;3525;8126
tr|A0A8D0Y7D9|A0A8D0Y7D9_PIG	tr|A0A8D0Y7D9|A0A8D0Y7D9_PIG	1	1	1	tr|A0A8D0Y7D9|A0A8D0Y7D9_PIG Uncharacterized protein OS=Sus scrofa OX=9823 PE=4 SV=1	1	1	1	1	7.2	7.2	7.2	14.419	125	125	8								1		0	2.9137	830690	8	103840	1	AFGYYGPLR				324	43	True	47	176	344	344
tr|A0A8D0YV73|A0A8D0YV73_PIG	tr|A0A8D0YV73|A0A8D0YV73_PIG	21	21	3	tr|A0A8D0YV73|A0A8D0YV73_PIG Uncharacterized protein OS=Sus scrofa OX=9823 PE=4 SV=1	1	21	21	3	23.9	23.9	2.1	113.47	1016	1016	3			24							0	37.232	7184000	56	101560	23	AAQLCGAGMAAVVDK;AILQQLGLNSTCDDSILVK;GAALITAVGVR;GDFIALDLGGSSFR;GLDHLNVTVGVDGTLYK;HIDLVEGDEGR;IDEAILITWTK;ITPELLTR;MIAAQLLAYYFTELK;MIAAQLLAYYFTELKDDQIK;MIAAQLLAYYFTELKDDQIKK;MISGMYLGEIVR;MLPSFVR;MLPTFVR;MPLGFTFSFPCK;MVDEYSLNAGK;NILIDFTK;NVEMLEGTEGR;SANLVAATLGAILNR;STPDGTEHGDFLALDLGGTNFR;TTVGVDGSLYK				325	11;64;441;449;494;579;614;722;994;995;996;999;1002;1003;1008;1027;1060;1118;1251;1383;1527	True;True;True;True;True;True;True;True;True;True;True;True;True;True;True;True;True;True;True;True;True	13;68;485;493;540;629;666;787;1085;1086;1087;1091;1094;1095;1101;1129;1169;1249;1403;1549;1721	25;229;1311;1325;1515;1840;1841;1917;1918;2383;2384;3298;3299;3300;3304;3307;3308;3314;3421;3524;3783;4393;4997;5646	36;417;2036;2052;2053;2384;2952;2953;3053;3054;3744;3745;5119;5120;5121;5126;5129;5130;5137;5297;5298;5479;5881;6941;7900;8928	36;417;2036;2052;2384;2952;3054;3745;5119;5120;5121;5126;5129;5130;5137;5298;5479;5881;6941;7900;8928	71;72		108;109;110;111;112;113;114;115;270	12	706;913		1;63;511;696;795;828;844;848;938
tr|A0A8D0Z8X7|A0A8D0Z8X7_PIG	tr|A0A8D0Z8X7|A0A8D0Z8X7_PIG	5	5	5	tr|A0A8D0Z8X7|A0A8D0Z8X7_PIG Poly(ADP-ribose) polymerase 1 OS=Sus scrofa OX=9823 GN=PARP1 PE=4 SV=1	1	5	5	5	7.1	7.1	7.1	111.97	1007	1007	3			5							0	4.5365	898560	50	15968	6	QQVPSGESAILDR;TLGDFAAEYAKSNR;TTNFAGILSQGLR;VEMLDNLLDIEVAYSLLR;VFSATLGLVDIVK				326	1193;1463;1517;1584;1592	True;True;True;True;True	1342;1641;1710;1788;1797	4205;5359;5592;5854;5869	6614;8506;8847;9260;9261;9278	6614;8506;8847;9260;9278			271				757
tr|A0A8D0ZDV4|A0A8D0ZDV4_PIG	tr|A0A8D0ZDV4|A0A8D0ZDV4_PIG	3	1	1	tr|A0A8D0ZDV4|A0A8D0ZDV4_PIG Uncharacterized protein OS=Sus scrofa OX=9823 PE=4 SV=1	1	3	1	1	13.7	4.9	4.9	19.857	183	183	8								1		0	2.0639	1583800	8	197980	2	FTGSGSGTDFTLK;FTGSGSGTDFTLKISR;LLIYYATNR				327	432;433;868	False;False;True	475;476;951	1286;1287;1288;1289;1290;1291;1292;1293;2931	2004;2005;2006;2007;2008;2009;2010;2011;2012;2013;2014;2015;2016;2017;4571;4572	2013;2017;4572
tr|A0A8D0ZKN2|A0A8D0ZKN2_PIG	tr|A0A8D0ZKN2|A0A8D0ZKN2_PIG	1	1	1	tr|A0A8D0ZKN2|A0A8D0ZKN2_PIG Uncharacterized protein OS=Sus scrofa OX=9823 PE=4 SV=1	1	1	1	1	5	5	5	36.1	321	321	7							1			0	1.7303	111140	22	5051.7	1	GLGTDEESILTLLTSR				328	501	True	547	1525	2397	2397
tr|F1RW75|F1RW75_PIG;tr|A0A8D1A3U5|A0A8D1A3U5_PIG	tr|F1RW75|F1RW75_PIG;tr|A0A8D1A3U5|A0A8D1A3U5_PIG	22;22	22;22	22;22	tr|F1RW75|F1RW75_PIG Desmoplakin OS=Sus scrofa OX=9823 GN=DSP PE=1 SV=3;tr|A0A8D1A3U5|A0A8D1A3U5_PIG Desmoplakin OS=Sus scrofa OX=9823 GN=DSP PE=4 SV=1	2	22	22	22	10	10	10	331.61	2883	2883;2883	4.74	8	7	18	6	1	11	5	9	7	0	250.61	16454000	163	85639	81	AELIVQPELK;AVTGYNDPETGNIISLFQAMNK;ENAAYFQFFEEAQSTEAYLK;ESHRLPVDIAYK;ETQSQLETER;GFFDPNTEENLTYLQLK;GGGGYTCQSGSGWDEFTK;GLVGIEFK;GYFNEELSEILSDPSDDTK;IEVLEEELR;IGLVRPGTALELLEAQAATGFIVDPVSNLR;ISYKDAINR;LEYDDFR;LLEAQIATGGIIDPK;LLQLQEQMR;LPVEEAYKR;LTYEIEDEKR;QEAFSIR;QQIQNDLNQWK;SAIYQLEEEYENLLK;TLELQGLINDLQR;YIELLTR				329	37;161;337;358;366;462;476;505;564;627;639;717;814;854;878;898;955;1152;1192;1249;1461;1766	True;True;True;True;True;True;True;True;True;True;True;True;True;True;True;True;True;True;True;True;True;True	41;172;367;392;400;507;508;522;551;614;679;691;782;888;936;961;962;984;1042;1292;1341;1401;1639;1989	154;155;156;157;492;493;494;969;1069;1083;1084;1085;1086;1087;1088;1348;1349;1350;1351;1352;1353;1354;1355;1356;1444;1529;1757;1758;1759;1760;1761;1762;1763;1764;1941;1942;1943;1944;1945;1946;1947;1971;1972;1973;1974;1975;2377;2701;2702;2703;2892;2951;2952;2953;2954;2955;2956;3030;3192;4017;4204;4383;4384;4385;4386;4387;4388;4389;5355;5356;5357;6398	317;318;319;320;813;814;815;1485;1662;1678;1679;1680;1681;1682;1683;1684;1685;1686;1687;1688;1689;1690;2086;2087;2088;2089;2090;2091;2092;2093;2094;2095;2096;2097;2260;2403;2404;2808;2809;2810;2811;2812;2813;2814;2815;2816;2817;2818;3092;3093;3094;3095;3096;3097;3098;3099;3100;3130;3131;3132;3133;3134;3135;3735;4219;4220;4221;4512;4598;4599;4600;4601;4602;4603;4604;4700;4938;6298;6299;6613;6928;6…	320;813;1485;1662;1678;2091;2260;2404;2815;3095;3132;3735;4219;4512;4601;4700;4938;6298;6613;6932;8501;10148	152	129	272		183	2428	158
tr|F1RGJ3|F1RGJ3_PIG;tr|A0A8D1A476|A0A8D1A476_PIG	tr|F1RGJ3|F1RGJ3_PIG;tr|A0A8D1A476|A0A8D1A476_PIG	6;6	6;6	6;6	tr|F1RGJ3|F1RGJ3_PIG 75 kDa glucose-regulated protein OS=Sus scrofa OX=9823 GN=HSPA9 PE=1 SV=4;tr|A0A8D1A476|A0A8D1A476_PIG Uncharacterized protein OS=Sus scrofa OX=9823 PE=4 SV=1	2	6	6	6	13.8	13.8	13.8	70.122	644	644;650	4				6						0	4.5797	1749900	36	48608	7	NAVITVPAYFNDSQR;SDIGEVILVGGMTR;STNGDTFLGGEDFDQALLR;TTPSVVAFTADGER;VINEPTAAALAYGLDK;VQQTVQDLFGR				330	1036;1260;1380;1523;1618;1680	True;True;True;True;True;True	1138;1413;1546;1717;1827;1894	3431;4407;4994;5632;5923;6092	5309;6957;7897;8908;8909;9354;9629	5309;6957;7897;8908;9354;9629			273				354
tr|A0A8D1ALS1|A0A8D1ALS1_PIG;tr|A0A480V8Q4|A0A480V8Q4_PIG	tr|A0A8D1ALS1|A0A8D1ALS1_PIG;tr|A0A480V8Q4|A0A480V8Q4_PIG	24;19	24;19	16;16	tr|A0A8D1ALS1|A0A8D1ALS1_PIG Uncharacterized protein OS=Sus scrofa OX=9823 PE=4 SV=1;tr|A0A480V8Q4|A0A480V8Q4_PIG Myosin-9 isoform X1 OS=Sus scrofa OX=9823 PE=3 SV=1	2	24	24	16	18.7	18.7	12.7	226.3	1959	1959;1483	2.39		26				1			1	0	87.219	4326300	105	28768	29	ALELDSNLYR;DFSALESQLQDTQELLQEENR;EDQSILCTGESGAGK;ELEDATETADAMNR;ELESQISELQEDLESER;EMEAELEDER;EQLEEEEEAKR;IAEFTTNLMEEEEK;IAQLEEELEEEQGNTELVNDR;IAQLEEQLDNETK;IMGIPEEEQMGLLR;KLEGDSTDLSDQIAELQAQIAELK;KMEDGVGCLELAEEAKR;LDPHLVLDQLR;LQQELDDLLVDLDHQR;LQVELDNVTGLLTQSDSK;MQQNIQELEEQLEEEESAR;QLLQANPILEAFGNAK;RGDLPFVVPR;RQLEEAEEEAQR;SMEAEMIQLQEELAAAER;TQLEELEDELQATEDAK;VISGVLQLGNIVFK;VSHLLGINVTDFTR				331	79;200;281;318;320;335;348;602;607;609;680;748;753;802;907;911;1010;1182;1218;1233;1335;1498;1622;1687	True;True;True;True;True;True;True;True;True;True;True;True;True;True;True;True;True;True;True;True;True;True;True;True	85;213;308;347;349;365;378;653;658;661;743;814;819;873;993;997;1103;1329;1370;1385;1496;1686;1831;1901	264;588;831;907;909;910;911;967;1032;1899;1904;1905;1908;2265;2437;2447;2649;3040;3044;3316;4168;4325;4326;4345;4819;5514;5932;6101	489;935;1290;1402;1403;1405;1406;1407;1483;1599;3029;3034;3035;3038;3573;3574;3819;3820;3831;4144;4711;4715;5139;6545;6858;6859;6879;7619;8748;9363;9641	489;935;1290;1403;1405;1483;1599;3029;3035;3038;3574;3819;3831;4144;4711;4715;5139;6545;6858;6879;7619;8748;9363;9641	84		145;146;274;275;276;277;278;279	24	172		329;337;940;1008;1593;1677;1681;1909
tr|A0A8D1ATV3|A0A8D1ATV3_PIG	tr|A0A8D1ATV3|A0A8D1ATV3_PIG	4	4	4	tr|A0A8D1ATV3|A0A8D1ATV3_PIG Spectrin alpha, non-erythrocytic 1 OS=Sus scrofa OX=9823 GN=SPTAN1 PE=4 SV=1	1	4	4	4	2	2	2	266.79	2321	2321	5.6			2			1	1		1	0	1.2464	414330	133	3115.3	4	DLMSWINGIR;DLTSWVTEMK;LGDSHDLQR;SSLSSAQADFNQLAELDR				332	224;231;823;1365	True;True;True;True	239;246;247;897;1528	647;665;666;2718;4941	1045;1068;1069;4240;7810	1045;1068;4240;7810			280				279
tr|A0A8D1BHM5|A0A8D1BHM5_PIG	tr|A0A8D1BHM5|A0A8D1BHM5_PIG	6	6	6	tr|A0A8D1BHM5|A0A8D1BHM5_PIG Uncharacterized protein OS=Sus scrofa OX=9823 PE=4 SV=1	1	6	6	6	26.5	26.5	26.5	37.488	325	325	6						6				0	12.583	1267600	14	60692	5	AFIITINSFGTELSK;AFIITINSFGTELSKEDR;LHLQSTDYGNFLANEASPLTVSVIDDR;LYPEGLAQLAR;NVADYYPEYK;SFFPELYFNVDNGYLEGLVR				333	44;45;836;975;1117;1282	True;True;True;True;True;True	48;49;915;1063;1248;1439	177;178;2819;3271;3782;4524	345;346;4396;5085;5880;7134	345;346;4396;5085;5880;7134		130				13
tr|A0A8D1BIP1|A0A8D1BIP1_PIG	tr|A0A8D1BIP1|A0A8D1BIP1_PIG	4	4	4	tr|A0A8D1BIP1|A0A8D1BIP1_PIG Syntaxin 1B OS=Sus scrofa OX=9823 GN=STX1B PE=4 SV=1	1	4	4	4	16.9	16.9	16.9	29.875	260	260	7							4			0	57.178	1077300	15	57212	4	AIEQSIEQEEGLNR;IEYNVEHSVDYVER;LAIFTDDIK;QLEITGR				334	61;628;778;1177	True;True;True;True	65;680;844;1322	217;1948;2524;4159	402;3101;3954;6535	402;3101;3954;6535
tr|A0A8D1BZ53|A0A8D1BZ53_PIG	tr|A0A8D1BZ53|A0A8D1BZ53_PIG	1	1	1	tr|A0A8D1BZ53|A0A8D1BZ53_PIG Uncharacterized protein OS=Sus scrofa OX=9823 PE=4 SV=1	1	1	1	1	13.3	13.3	13.3	12.376	120	120	7.33							2	1		0	2.1024	0	5	0	0	TVIYQTNNRPTGVPSR				335	1532	True	1727;1728	5659;5660;5661	8944;8945;8946;8947	8946		131				72
tr|A0A8D1C2Y0|A0A8D1C2Y0_PIG;tr|A0A286ZWW2|A0A286ZWW2_PIG	tr|A0A8D1C2Y0|A0A8D1C2Y0_PIG;tr|A0A286ZWW2|A0A286ZWW2_PIG	5;3	5;3	3;2	tr|A0A8D1C2Y0|A0A8D1C2Y0_PIG Heterogeneous nuclear ribonucleoprotein H1 OS=Sus scrofa OX=9823 GN=HNRNPH1 PE=4 SV=1;tr|A0A286ZWW2|A0A286ZWW2_PIG Heterogeneous nuclear ribonucleoprotein H2 OS=Sus scrofa OX=9823 GN=HNRNPH2 PE=1 SV=2	2	5	5	3	16.7	16.7	10.5	47.98	438	438;422	5.36					7	4				0	48.603	2635000	18	102250	16	ATENDIYNFFSPLNPVR;GLPWSCSADEVQR;HTGPNSPDTANDGFVR;STGEAFVQFASQEIAEK;VHIEIGPDGR				336	138;504;599;1376;1610	True;True;True;True;True	148;550;650;1539;1817	408;409;410;411;1528;1896;4969;4970;5898;5899;5900	699;700;701;702;703;704;2401;2402;3024;3025;3026;7853;7854;7855;9324;9325;9326;9327	703;2402;3026;7854;9325	153				22
tr|A0A8D1DEF3|A0A8D1DEF3_PIG	tr|A0A8D1DEF3|A0A8D1DEF3_PIG	5	5	5	tr|A0A8D1DEF3|A0A8D1DEF3_PIG Uncharacterized protein OS=Sus scrofa OX=9823 PE=4 SV=1	1	5	5	5	52.6	52.6	52.6	12.474	116	116	6.89				1			6	2		0	66.704	13300000	6	770430	10	DSERPSGIPER;ITCSGDLLDEK;PGQAPLLLIYK;TATLTITGAQAEDEADYYCQ;YTQWYQQKPGQAPLLLIYK				337	247;718;1131;1409;1792	True;True;True;True;True	270;783;1269;1578;2016	722;723;724;725;726;2378;3962;5118;6473	1145;1146;1147;1148;1149;1150;1151;3736;6204;8085;8086;10256;10257	1148;3736;6204;8086;10257	154;155				50;115
tr|A0A8D1EM85|A0A8D1EM85_PIG	tr|A0A8D1EM85|A0A8D1EM85_PIG	2	2	2	tr|A0A8D1EM85|A0A8D1EM85_PIG Cytochrome b-c1 complex subunit 2, mitochondrial OS=Sus scrofa OX=9823 GN=LOC100524613 PE=4 SV=1	1	2	2	2	9.8	9.8	9.8	42.534	396	396	6						3				0	5.6784	192380	18	10688	2	ALASAAPAGVPLQPQDLEFTR;LPNGLVIASLENYAPASR				338	73;897	True;True	79;982;983	247;3028;3029	450;451;4698;4699	451;4699
tr|A0A8D1ETP1|A0A8D1ETP1_PIG	tr|A0A8D1ETP1|A0A8D1ETP1_PIG	2	2	2	tr|A0A8D1ETP1|A0A8D1ETP1_PIG Centromere protein V OS=Sus scrofa OX=9823 GN=CENPV PE=4 SV=1	1	2	2	2	18.1	18.1	18.1	28.112	259	259	7							2			0	5.378	198150	12	16512	2	APAAAASAPGAGR;APEAGPGEPPPEPPLPPPPPAAPSASELDLGEQR				339	103;106	True;True	113;116	318;325	569;580	569;580
tr|A0A8D1FCB0|A0A8D1FCB0_PIG	tr|A0A8D1FCB0|A0A8D1FCB0_PIG	1	1	1	tr|A0A8D1FCB0|A0A8D1FCB0_PIG Uncharacterized protein OS=Sus scrofa OX=9823 PE=4 SV=1	1	1	1	1	5.6	5.6	5.6	34.083	319	319	6						1				0	1.5505	73039	18	4057.7	1	NQGGYGGSSSSSSYGSGR				340	1097	True	1221	3729	5800	5800
tr|A0A8D1FIB7|A0A8D1FIB7_PIG	tr|A0A8D1FIB7|A0A8D1FIB7_PIG	2	2	2	tr|A0A8D1FIB7|A0A8D1FIB7_PIG 40S ribosomal protein S3 OS=Sus scrofa OX=9823 PE=4 SV=1	1	2	2	2	9.3	9.3	9.3	26.028	237	237	7							2			0	3.1587	336730	18	18707	2	DEILPTTPISEQK;TEIIILATR				341	196;1425	True;True	209;1595	582;5165	926;8147	926;8147
tr|A0A8D1FKM6|A0A8D1FKM6_PIG	tr|A0A8D1FKM6|A0A8D1FKM6_PIG	1	1	1	tr|A0A8D1FKM6|A0A8D1FKM6_PIG Uncharacterized protein OS=Sus scrofa OX=9823 PE=4 SV=1	1	1	1	1	4.2	4.2	4.2	32.421	288	288	3.5	1	1		1			1			0	1.3348	1048900	14	74922	4	IQTQPGYANTLR				342	700	True	764	2298;2299;2300;2301	3616;3617;3618;3619	3619
tr|A0A8D1G670|A0A8D1G670_PIG	tr|A0A8D1G670|A0A8D1G670_PIG	2	1	1	tr|A0A8D1G670|A0A8D1G670_PIG Uncharacterized protein OS=Sus scrofa OX=9823 PE=4 SV=1	1	2	1	1	29.1	15.4	15.4	12.379	117	117	8								3		0	91.528	1129600	4	207040	3	ASQSISSYLGWYQQQPGK;LLIYAASSLQSGVPSR				343	133;864	True;False	143;947	397;398;399;2923;2924;2925	684;685;686;4559;4560;4561	685;4561
tr|A0A8D1G7T8|A0A8D1G7T8_PIG	tr|A0A8D1G7T8|A0A8D1G7T8_PIG	4	4	2	tr|A0A8D1G7T8|A0A8D1G7T8_PIG Uncharacterized protein OS=Sus scrofa OX=9823 PE=4 SV=1	1	4	4	2	7	7	3.8	70.716	631	631	4				4						0	4.0341	1691700	37	45721	4	AGPIWDLR;LMMDPLSGQNR;NLATTVTEEILEK;TGYTLDVTTGQR				344	55;885;1072;1442	True;True;True;True	59;970;1185;1613	209;2977;3607;5208	390;4629;5603;8214	390;4629;5603;8214			281;282				197;198
tr|A0A8D1GP30|A0A8D1GP30_PIG	tr|A0A8D1GP30|A0A8D1GP30_PIG	4	4	4	tr|A0A8D1GP30|A0A8D1GP30_PIG Alpha-crystallin B chain OS=Sus scrofa OX=9823 GN=CRYAB PE=4 SV=1	1	4	4	4	36	36	36	20.095	175	175	8								4		0	2.8351	1373800	11	63063	4	APSWIDTGLSEMR;EEKPAVTAAPK;VLGDVIEVHGK;YRIPADVDPLTITSSLSSDGVLTVNGPR				345	115;288;1635;1788	True;True;True;True	125;316;1844;2012	352;844;5961;6466	623;1307;9413;10246	623;1307;9413;10246			283				68
tr|A0A8D1GW40|A0A8D1GW40_PIG	tr|A0A8D1GW40|A0A8D1GW40_PIG	1	1	1	tr|A0A8D1GW40|A0A8D1GW40_PIG Neural cell adhesion molecule 1 OS=Sus scrofa OX=9823 GN=NCAM1 PE=4 SV=1	1	1	1	1	1.2	1.2	1.2	105.85	998	998	3			1							0.008	0.83337	119470	37	3229	1	FIVLANNYLQIK				346	403	True	440	1202	1861	1861
tr|A0A8D1GYP3|A0A8D1GYP3_PIG	tr|A0A8D1GYP3|A0A8D1GYP3_PIG	7	7	7	tr|A0A8D1GYP3|A0A8D1GYP3_PIG Uncharacterized protein OS=Sus scrofa OX=9823 PE=4 SV=1	1	7	7	7	36.3	36.3	36.3	31.633	278	278	7						1	7	1		0	52.905	3326000	14	165780	11	APEAWDYSQGFVNEEMIR;DILLRPELEELR;FALPSPQHILGLPVGQHIYLSAR;LIDKEVVNHDTR;STPAITLENPDIK;STPAITLENPDIKYPLR;SVGMIAGGTGITPMLQVIR				347	107;213;376;840;1381;1382;1390	True;True;True;True;True;True;True	117;227;412;919;1547;1548;1556	326;630;1117;2825;4995;4996;5012;5013;5014	581;1021;1022;1736;4403;7898;7899;7922;7923;7924;7925	581;1022;1736;4403;7898;7899;7924			284;285;286				154;164;234
tr|F1RWI2|F1RWI2_PIG;tr|A0A8D1H1Z5|A0A8D1H1Z5_PIG	tr|F1RWI2|F1RWI2_PIG;tr|A0A8D1H1Z5|A0A8D1H1Z5_PIG	5;5	2;2	2;2	tr|F1RWI2|F1RWI2_PIG Potassium voltage-gated channel subfamily B member 2 OS=Sus scrofa OX=9823 GN=KCNB2 PE=1 SV=3;tr|A0A8D1H1Z5|A0A8D1H1Z5_PIG Uncharacterized protein OS=Sus scrofa OX=9823 PE=4 SV=1	2	5	2	2	8.3	4.5	4.5	102.56	912	912;912	3.5			1	1						0	5.3706	77474	38	2038.8	1	HPGAFTSILNFYR;HSTGLQSLGFTLR;SFTEIDTGEDDDFLELQGTPR;STSSIDSFTSCATDFTETER;SVLQFQNVR				348	590;598;1287;1387;1391	False;False;True;True;False	641;649;1444;1553;1557	1869;1870;1871;1872;1888;1889;1890;1891;1892;1893;1894;1895;4537;5009;5015;5016;5017;5018;5019	2985;2986;2987;2988;2989;2990;3016;3017;3018;3019;3020;3021;3022;3023;7149;7918;7926;7927;7928;7929;7930;7931	2987;3020;7149;7918;7930	156				609
tr|A0A8D1H238|A0A8D1H238_PIG	tr|A0A8D1H238|A0A8D1H238_PIG	2	1	1	tr|A0A8D1H238|A0A8D1H238_PIG Uncharacterized protein OS=Sus scrofa OX=9823 PE=4 SV=1	1	2	1	1	32.4	10.8	10.8	10.761	102	102	6.5				1			2	1		0	2.6844	0	3	0	0	ATLTITGAQAEDEADYFCALYK;TNSRPTGVPSR				349	143;1490	False;True	153;1677;1678	418;5500;5501;5502;5503	712;8728;8729;8730;8731;8732;8733;8734;8735	712;8732	64	132			92	56
tr|A0A8D1HBW5|A0A8D1HBW5_PIG	tr|A0A8D1HBW5|A0A8D1HBW5_PIG	2	2	2	tr|A0A8D1HBW5|A0A8D1HBW5_PIG Elongation factor Tu GTP binding domain containing 2 OS=Sus scrofa OX=9823 GN=EFTUD2 PE=4 SV=1	1	2	2	2	2.8	2.8	2.8	95.947	853	853	3			2							0	2.8449	224590	46	4882.5	2	SFVEFILEPLYK;STPVTVVLPDTK				350	1288;1384	True;True	1445;1550	4538;4998	7150;7901	7150;7901
tr|A0A8D1HRP8|A0A8D1HRP8_PIG	tr|A0A8D1HRP8|A0A8D1HRP8_PIG	4	4	4	tr|A0A8D1HRP8|A0A8D1HRP8_PIG Syntaxin 3 OS=Sus scrofa OX=9823 GN=STX3 PE=4 SV=1	1	4	4	4	21.3	21.3	21.3	32.948	287	287	5.57	1			1		1	4			0	17.993	3691900	13	263050	8	IENNMDQSVGFVER;KTTDEELEEMLESGNPAIFTSGIIDSQISK;LSADLRIR;YNEAQVDFR				351	624;760;917;1778	True;True;True;True	676;826;1003;2002	1938;2471;3078;3079;3080;3081;6445	3088;3089;3866;4762;4763;4764;4765;10223	3088;3866;4763;10223			287;288				168;236
tr|A0A8D1HWA5|A0A8D1HWA5_PIG	tr|A0A8D1HWA5|A0A8D1HWA5_PIG	1	1	1	tr|A0A8D1HWA5|A0A8D1HWA5_PIG Uncharacterized protein OS=Sus scrofa OX=9823 PE=4 SV=1	1	1	1	1	4.7	4.7	4.7	63.675	571	571	6						1				0.0081744	0.90256	102120	27	3782.3	2	LFENQLIGPESIANIGDVLFTGTADGR				352	815	True	889	2704	4222;4223	4222
tr|A0A8D1I9M6|A0A8D1I9M6_PIG	tr|A0A8D1I9M6|A0A8D1I9M6_PIG	3	3	3	tr|A0A8D1I9M6|A0A8D1I9M6_PIG Heterogeneous nuclear ribonucleoprotein D OS=Sus scrofa OX=9823 GN=HNRNPD PE=4 SV=1	1	3	3	3	10.2	10.2	10.2	32.714	305	305	6						3				0	5.1819	830860	14	59347	2	FGEVVDCTLK;IFVGGLSPDTPEEK;LDPITGR				353	398;632;803	True;True;True	435;684;874	1179;1959;2650	1817;3117;4145	1817;3117;4145	157				125
tr|A0A8D1IGI6|A0A8D1IGI6_PIG	tr|A0A8D1IGI6|A0A8D1IGI6_PIG	5	5	5	tr|A0A8D1IGI6|A0A8D1IGI6_PIG Uncharacterized protein OS=Sus scrofa OX=9823 PE=4 SV=1	1	5	5	5	28.1	28.1	28.1	36.568	317	317	7							6			0	8.6276	1506100	15	71334	8	ELQELVQAEAASGQELAVAVAER;LQYPELFDSLSLEAIR;MVPEEEQELR;VFVHGEDLSDFFQEFDEDILPSDFGGTLPK;VVAEQLFGPR				354	331;912;1029;1594;1706	True;True;True;True;True	360;998;1131;1799;1925	924;3045;3046;3423;5871;6179	1422;4716;4717;4718;5300;9280;9760;9761	1422;4717;5300;9280;9761			289				10
tr|A0A8D1IKF8|A0A8D1IKF8_PIG;tr|A0A8D0VUU7|A0A8D0VUU7_PIG;tr|A0A286ZJK2|A0A286ZJK2_PIG	tr|A0A8D1IKF8|A0A8D1IKF8_PIG;tr|A0A8D0VUU7|A0A8D0VUU7_PIG;tr|A0A286ZJK2|A0A286ZJK2_PIG	11;10;9	11;10;9	11;10;9	tr|A0A8D1IKF8|A0A8D1IKF8_PIG Uncharacterized protein OS=Sus scrofa OX=9823 PE=4 SV=1;tr|A0A8D0VUU7|A0A8D0VUU7_PIG Uncharacterized protein OS=Sus scrofa OX=9823 PE=4 SV=1;tr|A0A286ZJK2|A0A286ZJK2_PIG Heterogeneous nuclear ribonucleoprotein M OS=Sus scrofa O	3	11	11	11	20.2	20.2	20.2	76.05	717	717;702;682	4				11						0	29.234	5483800	46	119210	14	AAGVEAAAEVAATEPK;AFITNIPFDVK;FESPEVAER;INEILSNALK;MGGMEGPFGGGMENMGR;MGLAMGGGGGASFDR;MGPAMGPALGAGIER;MVPAGMGAGLER;NLPFDFTWK;QGGGGGGGSVPGIER;VGEVTYVELLMDAEGK				355	5;46;393;688;989;991;992;1028;1082;1165;1599	True;True;True;True;True;True;True;True;True;True;True	5;50;430;751;1079;1082;1083;1130;1199;1307;1805	6;179;1167;2280;3292;3295;3296;3422;3638;4091;5880	6;7;347;1801;3595;5111;5114;5115;5116;5117;5299;5663;6401;9300	7;347;1801;3595;5111;5115;5117;5299;5663;6401;9300			290;291;292;293;294;295;296;297;298;299;300				105;346;349;357;360;532;537;579;583;594;598
tr|A0A8D1J9Z1|A0A8D1J9Z1_PIG	tr|A0A8D1J9Z1|A0A8D1J9Z1_PIG	23	1	0	tr|A0A8D1J9Z1|A0A8D1J9Z1_PIG Uncharacterized protein OS=Sus scrofa OX=9823 PE=4 SV=1	1	23	1	0	41.6	3.8	0	54.854	503	503	5.67	1	1	1	1	1	2	1	2	2	0	5.096	2004100	29	50669	13	ALEEANADLEVK;ASLENSLEETK;CEMEQQNQEYK;DAEDWFFSK;EVATNSELVQSGK;GQVGGDVNVEMDAAPGVDLSR;ILNEMRDQYEK;ILTATVDNANILLQIDNAR;IRDWYQR;LAADDFR;LASYLDK;LASYLDKVR;LEQEIATYR;LLEGEDAHLSSSQFSSGSQSSR;LSGSLGAGSCR;NHEEEMNALR;RLLEGEDAHLSSSQFSSGSQSSR;RVLDELTLAR;SEISELR;SEISELRR;TEELNREVATNSELVQSGK;TRLEQEIATYR;VLDELTLAR				356	76;128;171;183;368;526;669;675;702;769;790;792;811;856;928;1053;1226;1239;1269;1270;1424;1501;1628	False;False;False;False;False;False;False;True;False;False;False;False;False;False;False;False;False;False;False;False;False;False;False	82;138;182;196;402;403;573;574;731;732;738;766;835;856;860;885;938;1014;1161;1378;1391;1426;1427;1594;1689;1837	250;251;252;253;387;388;389;390;391;510;511;512;513;514;547;1097;1098;1099;1100;1101;1102;1103;1104;1105;1106;1608;1609;1610;1611;1612;1613;1614;1615;1616;1617;1618;1619;1620;1621;1622;1623;1624;1625;1626;1627;2225;2226;2227;2233;2234;2235;2236;2237;2238;2239;2240;2241;2242;2243;2244;2304;2490;2491;2492;2493;2494;2495;2496;2497;2498;2499;2500;2501;2502;2503;2504;2505;2563;2564;2565;2566;2567;2568…	454;455;456;457;670;671;672;673;674;675;676;832;833;834;835;836;837;886;1703;1704;1705;1706;1707;1708;1709;1710;1711;1712;1713;1714;1715;1716;1717;1718;1719;1720;1721;1722;1723;2537;2538;2539;2540;2541;2542;2543;2544;2545;2546;2547;2548;2549;2550;2551;2552;2553;2554;2555;2556;2557;2558;2559;2560;2561;2562;2563;2564;2565;2566;2567;2568;2569;2570;2571;3518;3519;3520;3528;3529;3530;3531;3532;3533;35…	454;676;835;886;1719;2557;3520;3530;3622;3914;4034;4057;4202;4516;4780;5444;6870;6889;7057;7069;8146;8767;9389	10	11	3;4	14	421	352	304;319
tr|A0A8D1JH07|A0A8D1JH07_PIG	tr|A0A8D1JH07|A0A8D1JH07_PIG	1	1	1	tr|A0A8D1JH07|A0A8D1JH07_PIG Aldolase, fructose-bisphosphate C OS=Sus scrofa OX=9823 GN=ALDOC PE=4 SV=1	1	1	1	1	3.7	3.7	3.7	44.239	407	407	6						1				0.0081522	0.89584	141590	25	5663.6	1	GQQDNAGAATEEFIK				357	522	True	568	1589	2509	2509
tr|A0A8D1JTE5|A0A8D1JTE5_PIG	tr|A0A8D1JTE5|A0A8D1JTE5_PIG	1	1	1	tr|A0A8D1JTE5|A0A8D1JTE5_PIG Uncharacterized protein OS=Sus scrofa OX=9823 PE=4 SV=1	1	1	1	1	16	16	16	10.518	94	94	9									2	0	2.506	67346	3	22449	2	ELLQTELSGFLDAQK				358	325	True	354	917;918	1415;1416	1416
tr|A0A8D1K633|A0A8D1K633_PIG;tr|A0A286ZU00|A0A286ZU00_PIG	tr|A0A8D1K633|A0A8D1K633_PIG;tr|A0A286ZU00|A0A286ZU00_PIG	5;3	5;3	5;3	tr|A0A8D1K633|A0A8D1K633_PIG DEAD-box helicase 17 OS=Sus scrofa OX=9823 GN=DDX17 PE=4 SV=1;tr|A0A286ZU00|A0A286ZU00_PIG DEAD box protein 5 OS=Sus scrofa OX=9823 GN=DDX5 PE=3 SV=1	2	5	5	5	9.3	9.3	9.3	70.58	634	634;535	4				5						0	5.7516	694850	32	21714	4	APILIATDVASR;ELAQQVQQVADDYGK;GDGPICLVLAPTR;GVEICIATPGR;TIIFVETK				359	109;315;450;551;1448	True;True;True;True;True	119;343;494;600;1624	328;902;1326;1725;5319	583;584;1397;2054;2753;8450	584;1397;2054;2753;8450	158;159				168;219
tr|A0A8D1LVU1|A0A8D1LVU1_PIG	tr|A0A8D1LVU1|A0A8D1LVU1_PIG	13	2	0	tr|A0A8D1LVU1|A0A8D1LVU1_PIG Uncharacterized protein OS=Sus scrofa OX=9823 PE=4 SV=1	1	13	2	0	36.3	5.5	0	52.598	471	471	5					2					0	3.8763	295260	19	15540	2	AILVDLEPGTMDSVR;FPGQLNADLR;GHYTEGAELVDSVLDVVR;GHYTEGAELVDSVLDVVRK;IMNTFSVVPSPK;LAVNMVPFPR;LHFFMPGFAPLTSR;LTTPTYGDLNHLVSATMSGVTTCLR;MSSTFIGNSTAIQELFK;NSSYFVEWIPNNVK;RISEQFTAMFR;YLTVATVFR				360	65;91;412;485;486;682;798;835;953;1019;1108;1224;1776	False;False;False;False;False;False;False;False;False;True;False;False;True	69;450;531;532;745;866;914;1040;1116;1239;1376;2000	230;231;232;1228;1496;1497;1498;1499;1500;1501;1502;1503;1504;2267;2614;2615;2616;2817;2818;3190;3381;3773;4333;6441	418;419;420;421;422;423;1906;2360;2361;2362;2363;2364;2365;2366;2367;2368;2369;2370;2371;2372;3576;4085;4086;4087;4088;4394;4395;4936;5235;5870;5871;6867;10218	421;1906;2363;2372;3576;4087;4395;4936;5235;5870;6867;10218	51		69;71;72;73;74;78;186		260		94;185;254;278;288;384;409
tr|A0A8D1LYX5|A0A8D1LYX5_PIG	tr|A0A8D1LYX5|A0A8D1LYX5_PIG	17	17	17	tr|A0A8D1LYX5|A0A8D1LYX5_PIG Uncharacterized protein OS=Sus scrofa OX=9823 PE=4 SV=1	1	17	17	17	17.1	17.1	17.1	185.66	1701	1701	2.26	2	15	1					1		0	43.354	4006500	92	34938	20	AGNSLAASSAEETAGSAQGR;ALAEGGGILSQVAETR;AQGAAQGAIQEAMVDTQDTEQTLNQVQER;DGFFGLSASDALGCQR;DLRDPGVCR;EIGEATEHLTQLEAK;IQNVVTSFAPQR;LASPGGTPSWTGPGFVR;LMDATEELRR;LQELEGTYEENER;MLCSCLRSAPCFAFCR;SLADVDMILARTVGDVRR;TGGSAQPEAPYSGPSLLIDSLVLLPR;VLELSIPASPEQIQHLAGEIAER;VLVLEMFSGGDAASLER;YFSYDCGADFPGVPLAPPR;YSEIEPSTEGEVIYR				361	54;72;122;204;228;306;699;789;883;901;1000;1314;1437;1633;1649;1759;1791	True;True;True;True;True;True;True;True;True;True;True;True;True;True;True;True;True	58;78;132;217;243;334;763;855;968;987;1092;1473;1607;1842;1858;1982;2015	208;246;363;593;661;883;2297;2562;2974;3033;3305;4696;4697;5195;5196;5959;5981;6384;6472	389;449;634;942;1062;1375;3615;4018;4626;4704;5127;7420;7421;8198;8199;8200;8201;8202;9410;9444;9445;10132;10254;10255	389;449;634;942;1062;1375;3615;4018;4626;4704;5127;7420;8198;9410;9445;10132;10255	160;161;162;163;164		301;302;303;304;305	25;26;27	3;5;265;490;550		1;812;1162;1474;1532
tr|A0A8D1NEJ7|A0A8D1NEJ7_PIG	tr|A0A8D1NEJ7|A0A8D1NEJ7_PIG	2	2	2	tr|A0A8D1NEJ7|A0A8D1NEJ7_PIG 60S ribosomal protein L22 OS=Sus scrofa OX=9823 PE=4 SV=1	1	2	2	2	32.3	32.3	32.3	10.917	93	93	7.5						1			1	0.0082645	0.94541	1151400	4	287850	2	AGNLGGGVVTIER;MAPVEQFLQERIKVNGK				362	53;977	True;True	57;1065	207;3273	388;5087	388;5087			306				1
tr|A0A8D1NMG1|A0A8D1NMG1_PIG	tr|A0A8D1NMG1|A0A8D1NMG1_PIG	2	1	1	tr|A0A8D1NMG1|A0A8D1NMG1_PIG Uncharacterized protein OS=Sus scrofa OX=9823 PE=4 SV=1	1	2	1	1	24.4	10.3	10.3	16.454	156	156	7.5							1	1		0	1.6263	2624700	7	374960	3	AALTITGAQAEDEADYFCALYK;LLIYSTNSRPTGVPSR				363	7;866	False;True	7;949	8;9;2928;2929	9;10;4567;4568;4569	9;4568	63				144
tr|A0A8D1NQD3|A0A8D1NQD3_PIG	tr|A0A8D1NQD3|A0A8D1NQD3_PIG	3	3	3	tr|A0A8D1NQD3|A0A8D1NQD3_PIG Uncharacterized protein OS=Sus scrofa OX=9823 PE=4 SV=1	1	3	3	3	10.8	10.8	10.8	40.084	360	360	1.25	3	1								0	8.0242	561060	12	37736	4	SATIYNPIIYVFMNR;TEASSVSSVSPA;VDDSSELSSVSK				364	1254;1422;1565	True;True;True	1407;1592;1768	4399;5156;5157;5807	6949;8136;8137;9174;9175	6949;8136;9175		133	307			314	321
tr|A0A8D1PMS0|A0A8D1PMS0_PIG	tr|A0A8D1PMS0|A0A8D1PMS0_PIG	2	2	2	tr|A0A8D1PMS0|A0A8D1PMS0_PIG Solute carrier family 25 member 22 OS=Sus scrofa OX=9823 GN=SLC25A22 PE=4 SV=1	1	2	2	2	10.6	10.6	10.6	34.436	322	322	7							2			0	3.0497	408140	19	7658.8	2	LAANDFFR;LSAQGAAQPSVEAPATPRPTATQLTR				365	770;919	True;True	836;1005	2506;3083	3933;4767	3933;4767
tr|A0A8D1QN71|A0A8D1QN71_PIG;tr|A7YB43|A7YB43_PIG	tr|A0A8D1QN71|A0A8D1QN71_PIG;tr|A7YB43|A7YB43_PIG	5;4	5;4	4;3	tr|A0A8D1QN71|A0A8D1QN71_PIG Uncharacterized protein OS=Sus scrofa OX=9823 PE=4 SV=1;tr|A7YB43|A7YB43_PIG Beta-globin (Fragment) OS=Sus scrofa OX=9823 PE=2 SV=1	2	5	5	4	27.9	27.9	23.6	24.968	229	229;126	7.43	1					1			5	0	74.746	5208200	13	400630	9	FFESFGDLSNADAVMGNPK;LLVVYPWTQR;VLQSFSDGLK;VNVDEVGGEALGR;VVAGVANALAHK				366	394;882;1645;1660;1707	True;True;True;True;True	431;967;1854;1873;1926	1168;2973;5975;6030;6031;6032;6180	1802;1803;4624;4625;9436;9536;9537;9538;9762	1802;4625;9436;9538;9762			308				138
tr|A0A8D1RAV1|A0A8D1RAV1_PIG	tr|A0A8D1RAV1|A0A8D1RAV1_PIG	2	2	2	tr|A0A8D1RAV1|A0A8D1RAV1_PIG Uncharacterized protein OS=Sus scrofa OX=9823 PE=4 SV=1	1	2	2	2	2.2	2.2	2.2	198.78	1792	1792	2		2								0	2.9506	92162	88	1047.3	1	KIQINSAENTMKSLLSDVEELAER;SLFPVVLEQLDDYNAK				367	747;1322	True;True	813;1481	2436;4730	3818;7482	3818;7482		134;135				308;312
tr|A0A8D1RHS8|A0A8D1RHS8_PIG	tr|A0A8D1RHS8|A0A8D1RHS8_PIG	3	1	1	tr|A0A8D1RHS8|A0A8D1RHS8_PIG Synaptotagmin binding cytoplasmic RNA interacting protein OS=Sus scrofa OX=9823 GN=SYNCRIP PE=4 SV=1	1	3	1	1	5.9	2.3	2.3	62.628	562	562	4				1						0.0082192	0.92427	120080	29	4140.8	1	AGPIWDLR;DLFEDELVPLFEK;TGYTLDVTTGQR				368	55;222;1442	False;True;False	59;237;1613	209;645;5208	390;1043;8214	390;1043;8214
tr|A0A8D1S1S3|A0A8D1S1S3_PIG	tr|A0A8D1S1S3|A0A8D1S1S3_PIG	1	1	1	tr|A0A8D1S1S3|A0A8D1S1S3_PIG Uncharacterized protein OS=Sus scrofa OX=9823 PE=4 SV=1	1	1	1	1	12.3	12.3	12.3	17.743	154	154	8								1		0	4.368	161790	8	20224	1	MREDYDSVEQDGDEPGPQR				369	1012	True	1106	3338	5176	5176			309				30
tr|A0A8D1S9Q7|A0A8D1S9Q7_PIG	tr|A0A8D1S9Q7|A0A8D1S9Q7_PIG	5	5	5	tr|A0A8D1S9Q7|A0A8D1S9Q7_PIG Uncharacterized protein OS=Sus scrofa OX=9823 PE=4 SV=1	1	5	5	5	8.4	8.4	8.4	138.48	1269	1269	3			5							0	6.6214	663560	55	12065	4	ALVDAVFQVSVLPGNVGYLR;ELLTQVSELLVEHVWK;FSFHTNVLEGNIGYLR;QNPGGPSTAVPLLLSYFQGPDPGPVR;SPEILAITDPQTLAHVLTAGVQNSLNDPR				370	94;326;421;1189;1345	True;True;True;True;True	99;355;462;1338;1508	284;919;1245;4200;4870	515;1417;1932;6607;7699	515;1417;1932;6607;7699		136				436
tr|A0A8D1SNA2|A0A8D1SNA2_PIG	tr|A0A8D1SNA2|A0A8D1SNA2_PIG	1	1	1	tr|A0A8D1SNA2|A0A8D1SNA2_PIG Uncharacterized protein OS=Sus scrofa OX=9823 PE=4 SV=1	1	1	1	1	5.2	5.2	5.2	32.019	288	288	7							1			0	1.8796	159750	15	10650	1	NASEMIDKLTLTFNR				371	1035	True	1137	3430	5308	5308			310				257
tr|A0A8D1T071|A0A8D1T071_PIG	tr|A0A8D1T071|A0A8D1T071_PIG	4	4	4	tr|A0A8D1T071|A0A8D1T071_PIG RNA binding motif protein X-linked OS=Sus scrofa OX=9823 GN=RBMX PE=4 SV=1	1	4	4	4	17.3	17.3	17.3	34.158	312	312	6						4				0	3.7311	937400	19	44509	5	DRDYSDHPSGGSYR;GFAFVTFESPADAK;LFIGGLNTETNEK;VEQATKPSFESGR				372	245;461;816;1585	True;True;True;True	268;506;890;1789	720;1347;2705;5855	1143;2084;2085;4224;9262	1143;2085;4224;9262
tr|A0A8D1UDQ8|A0A8D1UDQ8_PIG;tr|A0A5G2QCX2|A0A5G2QCX2_PIG	tr|A0A8D1UDQ8|A0A8D1UDQ8_PIG;tr|A0A5G2QCX2|A0A5G2QCX2_PIG	17;16	17;16	17;16	tr|A0A8D1UDQ8|A0A8D1UDQ8_PIG Heparan sulfate proteoglycan 2 OS=Sus scrofa OX=9823 GN=HSPG2 PE=4 SV=1;tr|A0A5G2QCX2|A0A5G2QCX2_PIG Heparan sulfate proteoglycan 2 OS=Sus scrofa OX=9823 GN=HSPG2 PE=1 SV=1	2	17	17	17	5.7	5.7	5.7	448.14	4200	4200;4200	1.3	15	4	1							0	19.857	2691100	168	7833.3	21	AELLVTEAPSKPITVTVEEQR;EADQGAYTCEAMNAR;EDGRPLPSSTQQR;EVSEAVVDTLESEYLK;FAPGDFQGFALVNPQR;GHTPTQPGTLNQR;HQVHGPLLR;IQVVVLPASGASSPPPVR;LGTVPQFSR;SIGASVEFHCIVPSDQGTQLR;SPAYTLVWTR;SPVISIDPPSSTVQQGQDASFK;SVVPQGGPHSLR;VGGPLRPGIVQTGGIVR;VGGSLPSR;VTSYGGELR;YELGSGLAILR				373	38;270;277;371;377;484;594;701;833;1300;1342;1350;1396;1601;1603;1703;1753	True;True;True;True;True;True;True;True;True;True;True;True;True;True;True;True;True	42;297;304;406;413;530;645;765;912;1458;1505;1513;1562;1807;1809;1922;1975	158;816;826;827;1111;1118;1495;1881;2302;2303;2815;4605;4860;4881;5033;5882;5885;6175;6176;6362	321;1271;1283;1284;1285;1286;1729;1737;2359;3007;3620;3621;4392;7266;7682;7711;7955;9302;9306;9755;9756;10107	321;1271;1284;1729;1737;2359;3007;3621;4392;7266;7682;7711;7955;9302;9306;9755;10107	165		311		396		399
tr|A0A8D1V0V5|A0A8D1V0V5_PIG	tr|A0A8D1V0V5|A0A8D1V0V5_PIG	1	1	1	tr|A0A8D1V0V5|A0A8D1V0V5_PIG Uncharacterized protein OS=Sus scrofa OX=9823 PE=4 SV=1	1	1	1	1	1.7	1.7	1.7	78.412	706	706	3			1							1	-2	105070	39	2694.1	1	TEMVTISDASQR	+			374	1428	True	1598	5176	8167	8167			312				579
tr|A0A8D1V4Y8|A0A8D1V4Y8_PIG;tr|A0A287A7G8|A0A287A7G8_PIG	tr|A0A8D1V4Y8|A0A8D1V4Y8_PIG;tr|A0A287A7G8|A0A287A7G8_PIG	7;6	7;6	3;2	tr|A0A8D1V4Y8|A0A8D1V4Y8_PIG Uncharacterized protein OS=Sus scrofa OX=9823 PE=4 SV=1;tr|A0A287A7G8|A0A287A7G8_PIG Histone H2B OS=Sus scrofa OX=9823 GN=H2BC11 PE=3 SV=1	2	7	7	3	45.3	45.3	21.9	15.509	137	137;149	7.68	2	2		2		2	2	3	27	0	323.31	110460000	9	11600000	21	AMGIMNSFVNDIFER;EIQTAVR;ESYSIYVYK;KESYSIYVYK;LLLPGELAK;NSFVNDIFER;QVHPDTGISSK				375	100;312;362;743;872;1104;1208	True;True;True;True;True;True;True	105;106;107;108;109;110;340;396;809;955;1234;1359	292;293;294;295;296;297;298;299;300;301;302;303;304;305;306;307;308;309;310;311;312;313;314;315;898;1079;2430;2431;2936;2937;2938;2939;2940;2941;2942;2943;2944;3767;3768;4296	523;524;525;526;527;528;529;530;531;532;533;534;535;536;537;538;539;540;541;542;543;544;545;546;547;548;549;550;551;552;553;554;555;556;557;558;559;560;561;562;563;564;565;1391;1673;1674;3812;3813;4577;4578;4579;4580;4581;4582;4583;4584;4585;4586;4587;4588;4589;5864;5865;6814	531;1391;1674;3813;4587;5864;6814		118;119	237;238			75;79	71;74
tr|A0A8D1VB79|A0A8D1VB79_PIG	tr|A0A8D1VB79|A0A8D1VB79_PIG	2	2	2	tr|A0A8D1VB79|A0A8D1VB79_PIG Uncharacterized protein OS=Sus scrofa OX=9823 PE=4 SV=1	1	2	2	2	18	18	18	14.476	128	128	9									2	0	15.741	377110	10	37711	2	SSENFDELLK;VGEGFEEETVDGR				376	1360;1598	True;True	1523;1804	4928;5879	7795;9299	7795;9299
tr|A0A8D1WTN9|A0A8D1WTN9_PIG	tr|A0A8D1WTN9|A0A8D1WTN9_PIG	10	10	2	tr|A0A8D1WTN9|A0A8D1WTN9_PIG Uncharacterized protein OS=Sus scrofa OX=9823 PE=4 SV=1	1	10	10	2	60.2	60.2	17.5	11.409	103	103	6.04	5	4	4	3	1	4	3	4	17	0	299.84	208640000	6	18780000	62	DAVTYTEHAR;DNIQGITKPAIR;IFLENVIR;ISGLIYEETR;KTVTAMDVVYALK;KTVTAMDVVYALKR;RISGLIYEETR;TLYGFGG;TVTAMDVVYALK;TVTAMDVVYALKR				377	192;235;629;709;761;762;1225;1481;1541;1542	True;True;True;True;True;True;True;True;True;True	205;253;681;774;827;828;1377;1662;1739;1740;1741;1742	565;566;567;568;569;570;571;572;573;574;575;576;577;683;684;685;1949;1950;1951;1952;1953;1954;1955;1956;2341;2342;2343;2344;2345;2346;2347;2472;2473;2474;4334;4335;5435;5686;5687;5688;5689;5690;5691;5692;5693	905;906;907;908;909;910;911;912;913;914;915;916;917;918;919;1090;1091;1092;1093;1094;3102;3103;3104;3105;3106;3107;3108;3109;3110;3111;3112;3113;3114;3681;3682;3683;3684;3685;3686;3687;3688;3689;3690;3691;3867;3868;3869;6868;6869;8630;8981;8982;8983;8984;8985;8986;8987;8988;8989;8990;8991;8992	918;1092;3111;3690;3868;3869;6868;8630;8985;8991			170				85
tr|A0A8D1X8A4|A0A8D1X8A4_PIG	tr|A0A8D1X8A4|A0A8D1X8A4_PIG	2	2	2	tr|A0A8D1X8A4|A0A8D1X8A4_PIG Uncharacterized protein OS=Sus scrofa OX=9823 PE=4 SV=1	1	2	2	2	12.9	12.9	12.9	23.171	202	202	8								2		0	2.7286	301900	11	27446	2	IMVANIEEVLQR;NLGSINTELQDVQR				378	684;1081	True;True	747;1198	2269;3637	3578;5662	3578;5662			313				149
tr|A0A8D1YBS4|A0A8D1YBS4_PIG	tr|A0A8D1YBS4|A0A8D1YBS4_PIG	21	2	2	tr|A0A8D1YBS4|A0A8D1YBS4_PIG Myosin heavy chain 10 OS=Sus scrofa OX=9823 GN=MYH10 PE=4 SV=1	1	21	2	2	16.9	1.6	1.6	231.27	1997	1997	2		2								0	3.2379	183680	104	1766.1	3	ALEEALEAKDEFER;ALELDPNLYR;DAASLESQLQDTQELLQEETR;DLSEELEALKTELEDTLDTTAAQQELR;EDQSILCTGESGAGK;ELQAQIAELQEDFESEK;IAQLEEELEEEQSNMELLNDR;IGQLEEQLEQEAK;IVGLDQVTGMAETAFGSAYK;LDPHLVLDQLR;LQNELDNVSTLLEEAEK;LQQELDDLLVDLDHQR;MQAHIQDLEEQLDEEEGAR;NSLQEQQEEEEEAR;NTDQASMPENTVAQK;QLEEAEEEATR;QLLQANPILESFGNAK;SLEAEILQLQEELASSER;TQLEELEDELQATEDAK;TTLQVDTLNAELAAER;VEGELEEMER				379	75;78;180;230;281;330;608;641;727;802;906;907;1009;1106;1110;1176;1183;1319;1498;1516;1581	False;False;False;False;False;False;False;False;False;False;False;False;False;False;True;False;True;False;False;False;False	81;84;192;245;308;359;659;660;693;792;873;992;993;1102;1237;1241;1321;1330;1478;1686;1709;1785	249;263;528;529;664;831;923;1906;1907;1977;2391;2649;3039;3040;3315;3771;3775;4158;4169;4726;4727;5514;5591;5848	453;488;853;854;855;1067;1290;1421;3036;3037;3137;3755;3756;4144;4710;4711;5138;5868;5873;6534;6546;6547;7477;7478;7479;8748;8846;9254	453;488;854;1067;1290;1421;3037;3137;3755;4144;4710;4711;5138;5868;5873;6534;6547;7478;8748;8846;9254	84	89	147;148;149;150;314		176	1772	372;655;899;969;1773
tr|A0A8D1ZH04|A0A8D1ZH04_PIG	tr|A0A8D1ZH04|A0A8D1ZH04_PIG	3	3	2	tr|A0A8D1ZH04|A0A8D1ZH04_PIG Uncharacterized protein OS=Sus scrofa OX=9823 PE=4 SV=1	1	3	3	2	32.2	32.2	13.6	12.251	118	118	7.14							6	1		0	9.5699	0	4	0	0	ATLTITGAQAEDEADYFCALYK;TVIYNTNSR;TVIYNTNSRPTGVPSR				380	143;1530;1531	True;True;True	153;1724;1725;1726	418;5653;5654;5655;5656;5657;5658	712;8938;8939;8940;8941;8942;8943	712;8938;8941	64	137			108	72
tr|A0A8D1ZH52|A0A8D1ZH52_PIG	tr|A0A8D1ZH52|A0A8D1ZH52_PIG	2	2	2	tr|A0A8D1ZH52|A0A8D1ZH52_PIG Uncharacterized protein OS=Sus scrofa OX=9823 PE=4 SV=1	1	2	2	2	0.5	0.5	0.5	381.11	3399	3399	4.35	1	4	3	3	2	3	3	1		0	3.6247	16508000	174	94536	35	LLAESLPR;QEELAESLR				381	853;1153	True;True	935;1293	2873;2874;2875;2876;2877;2878;2879;2880;2881;2882;2883;2884;2885;2886;2887;2888;2889;2890;2891;4018	4478;4479;4480;4481;4482;4483;4484;4485;4486;4487;4488;4489;4490;4491;4492;4493;4494;4495;4496;4497;4498;4499;4500;4501;4502;4503;4504;4505;4506;4507;4508;4509;4510;4511;6300	4504;6300
tr|A0A8D1ZSM8|A0A8D1ZSM8_PIG	tr|A0A8D1ZSM8|A0A8D1ZSM8_PIG	2	2	2	tr|A0A8D1ZSM8|A0A8D1ZSM8_PIG Splicing factor 3b subunit 3 OS=Sus scrofa OX=9823 GN=SF3B3 PE=4 SV=1	1	2	2	2	2.2	2.2	2.2	128.61	1158	1158	3			2							0	2.5833	826290	47	17581	2	FLAVGLVDNTVR;TVLDPVTGDLSDTR				382	405;1534	True;True	442;1730	1204;5664	1863;8951	1863;8951
tr|A5A8V6|A5A8V6_PIG	tr|A5A8V6|A5A8V6_PIG	6	4	4	tr|A5A8V6|A5A8V6_PIG Heat shock 70kDa protein 1A OS=Sus scrofa OX=9823 GN=HSPA1A PE=3 SV=1	1	6	4	4	14.2	10.5	10.5	70.097	641	641	4				5						0	6.5405	682310	32	17448	5	DAGVIAGLNVLR;IINEPTAAAIAYGLDR;NQVALNPQNTVFDAK;QTQIFTTYSDNQPGVLIQVYEGER;TTPSYVAFTDTER;VEIIANDQGNR				383	191;650;1100;1203;1524;1582	True;True;True;True;False;False	204;703;1228;1354;1718;1786	563;564;2010;3758;4288;5633;5634;5635;5636;5637;5638;5849;5850;5851	903;904;3185;5854;6804;8910;8911;8912;8913;8914;8915;8916;9255;9256;9257	903;3185;5854;6804;8914;9257
tr|A7E1T1|A7E1T1_PIG	tr|A7E1T1|A7E1T1_PIG	3	3	3	tr|A7E1T1|A7E1T1_PIG L-lactate dehydrogenase (Fragment) OS=Sus scrofa OX=9823 PE=2 SV=1	1	3	3	3	20.1	20.1	20.1	21.683	199	199	7							3			0	1.9342	611990	11	55635	3	IVVVTAGVR;LIAPVAEEETTIPNNK;SLTDELALVDVLEDK				384	732;837;1327	True;True;True	797;916;1488	2408;2820;4776	3784;4397;7560	3784;4397;7560
tr|B6A7R0|B6A7R0_PIG	tr|B6A7R0|B6A7R0_PIG	10	1	0	tr|B6A7R0|B6A7R0_PIG Tubulin alpha chain OS=Sus scrofa OX=9823 PE=2 SV=1	1	10	1	0	33	2.9	0	50.165	451	451	5					1					0	1.9453	0	21	0	0	AVCMLSNTTAIAEAWAR;AVFVDLEPTVIDEVR;DVNAAIATIK;EIIDLVLDR;FDGALNVDLTEFQTNLVPYPR;IHFPLATYAPVISAEK;LISQIVSSITASLR;NLDIERPTYTNLNR;TIGGGDDSFNTFFSETGAGK;TIQFVDWCPTGFK				385	151;157;259;307;386;643;848;1073;1446;1452	False;False;False;False;False;False;False;False;False;True	162;168;284;335;422;695;930;1186;1622;1628	455;469;470;471;472;473;474;475;476;477;478;479;480;481;778;779;884;885;886;1144;1145;1146;1147;1979;1980;2849;2850;2851;2852;2853;2854;3608;3609;5314;5315;5316;5317;5324	758;759;779;780;781;782;783;784;785;786;787;788;789;790;791;792;793;794;795;796;797;798;1229;1230;1376;1377;1378;1379;1769;1770;1771;1772;1773;1774;1775;1776;1777;3140;3141;3142;4439;4440;4441;4442;4443;4444;4445;4446;4447;5604;5605;5606;5607;8444;8445;8446;8447;8448;8455	759;789;1229;1379;1771;3141;4441;5605;8445;8455	85;87		159		347;376		377
tr|F1RPS8|F1RPS8_PIG	tr|F1RPS8|F1RPS8_PIG	7	7	1	tr|F1RPS8|F1RPS8_PIG ATP synthase subunit alpha OS=Sus scrofa OX=9823 GN=ATP5F1A PE=1 SV=3	1	7	7	1	16.7	16.7	2.4	58.254	539	539	5.25					7		1			0	9.8101	1147400	30	35815	11	AVDSLVPIGR;EAYPGDVFYLHSR;GIRPAINVGLSVSR;ILGADTSVDLEETGR;TGAIVDVPVGEELLGR;TSIAIDTIINQK;VLSIGDGIAR				386	152;275;490;666;1435;1507;1646	True;True;True;True;True;True;True	163;302;536;728;1605;1695;1855	456;457;824;1508;2221;5193;5540;5976	760;761;762;1281;2376;3512;3513;8193;8194;8782;9437	761;1281;2376;3512;8194;8782;9437
tr|F1RXA6|F1RXA6_PIG	tr|F1RXA6|F1RXA6_PIG	2	2	2	tr|F1RXA6|F1RXA6_PIG Gasdermin A OS=Sus scrofa OX=9823 GN=GSDMA PE=3 SV=3	1	2	2	2	4.9	4.9	4.9	49.856	446	446	3			2							0	1.2457	269950	23	4240	2	GDLTPLDSLIDFKR;TMFENVTR				387	451;1482	True;True	495;1663	1327;5436	2055;8631	2055;8631
tr|F1SH90|F1SH90_PIG	tr|F1SH90|F1SH90_PIG	1	1	1	tr|F1SH90|F1SH90_PIG Voltage-dependent L-type calcium channel subunit alpha OS=Sus scrofa OX=9823 GN=CACNA1D PE=3 SV=3	1	1	1	1	0.4	0.4	0.4	250.57	2211	2211	9									1	0.0028249	1.1065	0	91	0	0	NCELDKNQR				388	1038	True	1140	3433	5311	5311				28
tr|F2Z581|F2Z581_PIG	tr|F2Z581|F2Z581_PIG	3	2	2	tr|F2Z581|F2Z581_PIG Histone domain-containing protein OS=Sus scrofa OX=9823 PE=1 SV=3	1	3	2	2	24.7	16.5	16.5	9.4358	85	85	9									3	0	3.2624	2584500	6	430750	3	EIQTAVR;GIMNSFVNDIFER;MGIMNSFVNDIFER				389	312;489;990	False;True;True	340;535;1080;1081	898;1507;3293;3294	1391;2375;5112;5113	1391;2375;5112			315;316				1;4
tr|G3CKJ2|G3CKJ2_PIG	tr|G3CKJ2|G3CKJ2_PIG	8	5	5	tr|G3CKJ2|G3CKJ2_PIG Glyceraldehyde-3-phosphate dehydrogenase (Fragment) OS=Sus scrofa OX=9823 GN=GAPDH PE=2 SV=1	1	8	5	5	40.4	32	32	29.469	275	275	4.74	2	2	7	1		5	2	2	2	0	19.992	5274100	15	208750	15	GALQNIIPASTGAAK;LTGMAFR;LVINGNPITIFQER;VGVNGFGR;VIHDNFGIVEGLMTTVHAITATQK;VIPELNGK;VPTANVSVVDLTCR;WGDAGAEYVVESTGVFTTMEK				390	444;943;963;1607;1613;1619;1667;1729	True;False;True;False;True;False;True;True	488;1030;1050;1051;1814;1820;1828;1880;1949;1950	1314;1315;1316;1317;1318;1319;1320;3176;3224;3225;3226;3227;3228;3229;5895;5903;5904;5905;5906;5924;6042;6043;6044;6045;6251;6252	2039;2040;2041;2042;2043;2044;2045;2046;4918;4998;4999;5000;5001;5002;5003;9319;9320;9330;9331;9332;9333;9334;9355;9552;9553;9554;9555;9876;9877	2042;4918;4999;9320;9332;9355;9553;9877	166	138;139	166;317		243	66;68	101;227
tr|G9F6Y0|G9F6Y0_PIG	tr|G9F6Y0|G9F6Y0_PIG	1	1	1	tr|G9F6Y0|G9F6Y0_PIG Phosducin (Fragment) OS=Sus scrofa OX=9823 PE=2 SV=1	1	1	1	1	5.4	5.4	5.4	27.604	240	240	7							1			0.0083102	0.97006	124850	13	9603.9	1	FSSDVLPTLLVYK				391	427	True	469	1271	1973	1973
tr|K7GLF7|K7GLF7_PIG	tr|K7GLF7|K7GLF7_PIG	3	3	3	tr|K7GLF7|K7GLF7_PIG Protein-glutamine gamma-glutamyltransferase K OS=Sus scrofa OX=9823 GN=TGM1 PE=3 SV=1	1	3	3	3	7.3	7.3	7.3	90.878	826	826	3			3							0	16.582	782820	50	15656	4	GTNPSAWVGSVEILLSYLR;ILNVGDIGGNETVTLR;VISAMVNSLDDNGVLIGNWSGDYSR				392	548;670;1620	True;True;True	597;733;1829	1721;2228;5925	2749;3521;3522;9356	2749;3522;9356
tr|K7ZRK0|K7ZRK0_PIG	tr|K7ZRK0|K7ZRK0_PIG	7	7	7	tr|K7ZRK0|K7ZRK0_PIG IgA heavy chian constant region (Fragment) OS=Sus scrofa OX=9823 GN=IGHA PE=4 SV=1	1	7	7	7	28.4	28.4	28.4	36.614	341	341	4.42			1	5	6					0	25.099	4448300	17	167390	14	DFFPSEPLTVTWSPSR;DKYLVWESLPEPGQAIPTYAVTSVLR;IFPLTLGSSEPAGYVVIACLVR;SEGVSFTWQPSGGK;SEGVSFTWQPSGGKDAVQASPTR;WLQGGQELPR;YLVWESLPEPGQAIPTYAVTSVLR				393	197;217;630;1265;1266;1731;1777	True;True;True;True;True;True;True	210;232;682;1422;1423;1952;2001	583;584;585;639;640;1957;4469;4470;6254;6442;6443;6444	927;928;929;930;931;1036;1037;3115;7052;7053;9879;10219;10220;10221;10222	929;1037;3115;7052;7053;9879;10222	167				25
tr|L8AXL3|L8AXL3_PIG;tr|A0A4X1TK83|A0A4X1TK83_PIG	tr|L8AXL3|L8AXL3_PIG	15;1	1;0	0;0	tr|L8AXL3|L8AXL3_PIG IgG heavy chain OS=Sus scrofa OX=9823 GN=IGHG PE=2 SV=1	2	15	1	0	46.1	4.1	0	50.876	466	466;124	5					1					0	2.0745	0	17	0	0	DLPAPITR;DNSQNTAYLQMNSLR;DTLMISR;EEQFNSTYR;EPQVYTLPPHAEELSR;LSCVGSGFTFSSTYINWVR;NGQPEPEGNYR;SYTCNVNHPATTTK;TAPSVYPLAPCSR;TKPPCPICPACESPGPSVFIFPPKPK;TPQVTCVVVDVSQENPEVQFSWYVDGVEVHTAQTRPK;TTPPQQDVDGTYFLYSK;VNNKDLPAPITR;VVSVLPIQHQDWLNGK;VVSVLPIQHQDWLNGKEFK				394	227;241;251;292;340;925;1049;1399;1407;1454;1494;1521;1654;1717;1718	False;False;False;False;False;True;False;False;False;False;False;False;False;False;False	242;262;263;264;274;275;320;370;1011;1153;1154;1565;1576;1630;1682;1715;1865;1936;1937;1938	653;654;655;656;657;658;659;660;697;698;699;700;701;702;703;704;705;706;707;708;709;710;711;712;713;714;715;716;736;737;738;739;740;741;742;743;744;745;746;747;852;979;980;981;982;983;984;985;986;987;3090;3451;3452;3453;3454;3455;3456;3457;3458;3459;3460;3461;3462;3463;3464;3465;3466;3467;3468;3469;3470;5045;5046;5047;5048;5049;5050;5051;5052;5053;5054;5055;5110;5111;5112;5113;5114;5115;5116;5333…	1051;1052;1053;1054;1055;1056;1057;1058;1059;1060;1061;1109;1110;1111;1112;1113;1114;1115;1116;1117;1118;1119;1120;1121;1122;1123;1124;1125;1126;1127;1128;1129;1130;1131;1132;1133;1134;1135;1136;1137;1138;1139;1167;1168;1169;1170;1171;1172;1173;1174;1175;1176;1177;1178;1179;1180;1181;1182;1183;1184;1185;1186;1187;1188;1189;1190;1317;1318;1499;1500;1501;1502;1503;1504;1505;1506;1507;1508;1509;1510…	1060;1116;1169;1317;1507;4776;5374;7984;8081;8474;8743;8898;9506;9848;9852	90;110;141;168;169;170;171	102;103;122;123	182;318		41;152;221;244;247;250;278	96;103;332;401	102;269
tr|L8AXL9|L8AXL9_PIG	tr|L8AXL9|L8AXL9_PIG	13	1	1	tr|L8AXL9|L8AXL9_PIG IgG heavy chain OS=Sus scrofa OX=9823 GN=IGHG PE=2 SV=1	1	13	1	1	33.9	3.4	3.4	51.396	472	472	4.75	1			1	1				1	0	2.1383	1914900	17	112640	6	DLPAPITR;DTLMISR;EEQFNSTYR;EPQVYTLPPHAEELSR;LVESGGGLVQPGGSLK;NGQPEPEGNYR;SYTCNVNHPATTTK;TAPSVYPLAPCGR;TKPPCPICPACESPGPSVFIFPPKPK;TTPPQQDVDGTYFLYSK;VNNKDLPAPITR;VVSVLPIQHQDWLNGK;VVSVLPIQHQDWLNGKEFK				395	227;251;292;340;958;1049;1399;1406;1454;1521;1654;1717;1718	False;False;False;False;True;False;False;False;False;False;False;False;False	242;274;275;320;370;1045;1153;1154;1565;1574;1575;1630;1715;1865;1936;1937;1938	653;654;655;656;657;658;659;660;736;737;738;739;740;741;742;743;744;745;746;747;852;979;980;981;982;983;984;985;986;987;3195;3196;3197;3198;3451;3452;3453;3454;3455;3456;3457;3458;3459;3460;3461;3462;3463;3464;3465;3466;3467;3468;3469;3470;5045;5046;5047;5048;5049;5050;5051;5052;5053;5054;5055;5098;5099;5100;5101;5102;5103;5104;5105;5106;5107;5108;5109;5333;5616;5617;5618;5619;5620;5621;5622;5623…	1051;1052;1053;1054;1055;1056;1057;1058;1059;1060;1061;1167;1168;1169;1170;1171;1172;1173;1174;1175;1176;1177;1178;1179;1180;1181;1182;1183;1184;1185;1186;1187;1188;1189;1190;1317;1318;1499;1500;1501;1502;1503;1504;1505;1506;1507;1508;1509;1510;1511;4943;4944;4945;4946;4947;4948;5335;5336;5337;5338;5339;5340;5341;5342;5343;5344;5345;5346;5347;5348;5349;5350;5351;5352;5353;5354;5355;5356;5357;5358…	1060;1169;1317;1507;4944;5374;7984;8065;8474;8898;9506;9848;9852	90;91;168;169;170	122;123	318	15	158;227;250;253;256	338;407	275
tr|L8AXM5|L8AXM5_PIG;tr|L8B0T7|L8B0T7_PIG	tr|L8AXM5|L8AXM5_PIG;tr|L8B0T7|L8B0T7_PIG	14;13	1;1	1;1	tr|L8AXM5|L8AXM5_PIG IgG heavy chain OS=Sus scrofa OX=9823 GN=IGHG PE=2 SV=1;tr|L8B0T7|L8B0T7_PIG IgG heavy chain OS=Sus scrofa OX=9823 GN=IGHG PE=2 SV=1	2	14	1	1	41.7	3.6	3.6	51.762	472	472;476	4.75		1		1	4	2				0	2.5177	6130400	19	254490	8	DLPAPITR;DTLMISR;EEQFNSTYR;EPQVYTLPPHAEELSR;LVESGGGLVQPGGSLR;NGQPEPEGNYR;SYTCNVNHPATTTK;TAPLVYPLAPCGR;TKPPCPICPACESPGPSVFIFPPKPK;TPQVTCVVVDVSQENPEVQFSWYVDGVEVHTAQTRPK;TTPPQQDMDGTYFLYSK;VNNKDLPAPITR;VVSVLPIQHQDWLNGK;VVSVLPIQHQDWLNGKEFK				396	227;251;292;340;959;1049;1399;1405;1454;1494;1519;1654;1717;1718	False;False;False;False;False;False;False;False;False;False;True;False;False;False	242;274;275;320;370;1046;1153;1154;1565;1572;1573;1630;1682;1712;1713;1865;1936;1937;1938	653;654;655;656;657;658;659;660;736;737;738;739;740;741;742;743;744;745;746;747;852;979;980;981;982;983;984;985;986;987;3199;3200;3201;3202;3203;3204;3205;3206;3207;3208;3209;3210;3211;3212;3213;3214;3215;3216;3217;3218;3219;3220;3451;3452;3453;3454;3455;3456;3457;3458;3459;3460;3461;3462;3463;3464;3465;3466;3467;3468;3469;3470;5045;5046;5047;5048;5049;5050;5051;5052;5053;5054;5055;5085;5086;5087…	1051;1052;1053;1054;1055;1056;1057;1058;1059;1060;1061;1167;1168;1169;1170;1171;1172;1173;1174;1175;1176;1177;1178;1179;1180;1181;1182;1183;1184;1185;1186;1187;1188;1189;1190;1317;1318;1499;1500;1501;1502;1503;1504;1505;1506;1507;1508;1509;1510;1511;4949;4950;4951;4952;4953;4954;4955;4956;4957;4958;4959;4960;4961;4962;4963;4964;4965;4966;4967;4968;4969;4970;4971;4972;4973;4974;4975;4976;4977;4978…	1060;1169;1317;1507;4994;5374;7984;8037;8474;8743;8855;9506;9848;9852	90;168;169;170;171;172	122;123	318;319	29	158;227;250;253;256;284	338;407	275;425
tr|L8B0R9|L8B0R9_PIG	tr|L8B0R9|L8B0R9_PIG	16	2	0	tr|L8B0R9|L8B0R9_PIG IgG heavy chain OS=Sus scrofa OX=9823 GN=IGHG PE=2 SV=1	1	16	2	0	42.2	11.2	0	49.533	455	455	4.6			1	1	2	1				0	11.304	1473400	19	77549	3	AKGPSREPQVYTLSPSAEELSR;CFTCNVNHPATTTK;DLPAPITR;DTLMISR;EPQVYTLSPSAEELSR;GPSREPQVYTLSPSAEELSR;KCFTCNVNHPATTTK;LVESGGGLVQPGGSLR;SNGQPEPEGNYR;TAPSVYPLAPCGR;TPQVTCVVVDVSQENPEVQFSWYVDGVEVHTAQTRPK;TTPPQQDVDGTYFLYSK;VDLCVGR;VNNKDLPAPITR;VSITCLVTGFYPPDIDVEWK;VVSVLPIQHEDWLK				397	69;172;227;251;343;518;738;959;1338;1406;1494;1521;1568;1654;1688;1715	False;False;False;False;False;False;False;False;False;False;True;False;False;False;False;True	75;183;184;242;274;275;373;564;804;1046;1499;1500;1574;1575;1682;1715;1771;1865;1902;1934	240;241;242;243;515;516;653;654;655;656;657;658;659;660;736;737;738;739;740;741;742;743;744;745;746;747;1007;1008;1009;1010;1011;1012;1013;1014;1015;1016;1017;1546;1547;1548;1549;1550;1551;1552;1553;2419;3199;3200;3201;3202;3203;3204;3205;3206;3207;3208;3209;3210;3211;3212;3213;3214;3215;3216;3217;3218;3219;3220;4823;4824;4825;4826;4827;4828;4829;4830;4831;4832;4833;4834;4835;4836;4837;4838;4839;…	441;442;443;444;838;839;1051;1052;1053;1054;1055;1056;1057;1058;1059;1060;1061;1167;1168;1169;1170;1171;1172;1173;1174;1175;1176;1177;1178;1179;1180;1181;1182;1183;1184;1185;1186;1187;1188;1189;1190;1555;1556;1557;1558;1559;1560;1561;1562;1563;1564;1565;1566;1567;1568;1569;1570;1571;1572;1573;1574;1575;1576;1577;1578;1579;1580;1581;2424;2425;2426;2427;2428;2429;2430;2431;2432;2433;2434;2435;2436;…	443;839;1060;1169;1570;2431;3796;4994;7631;8065;8743;8898;9197;9506;9642;9807	91;143;171;173;174;175	140	318	15	145;211;214;228;267;373	390	258
tr|L8B0S2|L8B0S2_PIG	tr|L8B0S2|L8B0S2_PIG	11	3	3	tr|L8B0S2|L8B0S2_PIG IgG heavy chain OS=Sus scrofa OX=9823 GN=IGHG PE=2 SV=1	1	11	3	3	31.1	9.2	9.2	51.504	469	469	4.8				1	4					0	11.886	1592600	22	72391	3	DILMISR;DNSQNTAYLQMNSLK;EEQFNSTYR;EHAEVQFSWYVDGVEVHTAETRPK;LVESGGGLVQPGGSLR;SPEVYTLPPPAEELSK;TAPSVYPLAPCSR;TPEVTCVVVDVSK;VDLCVGR;VNNEDLPGPITR;VVSVLPIQHEDWLK				398	214;240;292;302;959;1346;1407;1491;1568;1653;1715	False;True;False;False;False;True;False;False;False;True;False	228;229;260;261;320;330;1046;1509;1576;1679;1771;1864;1934	631;632;633;695;696;852;870;3199;3200;3201;3202;3203;3204;3205;3206;3207;3208;3209;3210;3211;3212;3213;3214;3215;3216;3217;3218;3219;3220;4871;4872;5110;5111;5112;5113;5114;5115;5116;5504;5505;5817;5818;6010;6210;6211	1023;1024;1025;1026;1107;1108;1317;1318;1344;1345;4949;4950;4951;4952;4953;4954;4955;4956;4957;4958;4959;4960;4961;4962;4963;4964;4965;4966;4967;4968;4969;4970;4971;4972;4973;4974;4975;4976;4977;4978;4979;4980;4981;4982;4983;4984;4985;4986;4987;4988;4989;4990;4991;4992;4993;4994;7700;7701;8076;8077;8078;8079;8080;8081;8082;8083;8736;8737;8738;9194;9195;9196;9197;9198;9504;9806;9807;9808	1025;1108;1317;1345;4994;7701;8081;8738;9197;9504;9807	141;142;143	141	251;320		160;243;282	103	102;273
tr|L8B0S7|L8B0S7_PIG	tr|L8B0S7|L8B0S7_PIG	15	2	1	tr|L8B0S7|L8B0S7_PIG IgG heavy chain OS=Sus scrofa OX=9823 GN=IGHG PE=2 SV=1	1	15	2	1	43.1	4.8	2.1	52.867	480	480	3.88	1	1	1	1	3	1				0	36.248	70649	18	3924.9	1	DLPAPITR;DTLMISR;EEQFNSTYR;EPQVYTLPPHAEELSR;GLEWLAGIAR;LVESGGGLVQPGGSLR;NGQPEPEGNYR;SYTCNVNHPATTTK;TAPSVYPLAPCSR;TKPPCPICPACESPGPSVFIFPPKPK;TPQVTCVVVDVSQENPEVQFSWYVDGVEVHTAQTRPK;TTPPQQDVDGTYFLYSK;VNNKDLPAPITR;VVSVLPIQHQDWLNGK;VVSVLPIQHQDWLNGKEFK				399	227;251;292;340;498;959;1049;1399;1407;1454;1494;1521;1654;1717;1718	False;False;False;False;True;False;False;False;True;False;False;False;False;False;False	242;274;275;320;370;544;1046;1153;1154;1565;1576;1630;1682;1715;1865;1936;1937;1938	653;654;655;656;657;658;659;660;736;737;738;739;740;741;742;743;744;745;746;747;852;979;980;981;982;983;984;985;986;987;1520;3199;3200;3201;3202;3203;3204;3205;3206;3207;3208;3209;3210;3211;3212;3213;3214;3215;3216;3217;3218;3219;3220;3451;3452;3453;3454;3455;3456;3457;3458;3459;3460;3461;3462;3463;3464;3465;3466;3467;3468;3469;3470;5045;5046;5047;5048;5049;5050;5051;5052;5053;5054;5055;5110;5111…	1051;1052;1053;1054;1055;1056;1057;1058;1059;1060;1061;1167;1168;1169;1170;1171;1172;1173;1174;1175;1176;1177;1178;1179;1180;1181;1182;1183;1184;1185;1186;1187;1188;1189;1190;1317;1318;1499;1500;1501;1502;1503;1504;1505;1506;1507;1508;1509;1510;1511;2390;4949;4950;4951;4952;4953;4954;4955;4956;4957;4958;4959;4960;4961;4962;4963;4964;4965;4966;4967;4968;4969;4970;4971;4972;4973;4974;4975;4976;4977…	1060;1169;1317;1507;2390;4994;5374;7984;8081;8474;8743;8898;9506;9848;9852	90;141;168;169;170;171	122;123	318		166;235;258;261;264;292	346;415	283
tr|L8B0U1|L8B0U1_PIG	tr|L8B0U1|L8B0U1_PIG	15	1	1	tr|L8B0U1|L8B0U1_PIG IgG heavy chain OS=Sus scrofa OX=9823 GN=IGHG PE=2 SV=1	1	15	1	1	45	2.8	2.8	51.118	467	467	5					1					0.0081081	0.87125	375710	18	20873	1	DLPAPITR;DNSQNTAYLQMNR;DTLMISR;EEQFNSTYR;EPQVYTLPPHAEELSR;LVESGGGLVQPGGSLR;NGQPEPEGNYR;SYTCNVNHPATTTK;TAPSVYPLAPCSR;TKPPCPICPACESPGPSVFIFPPKPK;TPQVTCVVVDVSQENPEVQFSWYVDGVEVHTAQTRPK;TTPPQQDVDGTYFLYSK;VNNKDLPAPITR;VVSVLPIQHQDWLNGK;VVSVLPIQHQDWLNGKEFK				400	227;239;251;292;340;959;1049;1399;1407;1454;1494;1521;1654;1717;1718	False;True;False;False;False;False;False;False;False;False;False;False;False;False;False	242;259;274;275;320;370;1046;1153;1154;1565;1576;1630;1682;1715;1865;1936;1937;1938	653;654;655;656;657;658;659;660;694;736;737;738;739;740;741;742;743;744;745;746;747;852;979;980;981;982;983;984;985;986;987;3199;3200;3201;3202;3203;3204;3205;3206;3207;3208;3209;3210;3211;3212;3213;3214;3215;3216;3217;3218;3219;3220;3451;3452;3453;3454;3455;3456;3457;3458;3459;3460;3461;3462;3463;3464;3465;3466;3467;3468;3469;3470;5045;5046;5047;5048;5049;5050;5051;5052;5053;5054;5055;5110;5111;…	1051;1052;1053;1054;1055;1056;1057;1058;1059;1060;1061;1106;1167;1168;1169;1170;1171;1172;1173;1174;1175;1176;1177;1178;1179;1180;1181;1182;1183;1184;1185;1186;1187;1188;1189;1190;1317;1318;1499;1500;1501;1502;1503;1504;1505;1506;1507;1508;1509;1510;1511;4949;4950;4951;4952;4953;4954;4955;4956;4957;4958;4959;4960;4961;4962;4963;4964;4965;4966;4967;4968;4969;4970;4971;4972;4973;4974;4975;4976;4977…	1060;1106;1169;1317;1507;4994;5374;7984;8081;8474;8743;8898;9506;9848;9852	90;141;168;169;170;171	122;123	318;321		153;222;245;248;251;279	333;402	102;270
tr|L8B0U8|L8B0U8_PIG	tr|L8B0U8|L8B0U8_PIG	13	2	1	tr|L8B0U8|L8B0U8_PIG IgG heavy chain OS=Sus scrofa OX=9823 GN=IGHG PE=2 SV=1	1	13	2	1	38.5	5.6	2.2	50.917	465	465	4.36	2	1	1	3	4	1	1		1	0	40.339	8061900	20	391160	22	CKVNNVDLPAPITR;DTLMISQTPEVTCVVVDVSK;EEQFNSTYR;EHAEVQFSWYVDGVEVHTAETRPK;EPQVYTLPPPAEELSR;SNGQPEPEGNYR;SYTCNVNHPATTTK;TAPSVYPLAPCGR;TAYLQMNSLR;TTPPQQDVDGTFFLYSK;VNNVDLPAPITR;VVESGGGLVQPGGSLR;VVSVLPIQHQDWLK				401	174;250;292;302;341;1338;1399;1406;1411;1520;1657;1709;1716	False;False;False;False;False;False;False;False;True;False;False;True;False	186;273;320;330;371;1499;1500;1565;1574;1575;1580;1714;1868;1869;1928;1935	521;729;730;731;732;733;734;735;852;870;988;989;990;991;992;993;4823;4824;4825;4826;4827;4828;4829;4830;4831;4832;4833;4834;4835;4836;4837;4838;4839;5045;5046;5047;5048;5049;5050;5051;5052;5053;5054;5055;5098;5099;5100;5101;5102;5103;5104;5105;5106;5107;5108;5109;5124;5125;5603;5604;5605;5606;5607;5608;5609;5610;5611;5612;5613;5614;5615;6017;6018;6019;6020;6021;6022;6023;6024;6025;6183;6184;6185;…	845;1155;1156;1157;1158;1159;1160;1161;1162;1163;1164;1165;1166;1317;1318;1344;1345;1512;1513;1514;1515;1516;1517;1518;1519;1520;1521;7623;7624;7625;7626;7627;7628;7629;7630;7631;7632;7633;7634;7635;7636;7637;7638;7639;7640;7641;7642;7643;7644;7645;7646;7647;7648;7649;7969;7970;7971;7972;7973;7974;7975;7976;7977;7978;7979;7980;7981;7982;7983;7984;7985;7986;7987;7988;7989;8055;8056;8057;8058;8059;…	845;1163;1317;1345;1517;7631;7984;8065;8094;8874;9529;9773;9832	88;89;90;91	93;94;140	164;322	15	151;220;277;337	340;341;400	102;268
tr|L8B0V2|L8B0V2_PIG	tr|L8B0V2|L8B0V2_PIG	8	2	0	tr|L8B0V2|L8B0V2_PIG IgG heavy chain OS=Sus scrofa OX=9823 GN=IGHG PE=2 SV=1	1	8	2	0	23.4	5	0	52.678	478	478	4.67				1	2					0	4.7654	1239800	13	95366	4	DILMISR;DLLSPITR;DNSQNTAYLQMNSLR;LSCVGSGFTFSSTYINWVR;LVESGGGLVQPGGSLR;TTPPQQDVDGTYFLYSK;VPQVYTLPPAWEELSK;VVSVLPIQHQDWLK				402	214;223;241;925;959;1521;1665;1716	False;True;False;False;False;False;True;False	228;229;238;262;263;264;1011;1046;1715;1878;1935	631;632;633;646;697;698;699;700;701;702;703;704;705;706;707;708;709;710;711;712;713;714;715;716;3090;3199;3200;3201;3202;3203;3204;3205;3206;3207;3208;3209;3210;3211;3212;3213;3214;3215;3216;3217;3218;3219;3220;5616;5617;5618;5619;5620;5621;5622;5623;5624;5625;5626;5627;5628;5629;5630;6039;6040;6212;6213;6214;6215;6216;6217;6218;6219;6220;6221;6222;6223;6224;6225	1023;1024;1025;1026;1044;1109;1110;1111;1112;1113;1114;1115;1116;1117;1118;1119;1120;1121;1122;1123;1124;1125;1126;1127;1128;1129;1130;1131;1132;1133;1134;1135;1136;1137;1138;1139;4776;4949;4950;4951;4952;4953;4954;4955;4956;4957;4958;4959;4960;4961;4962;4963;4964;4965;4966;4967;4968;4969;4970;4971;4972;4973;4974;4975;4976;4977;4978;4979;4980;4981;4982;4983;4984;4985;4986;4987;4988;4989;4990;4991…	1025;1044;1116;4776;4994;8898;9549;9832	110	102;103	182;251		41	96;103	102;281
tr|L8B0W0|L8B0W0_PIG	tr|L8B0W0|L8B0W0_PIG	17	12	2	tr|L8B0W0|L8B0W0_PIG IgG heavy chain OS=Sus scrofa OX=9823 GN=IGHG PE=2 SV=1	1	17	12	2	40.9	29.6	3	50.695	460	460	4.6	9	8	8	14	26	14	7	3	4	0	323.31	46778000	21	2075400	43	DLPAPITR;DNSQNTAYLQMNSLR;DTLMISR;EEQFNSTYR;EPQVYTLPPPTEELSR;GLEWLAR;GQTREPQVYTLPPPTEELSR;LVESGGGLVQPGGSLR;NGQPEPEGNYR;SYTCNVNHPATTTK;TAPLVYPLAPCGR;TTPPQQDVDGTYFLYSK;TYINWVR;VNNKDLPAPITR;VTLTCLVTGFYPPDIDVEWQR;VVSVLPIQHQDWLNGK;VVSVLPIQHQDWLNGKEFK				403	227;241;251;292;342;499;525;959;1049;1399;1405;1521;1550;1654;1698;1717;1718	False;True;False;True;True;True;True;False;True;True;True;False;True;False;True;True;True	242;262;263;264;274;275;320;372;545;572;1046;1153;1154;1565;1572;1573;1715;1750;1865;1914;1936;1937;1938	653;654;655;656;657;658;659;660;697;698;699;700;701;702;703;704;705;706;707;708;709;710;711;712;713;714;715;716;736;737;738;739;740;741;742;743;744;745;746;747;852;994;995;996;997;998;999;1000;1001;1002;1003;1004;1005;1006;1521;1522;1523;1607;3199;3200;3201;3202;3203;3204;3205;3206;3207;3208;3209;3210;3211;3212;3213;3214;3215;3216;3217;3218;3219;3220;3451;3452;3453;3454;3455;3456;3457;3458;3459;3…	1051;1052;1053;1054;1055;1056;1057;1058;1059;1060;1061;1109;1110;1111;1112;1113;1114;1115;1116;1117;1118;1119;1120;1121;1122;1123;1124;1125;1126;1127;1128;1129;1130;1131;1132;1133;1134;1135;1136;1137;1138;1139;1167;1168;1169;1170;1171;1172;1173;1174;1175;1176;1177;1178;1179;1180;1181;1182;1183;1184;1185;1186;1187;1188;1189;1190;1317;1318;1522;1523;1524;1525;1526;1527;1528;1529;1530;1531;1532;1533…	1060;1116;1169;1317;1540;2392;2536;4994;5374;7984;8037;8898;9001;9506;9707;9848;9852	90;144;172	102;103;122;123	182;318	29	146;215;378	96;103;326;395	102;263
tr|L8B0W9|L8B0W9_PIG	tr|L8B0W9|L8B0W9_PIG	15	2	2	tr|L8B0W9|L8B0W9_PIG IgG heavy chain OS=Sus scrofa OX=9823 GN=IGHG PE=2 SV=1	1	15	2	2	39.4	10	10	51.129	470	470	5.25					3	1				0	7.1202	0	17	0	0	DLPAPITR;DTLMISR;EEQFNSTYR;EPQVYTLPPPTEELSR;GQTREPQVYTLPPPTEELSR;LSVTCLITGFYPPDIDVEWQR;LVESGGGLVQPGGSLR;NGQPEPEGNYR;SYTCNVNHPATTTK;TAPSVYPLAPCGR;TTPPQQDVDGTYFLYSK;VGRPCPICPACEGPGPSAFIFPPKPK;VNNKDLPAPITR;VVSVLPIQHQDWLNGK;VVSVLPIQHQDWLNGKEFK				404	227;251;292;342;525;937;959;1049;1399;1406;1521;1605;1654;1717;1718	False;False;False;False;False;True;False;False;False;False;False;True;False;False;False	242;274;275;320;372;572;1024;1046;1153;1154;1565;1574;1575;1715;1811;1865;1936;1937;1938	653;654;655;656;657;658;659;660;736;737;738;739;740;741;742;743;744;745;746;747;852;994;995;996;997;998;999;1000;1001;1002;1003;1004;1005;1006;1607;3167;3168;3169;3199;3200;3201;3202;3203;3204;3205;3206;3207;3208;3209;3210;3211;3212;3213;3214;3215;3216;3217;3218;3219;3220;3451;3452;3453;3454;3455;3456;3457;3458;3459;3460;3461;3462;3463;3464;3465;3466;3467;3468;3469;3470;5045;5046;5047;5048;5049;5…	1051;1052;1053;1054;1055;1056;1057;1058;1059;1060;1061;1167;1168;1169;1170;1171;1172;1173;1174;1175;1176;1177;1178;1179;1180;1181;1182;1183;1184;1185;1186;1187;1188;1189;1190;1317;1318;1522;1523;1524;1525;1526;1527;1528;1529;1530;1531;1532;1533;1534;1535;1536;1537;1538;1539;1540;1541;1542;1543;1544;1545;1546;1547;1548;1549;1550;1551;1552;1553;1554;2536;4908;4909;4910;4949;4950;4951;4952;4953;4954…	1060;1169;1317;1540;2536;4908;4994;5374;7984;8065;8898;9308;9506;9848;9852	90;91;176;177;178;179	122;123	318	15	160;229;248;251;254;388	336;405	273
tr|L8B0X5|L8B0X5_PIG	tr|L8B0X5|L8B0X5_PIG	15	2	0	tr|L8B0X5|L8B0X5_PIG IgG heavy chain OS=Sus scrofa OX=9823 GN=IGHG PE=2 SV=1	1	15	2	0	44.6	8.8	0	52.337	475	475	4.2	1	1	1	1	4	2				0	31.684	8988300	19	67839	13	DLPAPITR;DNSQNTAYLQMNSLR;DTLMISR;EEQFNSTYR;EPQVYTLPPHAEELSR;LVESGGGLVQPGGSLR;NGQPEPEGNYR;SYTCNVNHPATTTK;TAPSVYPLAPCGR;TKPPCPICPACESPGPSVFIFPPKPK;TPQVTCVVVDVSQENPEVQFSWYVDGVEVHTAQTRPK;TTPPQQDVDGTYFLYSK;VNNKDLPAPITR;VVSVLPIQHQDWLNGK;VVSVLPIQHQDWLNGKEFK				405	227;241;251;292;340;959;1049;1399;1406;1454;1494;1521;1654;1717;1718	False;False;False;False;True;False;False;False;False;True;False;False;False;False;False	242;262;263;264;274;275;320;370;1046;1153;1154;1565;1574;1575;1630;1682;1715;1865;1936;1937;1938	653;654;655;656;657;658;659;660;697;698;699;700;701;702;703;704;705;706;707;708;709;710;711;712;713;714;715;716;736;737;738;739;740;741;742;743;744;745;746;747;852;979;980;981;982;983;984;985;986;987;3199;3200;3201;3202;3203;3204;3205;3206;3207;3208;3209;3210;3211;3212;3213;3214;3215;3216;3217;3218;3219;3220;3451;3452;3453;3454;3455;3456;3457;3458;3459;3460;3461;3462;3463;3464;3465;3466;3467;3468…	1051;1052;1053;1054;1055;1056;1057;1058;1059;1060;1061;1109;1110;1111;1112;1113;1114;1115;1116;1117;1118;1119;1120;1121;1122;1123;1124;1125;1126;1127;1128;1129;1130;1131;1132;1133;1134;1135;1136;1137;1138;1139;1167;1168;1169;1170;1171;1172;1173;1174;1175;1176;1177;1178;1179;1180;1181;1182;1183;1184;1185;1186;1187;1188;1189;1190;1317;1318;1499;1500;1501;1502;1503;1504;1505;1506;1507;1508;1509;1510…	1060;1116;1169;1317;1507;4994;5374;7984;8065;8474;8743;8898;9506;9848;9852	90;91;168;169;170;171	102;103;122;123	182;318	15	161;230;253;256;259;287	98;105;341;410	104;278
tr|L8B139|L8B139_PIG	tr|L8B139|L8B139_PIG	13	2	2	tr|L8B139|L8B139_PIG IgG heavy chain OS=Sus scrofa OX=9823 GN=IGHG PE=2 SV=1	1	13	2	2	36.3	5.2	5.2	50.75	465	465	4			1		1					1	-2	0	21	0	0	CKVNNVDLPAPITR;DTLMISQTPEVTCVVVDVSK;EEQFNSTYR;EPQVYTLPPPAEELSR;LVESGGGLVQPGGSLR;NINVINWIR;SNGQPEPEGNYR;SYTCNVNHPATTTK;TAPSVYPLAPCGR;TTPPQQDVDGTFFLYSK;VDSQNTAYLQMNSLR;VNNVDLPAPITR;VVSVLPIQHQDWLK	+			406	174;250;292;341;959;1062;1338;1399;1406;1520;1575;1657;1716	False;False;False;False;False;True;False;False;False;False;True;False;False	186;273;320;371;1046;1171;1499;1500;1565;1574;1575;1714;1778;1868;1869;1935	521;729;730;731;732;733;734;735;852;988;989;990;991;992;993;3199;3200;3201;3202;3203;3204;3205;3206;3207;3208;3209;3210;3211;3212;3213;3214;3215;3216;3217;3218;3219;3220;3526;4823;4824;4825;4826;4827;4828;4829;4830;4831;4832;4833;4834;4835;4836;4837;4838;4839;5045;5046;5047;5048;5049;5050;5051;5052;5053;5054;5055;5098;5099;5100;5101;5102;5103;5104;5105;5106;5107;5108;5109;5603;5604;5605;5606;5607…	845;1155;1156;1157;1158;1159;1160;1161;1162;1163;1164;1165;1166;1317;1318;1512;1513;1514;1515;1516;1517;1518;1519;1520;1521;4949;4950;4951;4952;4953;4954;4955;4956;4957;4958;4959;4960;4961;4962;4963;4964;4965;4966;4967;4968;4969;4970;4971;4972;4973;4974;4975;4976;4977;4978;4979;4980;4981;4982;4983;4984;4985;4986;4987;4988;4989;4990;4991;4992;4993;4994;5481;7623;7624;7625;7626;7627;7628;7629;7630;…	845;1163;1317;1517;4994;5481;7631;7984;8065;8874;9244;9529;9832	88;89;90;91	93;94;140	164;323	15	151;220;277;337	340;341;400	101;268
tr|L8B149|L8B149_PIG	tr|L8B149|L8B149_PIG	12	1	1	tr|L8B149|L8B149_PIG IgG heavy chain OS=Sus scrofa OX=9823 GN=IGHG PE=2 SV=1	1	12	1	1	35.4	3.2	3.2	51.746	474	474	4				1						1	-2	111060	16	6941.3	1	CKVNNVDLPAPITR;DDSQNTAYLQMTSLR;DTLMISQTPEVTCVVVDVSK;EEQFNSTYR;EHAEVQFSWYVDGVEVHTAETRPK;EPQVYTLPPPAEELSR;SNGQPEPEGNYR;SYTCNVNHPATTTK;TAPSVYPLAPCGR;TTPPQQDVDGTFFLYSK;VNNVDLPAPITR;VVSVLPIQHQDWLK	+			407	174;194;250;292;302;341;1338;1399;1406;1520;1657;1716	False;True;False;False;False;False;False;False;False;False;False;False	186;207;273;320;330;371;1499;1500;1565;1574;1575;1714;1868;1869;1935	521;579;729;730;731;732;733;734;735;852;870;988;989;990;991;992;993;4823;4824;4825;4826;4827;4828;4829;4830;4831;4832;4833;4834;4835;4836;4837;4838;4839;5045;5046;5047;5048;5049;5050;5051;5052;5053;5054;5055;5098;5099;5100;5101;5102;5103;5104;5105;5106;5107;5108;5109;5603;5604;5605;5606;5607;5608;5609;5610;5611;5612;5613;5614;5615;6017;6018;6019;6020;6021;6022;6023;6024;6025;6212;6213;6214;6215;6…	845;922;1155;1156;1157;1158;1159;1160;1161;1162;1163;1164;1165;1166;1317;1318;1344;1345;1512;1513;1514;1515;1516;1517;1518;1519;1520;1521;7623;7624;7625;7626;7627;7628;7629;7630;7631;7632;7633;7634;7635;7636;7637;7638;7639;7640;7641;7642;7643;7644;7645;7646;7647;7648;7649;7969;7970;7971;7972;7973;7974;7975;7976;7977;7978;7979;7980;7981;7982;7983;7984;7985;7986;7987;7988;7989;8055;8056;8057;8058;8…	845;922;1163;1317;1345;1517;7631;7984;8065;8874;9529;9832	88;89;90;91	93;94;140	164;324	15	160;229;286;346	349;350;409	104;277
tr|L8B165|L8B165_PIG	tr|L8B165|L8B165_PIG	14	9	2	tr|L8B165|L8B165_PIG IgG heavy chain OS=Sus scrofa OX=9823 GN=IGHG PE=2 SV=1	1	14	9	2	45	30.7	8.4	50.942	462	462	4.16	6	5	7	7	22	7	1		1	0	323.31	44554000	21	1908100	32	CKVNNVDLPAPITR;DTLMISQTPEVTCVVVDVSK;EEQFNSTYR;EHAEVQFSWYVDGVEVHTAETRPK;EPQVYTLPPPAEELSR;LSCVGSGFR;LVESGGGLVQPGGSLR;SNGQPEPENTYR;SYTCNVNHPATTTK;TAPSVYPLAPCGR;TTPPQQDVDGTFFLYSK;VGIHQPQTCPICPGCEVAGPSVFIFPPKPK;VNNVDLPAPITR;VVSVLPIQHQDWLK				408	174;250;292;302;341;923;959;1339;1399;1406;1520;1604;1657;1716	True;True;False;True;True;True;False;True;False;False;True;True;True;False	186;273;320;330;371;1009;1046;1501;1502;1565;1574;1575;1714;1810;1868;1869;1935	521;729;730;731;732;733;734;735;852;870;988;989;990;991;992;993;3088;3199;3200;3201;3202;3203;3204;3205;3206;3207;3208;3209;3210;3211;3212;3213;3214;3215;3216;3217;3218;3219;3220;4840;4841;4842;4843;4844;4845;4846;4847;4848;4849;4850;4851;4852;4853;4854;4855;4856;5045;5046;5047;5048;5049;5050;5051;5052;5053;5054;5055;5098;5099;5100;5101;5102;5103;5104;5105;5106;5107;5108;5109;5603;5604;5605;5606;…	845;1155;1156;1157;1158;1159;1160;1161;1162;1163;1164;1165;1166;1317;1318;1344;1345;1512;1513;1514;1515;1516;1517;1518;1519;1520;1521;4773;4949;4950;4951;4952;4953;4954;4955;4956;4957;4958;4959;4960;4961;4962;4963;4964;4965;4966;4967;4968;4969;4970;4971;4972;4973;4974;4975;4976;4977;4978;4979;4980;4981;4982;4983;4984;4985;4986;4987;4988;4989;4990;4991;4992;4993;4994;7650;7651;7652;7653;7654;7655;…	845;1163;1317;1345;1517;4773;4994;7669;7984;8065;8874;9307;9529;9832	88;89;90;91;180;181;182;183	92;93;94	164	15	41;148;217;240;243;246;274;334	337;338;397	265
tr|L8B180|L8B180_PIG	tr|L8B180|L8B180_PIG	19	19	4	tr|L8B180|L8B180_PIG IgG heavy chain OS=Sus scrofa OX=9823 GN=IGHG PE=2 SV=1	1	19	19	4	54.5	54.5	22.6	50.817	464	464	4.65	10	12	12	22	45	18	10	4	6	0	323.31	409430000	19	17398000	193	AKGPSREPQVYTLSPSAEELSR;CFTCNVNHPATTTK;DLPAPITR;DNSENTAYLQMNSLR;DTLMISR;EPQVYTLSPSAEELSR;GPSREPQVYTLSPSAEELSR;KCFTCNVNHPATTTK;LQSGDTFQCAVMHEALHNHYTQK;LVESGGGLVQPGGSLR;SNGQPEPEGNYR;TAPSVYPLAPCGR;TPEVTCVVVDVSQENPEVQFSWYVDGVEVHTAQTRPK;TTPPQQDVDGTYFLYSK;VDLCVGR;VDLCVGRPCPICPACEGNGPSVFIFPPKPK;VNNKDLPAPITR;VSITCLVTGFYPPDIDVEWK;VVSVLPIQHQDWLK				409	69;172;227;237;251;343;518;738;909;959;1338;1406;1492;1521;1568;1569;1654;1688;1716	True;True;True;True;True;True;True;True;True;True;True;True;True;True;True;True;True;True;True	75;183;184;242;255;256;274;275;373;564;804;995;1046;1499;1500;1574;1575;1680;1715;1771;1772;1865;1902;1935	240;241;242;243;515;516;653;654;655;656;657;658;659;660;687;688;689;736;737;738;739;740;741;742;743;744;745;746;747;1007;1008;1009;1010;1011;1012;1013;1014;1015;1016;1017;1546;1547;1548;1549;1550;1551;1552;1553;2419;3042;3199;3200;3201;3202;3203;3204;3205;3206;3207;3208;3209;3210;3211;3212;3213;3214;3215;3216;3217;3218;3219;3220;4823;4824;4825;4826;4827;4828;4829;4830;4831;4832;4833;4834;4835;483…	441;442;443;444;838;839;1051;1052;1053;1054;1055;1056;1057;1058;1059;1060;1061;1096;1097;1098;1167;1168;1169;1170;1171;1172;1173;1174;1175;1176;1177;1178;1179;1180;1181;1182;1183;1184;1185;1186;1187;1188;1189;1190;1555;1556;1557;1558;1559;1560;1561;1562;1563;1564;1565;1566;1567;1568;1569;1570;1571;1572;1573;1574;1575;1576;1577;1578;1579;1580;1581;2424;2425;2426;2427;2428;2429;2430;2431;2432;2433;…	443;839;1060;1096;1169;1570;2431;3796;4713;4994;7631;8065;8740;8898;9197;9200;9506;9642;9832	91;173;174;175;184;185;186;187;188;189	140;142;143	318;325;326	15	154;220;223;237;242;245;248;276;382;442	93;251;399	102;267;445
tr|Q1PC32|Q1PC32_PIG	tr|Q1PC32|Q1PC32_PIG	1	1	1	tr|Q1PC32|Q1PC32_PIG Triosephosphate isomerase (Fragment) OS=Sus scrofa OX=9823 PE=3 SV=1	1	1	1	1	7.4	7.4	7.4	21.848	203	203	1	1									1	-2	0	14	0	0	IIYGGSVTGATCKEL	+			410	658	True	719	2186	3464	3464				30
tr|Q4QZ00|Q4QZ00_PIG	tr|Q4QZ00|Q4QZ00_PIG	2	2	2	tr|Q4QZ00|Q4QZ00_PIG Elongation factor 1-alpha 1 (Fragment) OS=Sus scrofa OX=9823 GN=EF1A1 PE=2 SV=1	1	2	2	2	7.4	7.4	7.4	33.589	309	309	4.71	1		2	1	1			1	1	0	5.9296	844750	14	46656	7	IGGIGTVPVGR;YYVTIIDAPGHR				411	636;1797	True;True	688;2021	1963;1964;1965;1966;1967;1968;6481	3122;3123;3124;3125;3126;3127;10270	3123;10270
tr|Q765P8|Q765P8_PIG	tr|Q765P8|Q765P8_PIG	1	1	1	tr|Q765P8|Q765P8_PIG Glutathione-independent PGD synthase (Fragment) OS=Sus scrofa OX=9823 GN=pgds PE=2 SV=1	1	1	1	1	12.4	12.4	12.4	10.565	97	97	7.5							1	1		0	1.9264	304420	5	60885	2	GFTEDGIVFLPR				412	469	True	515	1378;1379	2135;2136	2135
[truncated: 2 more columns]

## Sheet: ATP1A3 RII
Protein IDs	Majority protein IDs	Peptide counts (all)	Peptide counts (razor+unique)	Peptide counts (unique)	Fasta headers	Number of proteins	Peptides	Razor + unique peptides	Unique peptides	Peptides 1_RB1_01_14181	Peptides 2_RB2_01_14182	Peptides 3_RB3_01_14183	Peptides 4_RB4_01_14184	Peptides 5_RB5_01_14185	Peptides 6_RB6_01_14186	Peptides 7_RB7_01_14187	Peptides 8_RB8_01_14188	Peptides 9_RC1_01_14189	Razor + unique peptides 1_RB1_01_14181	Razor + unique peptides 2_RB2_01_14182	Razor + unique peptides 3_RB3_01_14183	Razor + unique peptides 4_RB4_01_14184	Razor + unique peptides 5_RB5_01_14185	Razor + unique peptides 6_RB6_01_14186	Razor + unique peptides 7_RB7_01_14187	Razor + unique peptides 8_RB8_01_14188	Razor + unique peptides 9_RC1_01_14189	Unique peptides 1_RB1_01_14181	Unique peptides 2_RB2_01_14182	Unique peptides 3_RB3_01_14183	Unique peptides 4_RB4_01_14184	Unique peptides 5_RB5_01_14185	Unique peptides 6_RB6_01_14186	Unique peptides 7_RB7_01_14187	Unique peptides 8_RB8_01_14188	Unique peptides 9_RC1_01_14189	Sequence coverage [%]	Unique + razor sequence coverage [%]	Unique sequence coverage [%]	Mol. weight [kDa]	Sequence length	Sequence lengths	Fraction average	Fraction 1	Fraction 2	Fraction 3	Fraction 4	Fraction 5	Fraction 6
sp|A1XQU9|RS20_PIG	sp|A1XQU9|RS20_PIG	2	2	2	sp|A1XQU9|RS20_PIG 40S ribosomal protein S20 OS=Sus scrofa OX=9823 GN=RPS20 PE=1 SV=1	1	2	2	2	0	0	0	0	0	0	0	0	2	0	0	0	0	0	0	0	0	2	0	0	0	0	0	0	0	0	2	19.3	19.3	19.3	13.333	119	119	9
sp|A6M931|IF4A3_PIG;tr|A0A8D2A241|A0A8D2A241_PIG	sp|A6M931|IF4A3_PIG;tr|A0A8D2A241|A0A8D2A241_PIG	9;7	9;7	9;7	sp|A6M931|IF4A3_PIG Eukaryotic initiation factor 4A-III OS=Sus scrofa OX=9823 GN=EIF4A3 PE=2 SV=1;tr|A0A8D2A241|A0A8D2A241_PIG Uncharacterized protein OS=Sus scrofa OX=9823 PE=4 SV=1	2	9	9	9	0	1	0	0	0	9	0	0	0	0	1	0	0	0	9	0	0	0	0	1	0	0	0	9	0	0	0	31.1	31.1	31.1	46.84	411	411;414	5.67		1				11
sp|O18766|OPSD_PIG	sp|O18766|OPSD_PIG	3	3	3	sp|O18766|OPSD_PIG Rhodopsin OS=Sus scrofa OX=9823 GN=RHO PE=1 SV=1	1	3	3	3	3	3	3	3	0	1	2	0	0	3	3	3	3	0	1	2	0	0	3	3	3	3	0	1	2	0	0	11.5	11.5	11.5	39.026	348	348	3.11	4	4	4	3		1
tr|A0A4X1UHF7|A0A4X1UHF7_PIG;sp|O18868|KCNB1_PIG	tr|A0A4X1UHF7|A0A4X1UHF7_PIG;sp|O18868|KCNB1_PIG	16;16	16;16	13;13	tr|A0A4X1UHF7|A0A4X1UHF7_PIG Potassium voltage-gated channel subfamily B member 1 OS=Sus scrofa OX=9823 GN=KCNB1 PE=3 SV=1;sp|O18868|KCNB1_PIG Potassium voltage-gated channel subfamily B member 1 OS=Sus scrofa OX=9823 GN=KCNB1 PE=2 SV=1	2	16	16	13	16	7	9	5	0	1	0	0	0	16	7	9	5	0	1	0	0	0	13	5	7	3	0	0	0	0	0	26.3	26.3	22.3	96.087	858	858;858	2.12	19	8	10	5		1
sp|O62680|CD59_PIG	sp|O62680|CD59_PIG	1	1	1	sp|O62680|CD59_PIG CD59 glycoprotein OS=Sus scrofa OX=9823 GN=CD59 PE=1 SV=1	1	1	1	1	0	0	0	0	0	0	0	0	1	0	0	0	0	0	0	0	0	1	0	0	0	0	0	0	0	0	1	8.9	8.9	8.9	13.79	123	123	9
sp|P01846|LAC_PIG;tr|A0A4X1T557|A0A4X1T557_PIG	sp|P01846|LAC_PIG;tr|A0A4X1T557|A0A4X1T557_PIG	9;9	9;9	2;2	sp|P01846|LAC_PIG Ig lambda chain C region OS=Sus scrofa OX=9823 PE=1 SV=1;tr|A0A4X1T557|A0A4X1T557_PIG Ig-like domain-containing protein OS=Sus scrofa OX=9823 PE=4 SV=1	2	9	9	2	4	4	3	3	3	2	9	6	6	4	4	3	3	3	2	9	6	6	1	1	0	1	1	0	2	1	1	97.1	97.1	37.1	11.003	105	105;126	6.01	7	6	4	5	3	3
sp|P02475|CRYAA_PIG	sp|P02475|CRYAA_PIG	8	8	8	sp|P02475|CRYAA_PIG Alpha-crystallin A chain OS=Sus scrofa OX=9823 GN=CRYAA PE=1 SV=1	1	8	8	8	0	0	0	0	0	1	0	7	2	0	0	0	0	0	1	0	7	2	0	0	0	0	0	1	0	7	2	52	52	52	19.746	173	173	8						1
sp|P02554|TBB_PIG;CON__ENSEMBL:ENSBTAP00000025008	sp|P02554|TBB_PIG	19;4	1;0	0;0	sp|P02554|TBB_PIG Tubulin beta chain OS=Sus scrofa OX=9823 PE=1 SV=1	2	19	1	0	5	3	6	5	18	11	6	4	7	0	0	0	0	1	0	0	0	0	0	0	0	0	0	0	0	0	0	54.2	2.7	0	49.86	445	445;536	5					1
tr|A0A8D0MAS4|A0A8D0MAS4_PIG;sp|P03974|TERA_PIG	tr|A0A8D0MAS4|A0A8D0MAS4_PIG;sp|P03974|TERA_PIG	3;3	3;3	3;3	tr|A0A8D0MAS4|A0A8D0MAS4_PIG Uncharacterized protein OS=Sus scrofa OX=9823 PE=4 SV=1;sp|P03974|TERA_PIG Transitional endoplasmic reticulum ATPase OS=Sus scrofa OX=9823 GN=VCP PE=1 SV=5	2	3	3	3	0	0	2	0	0	0	1	0	0	0	0	2	0	0	0	1	0	0	0	0	2	0	0	0	1	0	0	5.8	5.8	5.8	89.144	804	804;806	5			2
sp|P05027|AT1B1_PIG;tr|A0A5S6HMA0|A0A5S6HMA0_PIG	sp|P05027|AT1B1_PIG;tr|A0A5S6HMA0|A0A5S6HMA0_PIG	10;10	10;10	10;10	sp|P05027|AT1B1_PIG Sodium/potassium-transporting ATPase subunit beta-1 OS=Sus scrofa OX=9823 GN=ATP1B1 PE=1 SV=2;tr|A0A5S6HMA0|A0A5S6HMA0_PIG Sodium/potassium-transporting ATPase subunit beta OS=Sus scrofa OX=9823 GN=ATP1B1 PE=1 SV=1	2	10	10	10	5	6	4	2	5	10	1	0	2	5	6	4	2	5	10	1	0	2	5	6	4	2	5	10	1	0	2	36.3	36.3	36.3	35.158	303	303;325	4.26	7	6	4	2	7	14
sp|P09571|TRFE_PIG	sp|P09571|TRFE_PIG	5	5	4	sp|P09571|TRFE_PIG Serotransferrin OS=Sus scrofa OX=9823 GN=TF PE=1 SV=2	1	5	5	4	0	1	0	4	0	0	0	0	0	0	1	0	4	0	0	0	0	0	0	0	0	4	0	0	0	0	0	9.9	9.9	8.6	76.967	696	696	3.6		1		4
sp|P46410|GLNA_PIG	sp|P46410|GLNA_PIG	8	8	8	sp|P46410|GLNA_PIG Glutamine synthetase OS=Sus scrofa OX=9823 GN=GLUL PE=2 SV=3	1	8	8	8	1	0	0	0	0	8	0	0	1	1	0	0	0	0	8	0	0	1	1	0	0	0	0	8	0	0	1	23.3	23.3	23.3	42.03	373	373	5.82	1					9
sp|P52552|PRDX2_PIG	sp|P52552|PRDX2_PIG	3	3	3	sp|P52552|PRDX2_PIG Peroxiredoxin-2 (Fragment) OS=Sus scrofa OX=9823 GN=PRDX2 PE=2 SV=1	1	3	3	3	0	0	0	0	0	0	0	3	0	0	0	0	0	0	0	0	3	0	0	0	0	0	0	0	0	3	0	27.6	27.6	27.6	13.723	127	127	8
sp|P63053|RL40_PIG;tr|A0A8D1CWH3|A0A8D1CWH3_PIG	sp|P63053|RL40_PIG;tr|A0A8D1CWH3|A0A8D1CWH3_PIG	6;6	6;6	6;6	sp|P63053|RL40_PIG Ubiquitin-60S ribosomal protein L40 OS=Sus scrofa OX=9823 GN=UBA52 PE=1 SV=2;tr|A0A8D1CWH3|A0A8D1CWH3_PIG Uncharacterized protein OS=Sus scrofa OX=9823 PE=4 SV=1	2	6	6	6	1	4	3	2	1	1	1	5	1	1	4	3	2	1	1	1	5	1	1	4	3	2	1	1	1	5	1	40.6	40.6	40.6	14.728	128	128;284	5.19	1	4	3	2	1	1
sp|P80031|GSTP1_PIG	sp|P80031|GSTP1_PIG	7	7	7	sp|P80031|GSTP1_PIG Glutathione S-transferase P OS=Sus scrofa OX=9823 GN=GSTP1 PE=1 SV=2	1	7	7	7	0	0	0	0	0	0	0	7	0	0	0	0	0	0	0	0	7	0	0	0	0	0	0	0	0	7	0	58.5	58.5	58.5	23.497	207	207	8
sp|P80895|PIMT_PIG	sp|P80895|PIMT_PIG	6	6	6	sp|P80895|PIMT_PIG Protein-L-isoaspartate(D-aspartate) O-methyltransferase OS=Sus scrofa OX=9823 GN=PCMT1 PE=1 SV=3	1	6	6	6	0	0	0	0	0	0	4	3	0	0	0	0	0	0	0	4	3	0	0	0	0	0	0	0	4	3	0	32.6	32.6	32.6	24.646	227	227	7.43
sp|Q007T1|CRBB1_PIG	sp|Q007T1|CRBB1_PIG	12	12	12	sp|Q007T1|CRBB1_PIG Beta-crystallin B1 OS=Sus scrofa OX=9823 GN=CRYBB1 PE=2 SV=1	1	12	12	12	1	0	0	0	0	0	11	0	0	1	0	0	0	0	0	11	0	0	1	0	0	0	0	0	11	0	0	65.1	65.1	65.1	27.912	249	249	6.57	1
sp|Q29026|CEND_PIG	sp|Q29026|CEND_PIG	1	1	1	sp|Q29026|CEND_PIG Cell cycle exit and neuronal differentiation protein 1 OS=Sus scrofa OX=9823 GN=CEND1 PE=1 SV=1	1	1	1	1	0	0	0	0	0	0	0	1	1	0	0	0	0	0	0	0	1	1	0	0	0	0	0	0	0	1	1	13.6	13.6	13.6	13.968	140	140	8.5
tr|A0A287BCX5|A0A287BCX5_PIG;sp|Q29048|VATA_PIG	tr|A0A287BCX5|A0A287BCX5_PIG;sp|Q29048|VATA_PIG	6;6	6;6	6;6	tr|A0A287BCX5|A0A287BCX5_PIG H(+)-transporting two-sector ATPase OS=Sus scrofa OX=9823 GN=ATP6V1A PE=1 SV=1;sp|Q29048|VATA_PIG V-type proton ATPase catalytic subunit A OS=Sus scrofa OX=9823 GN=ATP6V1A PE=2 SV=2	2	6	6	6	0	0	0	5	0	0	0	0	1	0	0	0	5	0	0	0	0	1	0	0	0	5	0	0	0	0	1	11.2	11.2	11.2	64.182	581	581;617	4.83				5
sp|Q29122|MYO6_PIG	sp|Q29122|MYO6_PIG	21	21	21	sp|Q29122|MYO6_PIG Unconventional myosin-VI OS=Sus scrofa OX=9823 GN=MYO6 PE=1 SV=1	1	21	21	21	1	20	8	0	0	0	0	0	0	1	20	8	0	0	0	0	0	0	1	20	8	0	0	0	0	0	0	21.9	21.9	21.9	144.86	1254	1254	2.23	1	21	8
sp|Q29308|RS19_PIG	sp|Q29308|RS19_PIG	4	4	4	sp|Q29308|RS19_PIG 40S ribosomal protein S19 (Fragment) OS=Sus scrofa OX=9823 GN=RPS19 PE=2 SV=3	1	4	4	4	0	0	0	0	0	0	0	0	4	0	0	0	0	0	0	0	0	4	0	0	0	0	0	0	0	0	4	23.5	23.5	23.5	14.984	136	136	9
sp|Q29594|KCRB_PIG	sp|Q29594|KCRB_PIG	13	13	13	sp|Q29594|KCRB_PIG Creatine kinase B-type OS=Sus scrofa OX=9823 GN=CKB PE=2 SV=2	1	13	13	13	0	0	0	0	0	13	2	0	1	0	0	0	0	0	13	2	0	1	0	0	0	0	0	13	2	0	1	53.5	53.5	53.5	42.657	381	381	6.25						17
tr|A0A8D1VYM7|A0A8D1VYM7_PIG;sp|Q767L0|ABCF1_PIG	tr|A0A8D1VYM7|A0A8D1VYM7_PIG;sp|Q767L0|ABCF1_PIG	7;7	7;7	7;7	tr|A0A8D1VYM7|A0A8D1VYM7_PIG Uncharacterized protein OS=Sus scrofa OX=9823 PE=4 SV=1;sp|Q767L0|ABCF1_PIG ATP-binding cassette sub-family F member 1 OS=Sus scrofa OX=9823 GN=ABCF1 PE=3 SV=1	2	7	7	7	0	0	7	0	0	0	0	0	0	0	0	7	0	0	0	0	0	0	0	0	7	0	0	0	0	0	0	11.9	11.9	11.9	91.608	807	807;807	3			7
tr|A0A8D0KD50|A0A8D0KD50_PIG;sp|Q95266|KCC2D_PIG	tr|A0A8D0KD50|A0A8D0KD50_PIG;sp|Q95266|KCC2D_PIG	1;1	1;1	1;1	tr|A0A8D0KD50|A0A8D0KD50_PIG Uncharacterized protein OS=Sus scrofa OX=9823 PE=4 SV=1;sp|Q95266|KCC2D_PIG Calcium/calmodulin-dependent protein kinase type II subunit delta OS=Sus scrofa OX=9823 GN=CAMK2D PE=2 SV=1	2	1	1	1	0	0	0	0	1	0	0	0	0	0	0	0	0	1	0	0	0	0	0	0	0	0	1	0	0	0	0	2.7	2.7	2.7	53.014	476	476;499	5					1
sp|Q9MZ15|VDAC2_PIG	sp|Q9MZ15|VDAC2_PIG	9	9	9	sp|Q9MZ15|VDAC2_PIG Voltage-dependent anion-selective channel protein 2 OS=Sus scrofa OX=9823 GN=VDAC2 PE=2 SV=1	1	9	9	9	2	1	0	0	0	3	9	1	0	2	1	0	0	0	3	9	1	0	2	1	0	0	0	3	9	1	0	34.7	34.7	34.7	31.592	294	294	6.05	2	1				3
sp|Q9MZ16|VDAC1_PIG;tr|A0A2C9F3B2|A0A2C9F3B2_PIG	sp|Q9MZ16|VDAC1_PIG;tr|A0A2C9F3B2|A0A2C9F3B2_PIG	15;12	15;12	15;12	sp|Q9MZ16|VDAC1_PIG Voltage-dependent anion-selective channel protein 1 OS=Sus scrofa OX=9823 GN=VDAC1 PE=2 SV=3;tr|A0A2C9F3B2|A0A2C9F3B2_PIG Voltage-dependent anion-selective channel protein 1 OS=Sus scrofa OX=9823 GN=VDAC1 PE=1 SV=2	2	15	15	15	0	0	0	0	0	0	15	4	1	0	0	0	0	0	0	15	4	1	0	0	0	0	0	0	15	4	1	73.5	73.5	73.5	30.726	283	283;286	7.23
tr|A0A075B7J0|A0A075B7J0_PIG	tr|A0A075B7J0|A0A075B7J0_PIG	3	1	1	tr|A0A075B7J0|A0A075B7J0_PIG Ig-like domain-containing protein OS=Sus scrofa OX=9823 PE=4 SV=7	1	3	1	1	2	0	0	1	0	0	3	2	0	1	0	0	1	0	0	1	1	0	1	0	0	1	0	0	1	1	0	47.5	16.2	16.2	10.41	99	99	5.83	1			1
tr|A0A077ERI3|A0A077ERI3_PIG;tr|Q2NNN0|Q2NNN0_PIG	tr|A0A077ERI3|A0A077ERI3_PIG;tr|Q2NNN0|Q2NNN0_PIG	4;4	4;4	4;4	tr|A0A077ERI3|A0A077ERI3_PIG Cytochrome c oxidase subunit 2 OS=Sus scrofa OX=9823 GN=COX2 PE=3 SV=1;tr|Q2NNN0|Q2NNN0_PIG Cytochrome c oxidase subunit 2 OS=Sus scrofa OX=9823 GN=COX2 PE=3 SV=1	2	4	4	4	0	0	0	0	0	0	0	4	1	0	0	0	0	0	0	0	4	1	0	0	0	0	0	0	0	4	1	18.9	18.9	18.9	26.081	227	227;229	8.2
tr|A0A089QDF5|A0A089QDF5_9LACO	tr|A0A089QDF5|A0A089QDF5_9LACO	1	1	1	tr|A0A089QDF5|A0A089QDF5_9LACO 50S ribosomal protein L5 OS=Ligilactobacillus salivarius OX=1624 GN=rplE PE=3 SV=1	1	1	1	1	1	1	1	1	1	1	1	1	1	1	1	1	1	1	1	1	1	1	1	1	1	1	1	1	1	1	1	4.4	4.4	4.4	20.224	180	180	5.08	3	2	4	2	2	2
tr|A0A0B8RT73|A0A0B8RT73_PIG	tr|A0A0B8RT73|A0A0B8RT73_PIG	5	5	5	tr|A0A0B8RT73|A0A0B8RT73_PIG Mitochondrial 2-oxoglutarate/malate carrier protein OS=Sus scrofa domesticus OX=9825 GN=SLC25A11 PE=3 SV=1	1	5	5	5	2	3	0	0	0	0	5	0	0	2	3	0	0	0	0	5	0	0	2	3	0	0	0	0	5	0	0	25.5	25.5	25.5	34.106	314	314	4.75	2	3
tr|A0A0B8RZJ8|A0A0B8RZJ8_PIG	tr|A0A0B8RZJ8|A0A0B8RZJ8_PIG	6	6	6	tr|A0A0B8RZJ8|A0A0B8RZJ8_PIG Guanine nucleotide binding protein (G protein), beta polypeptide 1 OS=Sus scrofa domesticus OX=9825 GN=GNB1 PE=3 SV=1	1	6	6	6	1	0	0	0	0	5	6	0	0	1	0	0	0	0	5	6	0	0	1	0	0	0	0	5	6	0	0	23.8	23.8	23.8	37.377	340	340	6.08	1					5
tr|A0A0B8S031|A0A0B8S031_PIG	tr|A0A0B8S031|A0A0B8S031_PIG	21	21	21	tr|A0A0B8S031|A0A0B8S031_PIG Pyruvate kinase OS=Sus scrofa domesticus OX=9825 GN=PKM PE=3 SV=1	1	21	21	21	8	6	2	20	1	1	0	0	0	8	6	2	20	1	1	0	0	0	8	6	2	20	1	1	0	0	0	46.9	46.9	46.9	57.877	531	531	3.15	8	6	2	23	1	1
tr|A0A140H1A1|A0A140H1A1_PIG;tr|A7LGJ4|A7LGJ4_PIG	tr|A0A140H1A1|A0A140H1A1_PIG;tr|A7LGJ4|A7LGJ4_PIG	6;3	6;3	6;3	tr|A0A140H1A1|A0A140H1A1_PIG Glucose transporter type 1, erythrocyte/brain (Fragment) OS=Sus scrofa OX=9823 GN=SLC2A1 PE=2 SV=1;tr|A7LGJ4|A7LGJ4_PIG Solute carrier family 2 member 1 (Fragment) OS=Sus scrofa OX=9823 GN=Slc2a1 PE=2 SV=1	2	6	6	6	6	5	5	2	2	3	2	1	0	6	5	5	2	2	3	2	1	0	6	5	5	2	2	3	2	1	0	12.7	12.7	12.7	45.863	416	416;153	3.38	7	6	5	2	2	4
tr|A0A1B0UGS1|A0A1B0UGS1_PIG	tr|A0A1B0UGS1|A0A1B0UGS1_PIG	1	1	1	tr|A0A1B0UGS1|A0A1B0UGS1_PIG Orthodenticle homeobox 2 (Fragment) OS=Sus scrofa OX=9823 GN=OTX2 PE=2 SV=1	1	1	1	1	0	0	0	0	0	1	1	0	0	0	0	0	0	0	1	1	0	0	0	0	0	0	0	1	1	0	0	4.2	4.2	4.2	31.521	288	288	6.5						1
tr|A0A286ZIE8|A0A286ZIE8_PIG	tr|A0A286ZIE8|A0A286ZIE8_PIG	11	3	3	tr|A0A286ZIE8|A0A286ZIE8_PIG ADP/ATP translocase OS=Sus scrofa OX=9823 GN=SLC25A4 PE=1 SV=1	1	11	3	3	9	8	4	4	1	2	7	1	1	3	2	0	0	0	0	1	0	0	3	2	0	0	0	0	1	0	0	45.3	10.7	10.7	33.026	298	298	2.33	3	2
tr|A0A286ZJ53|A0A286ZJ53_PIG	tr|A0A286ZJ53|A0A286ZJ53_PIG	3	3	3	tr|A0A286ZJ53|A0A286ZJ53_PIG Kinesin light chain 2 OS=Sus scrofa OX=9823 GN=KLC2 PE=4 SV=2	1	3	3	3	0	0	0	0	0	0	0	3	0	0	0	0	0	0	0	0	3	0	0	0	0	0	0	0	0	3	0	14	14	14	36.314	329	329	8
tr|A0A286ZKD4|A0A286ZKD4_PIG	tr|A0A286ZKD4|A0A286ZKD4_PIG	12	9	9	tr|A0A286ZKD4|A0A286ZKD4_PIG Solute carrier family 25 member 13 OS=Sus scrofa OX=9823 GN=SLC25A13 PE=1 SV=2	1	12	9	9	1	0	0	10	0	0	0	1	0	1	0	0	7	0	0	0	1	0	1	0	0	7	0	0	0	1	0	23.3	19	19	73.381	664	664	4.1	1			8
tr|A0A286ZKG9|A0A286ZKG9_PIG	tr|A0A286ZKG9|A0A286ZKG9_PIG	1	1	1	tr|A0A286ZKG9|A0A286ZKG9_PIG Peptidyl-prolyl cis-trans isomerase OS=Sus scrofa OX=9823 GN=PPIB PE=1 SV=1	1	1	1	1	0	0	0	0	0	0	0	1	0	0	0	0	0	0	0	0	1	0	0	0	0	0	0	0	0	1	0	6.4	6.4	6.4	22.283	202	202	8
tr|A0A286ZKP8|A0A286ZKP8_PIG	tr|A0A286ZKP8|A0A286ZKP8_PIG	1	1	1	tr|A0A286ZKP8|A0A286ZKP8_PIG Nuclear receptor subfamily 2 group E member 3 OS=Sus scrofa OX=9823 GN=NR2E3 PE=1 SV=2	1	1	1	1	0	0	0	0	0	1	0	0	0	0	0	0	0	0	1	0	0	0	0	0	0	0	0	1	0	0	0	2.3	2.3	2.3	43.747	399	399	6						1
tr|A0A286ZKX2|A0A286ZKX2_PIG	tr|A0A286ZKX2|A0A286ZKX2_PIG	2	2	2	tr|A0A286ZKX2|A0A286ZKX2_PIG Citrate synthase OS=Sus scrofa OX=9823 GN=CS PE=1 SV=2	1	2	2	2	0	0	0	0	0	2	0	0	0	0	0	0	0	0	2	0	0	0	0	0	0	0	0	2	0	0	0	5.5	5.5	5.5	44.687	399	399	6						2
tr|A0A286ZL51|A0A286ZL51_PIG	tr|A0A286ZL51|A0A286ZL51_PIG	1	1	1	tr|A0A286ZL51|A0A286ZL51_PIG Ribosomal protein L23a OS=Sus scrofa OX=9823 GN=RPL23A PE=1 SV=2	1	1	1	1	0	0	0	0	0	0	0	1	0	0	0	0	0	0	0	0	1	0	0	0	0	0	0	0	0	1	0	8.3	8.3	8.3	17.695	156	156	8
tr|A0A286ZLE4|A0A286ZLE4_PIG;tr|A0A4X1VVK7|A0A4X1VVK7_PIG	tr|A0A286ZLE4|A0A286ZLE4_PIG;tr|A0A4X1VVK7|A0A4X1VVK7_PIG	4;4	4;4	4;4	tr|A0A286ZLE4|A0A286ZLE4_PIG Calnexin OS=Sus scrofa OX=9823 GN=CANX PE=1 SV=1;tr|A0A4X1VVK7|A0A4X1VVK7_PIG Uncharacterized protein OS=Sus scrofa OX=9823 GN=CANX PE=3 SV=1	2	4	4	4	0	0	0	4	0	0	0	0	0	0	0	0	4	0	0	0	0	0	0	0	0	4	0	0	0	0	0	11.6	11.6	11.6	55.231	484	484;553	4				4
tr|A0A286ZLQ8|A0A286ZLQ8_PIG	tr|A0A286ZLQ8|A0A286ZLQ8_PIG	9	9	9	tr|A0A286ZLQ8|A0A286ZLQ8_PIG RALY heterogeneous nuclear ribonucleoprotein OS=Sus scrofa OX=9823 GN=RALY PE=1 SV=1	1	9	9	9	1	1	1	1	0	8	2	0	1	1	1	1	1	0	8	2	0	1	1	1	1	1	0	8	2	0	1	21.9	21.9	21.9	37.392	356	356	5.47	1	1	1	1		10
tr|A0A286ZQQ8|A0A286ZQQ8_PIG	tr|A0A286ZQQ8|A0A286ZQQ8_PIG	7	3	2	tr|A0A286ZQQ8|A0A286ZQQ8_PIG Ig-like domain-containing protein OS=Sus scrofa OX=9823 PE=4 SV=2	1	7	3	2	2	0	2	2	1	3	5	6	2	0	0	0	0	0	1	2	3	1	0	0	0	0	0	0	1	2	0	37.1	19.4	14.3	18.873	175	175	7.57						1
tr|A0A286ZRV9|A0A286ZRV9_PIG	tr|A0A286ZRV9|A0A286ZRV9_PIG	3	1	1	tr|A0A286ZRV9|A0A286ZRV9_PIG Ig-like domain-containing protein OS=Sus scrofa OX=9823 PE=1 SV=1	1	3	1	1	1	0	1	1	1	1	2	3	1	0	0	0	0	0	0	1	1	0	0	0	0	0	0	0	1	1	0	16.1	7.8	7.8	20.793	192	192	7.67
tr|A0A286ZS50|A0A286ZS50_PIG	tr|A0A286ZS50|A0A286ZS50_PIG	1	1	1	tr|A0A286ZS50|A0A286ZS50_PIG 40S ribosomal protein S23 OS=Sus scrofa OX=9823 PE=3 SV=1	1	1	1	1	0	0	0	0	0	0	0	0	1	0	0	0	0	0	0	0	0	1	0	0	0	0	0	0	0	0	1	7.7	7.7	7.7	15.537	143	143	9
tr|A0A286ZSI1|A0A286ZSI1_PIG	tr|A0A286ZSI1|A0A286ZSI1_PIG	3	3	3	tr|A0A286ZSI1|A0A286ZSI1_PIG Beta-A4 crystallin OS=Sus scrofa OX=9823 GN=CRYBA4 PE=1 SV=2	1	3	3	3	0	0	0	0	0	0	0	3	0	0	0	0	0	0	0	0	3	0	0	0	0	0	0	0	0	3	0	19.9	19.9	19.9	22.457	196	196	8
tr|A0A286ZSX6|A0A286ZSX6_PIG	tr|A0A286ZSX6|A0A286ZSX6_PIG	4	1	1	tr|A0A286ZSX6|A0A286ZSX6_PIG Ig-like domain-containing protein OS=Sus scrofa OX=9823 PE=4 SV=2	1	4	1	1	3	2	3	4	4	3	3	3	2	0	0	0	1	1	0	0	0	0	0	0	0	1	1	0	0	0	0	47.3	17	17	12.169	112	112	4.5				1	1
tr|A0A286ZU00|A0A286ZU00_PIG	tr|A0A286ZU00|A0A286ZU00_PIG	7	3	3	tr|A0A286ZU00|A0A286ZU00_PIG DEAD box protein 5 OS=Sus scrofa OX=9823 GN=DDX5 PE=3 SV=1	1	7	3	3	0	0	1	7	0	0	0	0	0	0	0	0	3	0	0	0	0	0	0	0	0	3	0	0	0	0	0	14.6	5.8	5.8	60.575	535	535	4				3
tr|A0A286ZVL0|A0A286ZVL0_PIG;tr|A0A286ZJR3|A0A286ZJR3_PIG	tr|A0A286ZVL0|A0A286ZVL0_PIG;tr|A0A286ZJR3|A0A286ZJR3_PIG	25;21	25;21	25;21	tr|A0A286ZVL0|A0A286ZVL0_PIG Heterogeneous nuclear ribonucleoprotein U OS=Sus scrofa OX=9823 GN=HNRNPU PE=1 SV=1;tr|A0A286ZJR3|A0A286ZJR3_PIG Heterogeneous nuclear ribonucleoprotein U OS=Sus scrofa OX=9823 GN=HNRNPU PE=1 SV=1	2	25	25	25	8	9	25	11	4	2	1	0	0	8	9	25	11	4	2	1	0	0	8	9	25	11	4	2	1	0	0	33.8	33.8	33.8	90.665	825	825;692	3.06	8	10	32	12	4	2
tr|A0A286ZWW2|A0A286ZWW2_PIG	tr|A0A286ZWW2|A0A286ZWW2_PIG	5	1	1	tr|A0A286ZWW2|A0A286ZWW2_PIG Heterogeneous nuclear ribonucleoprotein H2 OS=Sus scrofa OX=9823 GN=HNRNPH2 PE=1 SV=2	1	5	1	1	0	0	0	1	5	2	0	0	0	0	0	0	0	1	0	0	0	0	0	0	0	0	1	0	0	0	0	16.1	4	4	46.283	422	422	5					1
tr|A0A286ZX29|A0A286ZX29_PIG	tr|A0A286ZX29|A0A286ZX29_PIG	1	1	1	tr|A0A286ZX29|A0A286ZX29_PIG Serpin family B member 12 OS=Sus scrofa OX=9823 GN=SERPINB12 PE=3 SV=2	1	1	1	1	0	1	0	0	0	0	0	0	0	0	1	0	0	0	0	0	0	0	0	1	0	0	0	0	0	0	0	3.8	3.8	3.8	48.306	425	425	2		1
tr|A0A286ZXI2|A0A286ZXI2_PIG	tr|A0A286ZXI2|A0A286ZXI2_PIG	3	3	3	tr|A0A286ZXI2|A0A286ZXI2_PIG EWS RNA binding protein 1 OS=Sus scrofa OX=9823 GN=EWSR1 PE=1 SV=2	1	3	3	3	0	0	3	1	0	0	0	0	0	0	0	3	1	0	0	0	0	0	0	0	3	1	0	0	0	0	0	8.8	8.8	8.8	62.508	600	600	3.25			3	1
tr|A0A286ZY21|A0A286ZY21_PIG;tr|A0A480R697|A0A480R697_PIG	tr|A0A286ZY21|A0A286ZY21_PIG;tr|A0A480R697|A0A480R697_PIG	21;19	21;19	21;19	tr|A0A286ZY21|A0A286ZY21_PIG Uncharacterized protein OS=Sus scrofa OX=9823 GN=MATR3 PE=1 SV=1;tr|A0A480R697|A0A480R697_PIG Matrin-3 isoform X1 OS=Sus scrofa OX=9823 PE=4 SV=1	2	21	21	21	0	1	21	4	0	1	0	0	0	0	1	21	4	0	1	0	0	0	0	1	21	4	0	1	0	0	0	29	29	29	93.092	835	835;795	3.18		1	27	4		1
tr|A0A286ZYX8|A0A286ZYX8_PIG	tr|A0A286ZYX8|A0A286ZYX8_PIG	7	7	7	tr|A0A286ZYX8|A0A286ZYX8_PIG Fructose-bisphosphate aldolase OS=Sus scrofa OX=9823 GN=ALDOA PE=1 SV=2	1	7	7	7	0	0	0	0	0	7	0	0	0	0	0	0	0	0	7	0	0	0	0	0	0	0	0	7	0	0	0	29.1	29.1	29.1	39.817	368	368	6						7
tr|A0A287A1G6|A0A287A1G6_PIG	tr|A0A287A1G6|A0A287A1G6_PIG	36	1	1	tr|A0A287A1G6|A0A287A1G6_PIG Hexokinase OS=Sus scrofa OX=9823 GN=HK1 PE=1 SV=2	1	36	1	1	0	0	34	5	1	2	2	0	0	0	0	0	0	0	0	1	0	0	0	0	0	0	0	0	1	0	0	43.4	1.2	1.2	101.97	914	914	7
tr|A0A287A1L1|A0A287A1L1_PIG	tr|A0A287A1L1|A0A287A1L1_PIG	2	2	2	tr|A0A287A1L1|A0A287A1L1_PIG ADP-ribosylation factor 4 OS=Sus scrofa OX=9823 GN=ARF4 PE=1 SV=1	1	2	2	2	0	0	0	0	0	0	0	2	0	0	0	0	0	0	0	0	2	0	0	0	0	0	0	0	0	2	0	20.5	20.5	20.5	17.74	156	156	8
tr|A0A287A4Y3|A0A287A4Y3_PIG	tr|A0A287A4Y3|A0A287A4Y3_PIG	16	2	2	tr|A0A287A4Y3|A0A287A4Y3_PIG Ig-like domain-containing protein OS=Sus scrofa OX=9823 PE=1 SV=1	1	16	2	2	5	1	3	5	2	6	12	15	7	0	0	0	0	0	0	0	2	0	0	0	0	0	0	0	0	2	0	64.2	11.9	11.9	24.721	226	226	8
tr|A0A287A5T1|A0A287A5T1_PIG	tr|A0A287A5T1|A0A287A5T1_PIG	2	2	2	tr|A0A287A5T1|A0A287A5T1_PIG Uncharacterized protein OS=Sus scrofa OX=9823 GN=PCBP4 PE=1 SV=2	1	2	2	2	0	0	0	0	0	2	0	0	0	0	0	0	0	0	2	0	0	0	0	0	0	0	0	2	0	0	0	9.6	9.6	9.6	33.438	323	323	6						2
tr|A0A287A7C0|A0A287A7C0_PIG	tr|A0A287A7C0|A0A287A7C0_PIG	5	5	5	tr|A0A287A7C0|A0A287A7C0_PIG Sidoreflexin OS=Sus scrofa OX=9823 GN=SFXN1 PE=1 SV=2	1	5	5	5	0	0	0	0	0	0	5	0	0	0	0	0	0	0	0	5	0	0	0	0	0	0	0	0	5	0	0	24.5	24.5	24.5	33.904	306	306	7
tr|A0A287A7G8|A0A287A7G8_PIG;tr|Q29574|Q29574_PIG	tr|A0A287A7G8|A0A287A7G8_PIG	15;5	3;0	0;0	tr|A0A287A7G8|A0A287A7G8_PIG Histone H2B OS=Sus scrofa OX=9823 GN=H2BC11 PE=3 SV=1	2	15	3	0	3	2	2	3	1	1	2	3	15	0	0	0	0	0	0	0	0	3	0	0	0	0	0	0	0	0	0	59.1	8.7	0	16.719	149	149;69	9
tr|A0A287A881|A0A287A881_PIG	tr|A0A287A881|A0A287A881_PIG	1	1	1	tr|A0A287A881|A0A287A881_PIG Calcium-transporting ATPase OS=Sus scrofa OX=9823 GN=ATP2B3 PE=1 SV=2	1	1	1	1	1	1	1	0	0	0	0	0	0	1	1	1	0	0	0	0	0	0	1	1	1	0	0	0	0	0	0	1	1	1	123.14	1122	1122	2	1	1	1
tr|A0A8D1S0Z9|A0A8D1S0Z9_PIG;tr|A0A287A8S8|A0A287A8S8_PIG	tr|A0A8D1S0Z9|A0A8D1S0Z9_PIG;tr|A0A287A8S8|A0A287A8S8_PIG	15;15	15;15	14;14	tr|A0A8D1S0Z9|A0A8D1S0Z9_PIG Enolase 1 OS=Sus scrofa OX=9823 GN=ENO1 PE=4 SV=1;tr|A0A287A8S8|A0A287A8S8_PIG 2-phospho-D-glycerate hydro-lyase OS=Sus scrofa OX=9823 GN=ENO1 PE=1 SV=1	2	15	15	14	2	2	0	0	15	1	1	0	1	2	2	0	0	15	1	1	0	1	2	1	0	0	14	0	1	0	1	45.9	45.9	41.5	43.806	405	405;412	4.66	2	3			21	1
tr|A0A287AA79|A0A287AA79_PIG	tr|A0A287AA79|A0A287AA79_PIG	12	12	12	tr|A0A287AA79|A0A287AA79_PIG Heterogeneous nuclear ribonucleoproteins C1/C2 isoform X2 OS=Sus scrofa OX=9823 GN=HNRNPC PE=1 SV=2	1	12	12	12	0	0	0	0	0	12	3	2	1	0	0	0	0	0	12	3	2	1	0	0	0	0	0	12	3	2	1	33.3	33.3	33.3	32.412	294	294	6.48						15
tr|A0A287AAR4|A0A287AAR4_PIG;tr|A0A5S6I3N7|A0A5S6I3N7_PIG	tr|A0A287AAR4|A0A287AAR4_PIG;tr|A0A5S6I3N7|A0A5S6I3N7_PIG	18;15	18;15	8;7	tr|A0A287AAR4|A0A287AAR4_PIG Actin, cytoplasmic 1 OS=Sus scrofa OX=9823 GN=ACTB PE=3 SV=1;tr|A0A5S6I3N7|A0A5S6I3N7_PIG Actin, cytoplasmic 1 OS=Sus scrofa OX=9823 GN=ACTB PE=3 SV=1	2	18	18	8	7	5	2	4	2	18	4	3	2	7	5	2	4	2	18	4	3	2	3	2	1	2	2	8	1	0	0	58.2	58.2	35.4	40.015	359	359;344	4.95	8	5	2	4	2	27
tr|A0A287AEB1|A0A287AEB1_PIG	tr|A0A287AEB1|A0A287AEB1_PIG	1	1	1	tr|A0A287AEB1|A0A287AEB1_PIG Ig-like domain-containing protein OS=Sus scrofa OX=9823 PE=4 SV=1	1	1	1	1	0	0	0	0	0	0	0	1	0	0	0	0	0	0	0	0	1	0	0	0	0	0	0	0	0	1	0	15.1	15.1	15.1	11.458	106	106	8
tr|A0A8D1UWJ1|A0A8D1UWJ1_PIG;tr|A0A287AEL2|A0A287AEL2_PIG;tr|A0A480Q0V6|A0A480Q0V6_PIG;tr|A0A480ZZB1|A0A480ZZB1_PIG;tr|A0A8D1CFP8|A0A8D1CFP8_PIG	tr|A0A8D1UWJ1|A0A8D1UWJ1_PIG;tr|A0A287AEL2|A0A287AEL2_PIG;tr|A0A480Q0V6|A0A480Q0V6_PIG;tr|A0A480ZZB1|A0A480ZZB1_PIG;tr|A0A8D1CFP8|A0A8D1CFP8_PIG	29;29;27;25;16	1;1;1;1;1	0;0;0;0;0	tr|A0A8D1UWJ1|A0A8D1UWJ1_PIG Uncharacterized protein OS=Sus scrofa OX=9823 PE=4 SV=1;tr|A0A287AEL2|A0A287AEL2_PIG IF rod domain-containing protein OS=Sus scrofa OX=9823 GN=KRT14 PE=1 SV=1;tr|A0A480Q0V6|A0A480Q0V6_PIG Keratin, type I cytoskeletal 14 (Fragme	5	29	1	0	14	24	16	14	15	23	12	19	17	0	0	0	0	0	1	0	0	0	0	0	0	0	0	0	0	0	0	45.1	1.9	0	52.737	483	483;514;351;448;452	6						1
tr|A0A8D1MTU5|A0A8D1MTU5_PIG;tr|A0A287AFA5|A0A287AFA5_PIG	tr|A0A8D1MTU5|A0A8D1MTU5_PIG;tr|A0A287AFA5|A0A287AFA5_PIG	8;8	8;8	8;8	tr|A0A8D1MTU5|A0A8D1MTU5_PIG Uncharacterized protein OS=Sus scrofa OX=9823 PE=4 SV=1;tr|A0A287AFA5|A0A287AFA5_PIG Endoplasmin OS=Sus scrofa OX=9823 GN=HSP90B1 PE=1 SV=2	2	8	8	8	0	1	7	0	0	0	0	0	0	0	1	7	0	0	0	0	0	0	0	1	7	0	0	0	0	0	0	13.8	13.8	13.8	86.92	755	755;803	2.89		1	8
tr|A0A287AFC3|A0A287AFC3_PIG	tr|A0A287AFC3|A0A287AFC3_PIG	2	2	2	tr|A0A287AFC3|A0A287AFC3_PIG ELAV-like protein OS=Sus scrofa OX=9823 GN=ELAVL1 PE=1 SV=1	1	2	2	2	0	0	0	0	0	1	2	0	0	0	0	0	0	0	1	2	0	0	0	0	0	0	0	1	2	0	0	7.9	7.9	7.9	33.558	303	303	6.67						1
tr|A0A287AFV4|A0A287AFV4_PIG	tr|A0A287AFV4|A0A287AFV4_PIG	1	1	1	tr|A0A287AFV4|A0A287AFV4_PIG Uncharacterized protein OS=Sus scrofa OX=9823 GN=LOC102162486 PE=1 SV=1	1	1	1	1	0	0	0	0	0	1	1	0	0	0	0	0	0	0	1	1	0	0	0	0	0	0	0	1	1	0	0	5	5	5	35.383	301	301	6.5						1
tr|A0A287AG39|A0A287AG39_PIG	tr|A0A287AG39|A0A287AG39_PIG	3	3	3	tr|A0A287AG39|A0A287AG39_PIG Small nuclear ribonucleoprotein-associated protein OS=Sus scrofa OX=9823 PE=3 SV=1	1	3	3	3	0	0	0	0	0	0	3	0	0	0	0	0	0	0	0	3	0	0	0	0	0	0	0	0	3	0	0	10.4	10.4	10.4	23.67	231	231	7
tr|A0A287AJD3|A0A287AJD3_PIG	tr|A0A287AJD3|A0A287AJD3_PIG	4	4	4	tr|A0A287AJD3|A0A287AJD3_PIG Y-box binding protein 1 OS=Sus scrofa OX=9823 GN=YBX1 PE=1 SV=1	1	4	4	4	0	0	0	0	0	4	0	0	0	0	0	0	0	0	4	0	0	0	0	0	0	0	0	4	0	0	0	29.7	29.7	29.7	30.436	266	266	6						4
tr|A0A287AJQ2|A0A287AJQ2_PIG	tr|A0A287AJQ2|A0A287AJQ2_PIG	6	6	6	tr|A0A287AJQ2|A0A287AJQ2_PIG Phosphoglycerate mutase OS=Sus scrofa OX=9823 GN=PGAM1 PE=1 SV=1	1	6	6	6	0	0	0	0	0	0	6	0	0	0	0	0	0	0	0	6	0	0	0	0	0	0	0	0	6	0	0	39.4	39.4	39.4	28.804	254	254	7
tr|A0A8D2A1H5|A0A8D2A1H5_PIG;tr|A0A287AKA3|A0A287AKA3_PIG	tr|A0A8D2A1H5|A0A8D2A1H5_PIG;tr|A0A287AKA3|A0A287AKA3_PIG	3;3	1;1	1;1	tr|A0A8D2A1H5|A0A8D2A1H5_PIG Uncharacterized protein OS=Sus scrofa OX=9823 PE=4 SV=1;tr|A0A287AKA3|A0A287AKA3_PIG Core histone macro-H2A OS=Sus scrofa OX=9823 GN=MACROH2A2 PE=1 SV=1	2	3	1	1	0	0	0	0	0	3	2	2	2	0	0	0	0	0	1	0	0	0	0	0	0	0	0	1	0	0	0	13.6	4.3	4.3	30.223	279	279;372	6						1
tr|A0A287ALJ6|A0A287ALJ6_PIG	tr|A0A287ALJ6|A0A287ALJ6_PIG	7	2	2	tr|A0A287ALJ6|A0A287ALJ6_PIG Ig-like domain-containing protein OS=Sus scrofa OX=9823 PE=4 SV=1	1	7	2	2	1	1	1	1	1	1	1	7	1	0	0	0	0	0	0	0	2	0	0	0	0	0	0	0	0	2	0	42.3	15.4	15.4	17.07	156	156	8
tr|A0A287AMK0|A0A287AMK0_PIG;tr|A0A8D1G6L9|A0A8D1G6L9_PIG	tr|A0A287AMK0|A0A287AMK0_PIG;tr|A0A8D1G6L9|A0A8D1G6L9_PIG	15;15	12;12	11;11	tr|A0A287AMK0|A0A287AMK0_PIG Albumin OS=Sus scrofa OX=9823 GN=ALB PE=1 SV=1;tr|A0A8D1G6L9|A0A8D1G6L9_PIG Uncharacterized protein OS=Sus scrofa OX=9823 PE=4 SV=1	2	15	12	11	2	1	6	12	2	0	0	0	0	0	0	5	10	2	0	0	0	0	0	0	5	9	2	0	0	0	0	30	25.1	22.9	67.168	586	586;606	3.82			5	10	2
tr|A0A8D0JLM8|A0A8D0JLM8_PIG;tr|A0A287ANH6|A0A287ANH6_PIG	tr|A0A8D0JLM8|A0A8D0JLM8_PIG;tr|A0A287ANH6|A0A287ANH6_PIG	2;2	1;1	1;1	tr|A0A8D0JLM8|A0A8D0JLM8_PIG Uncharacterized protein OS=Sus scrofa OX=9823 PE=4 SV=1;tr|A0A287ANH6|A0A287ANH6_PIG 2-phospho-D-glycerate hydro-lyase OS=Sus scrofa OX=9823 GN=ENO2 PE=1 SV=2	2	2	1	1	0	1	0	0	1	2	0	0	0	0	0	0	0	0	1	0	0	0	0	0	0	0	0	1	0	0	0	10.9	5.1	5.1	32.635	312	312;391	6						1
tr|A0A287APR1|A0A287APR1_PIG	tr|A0A287APR1|A0A287APR1_PIG	2	2	2	tr|A0A287APR1|A0A287APR1_PIG 60S ribosomal protein L18a OS=Sus scrofa OX=9823 GN=RPL18A PE=1 SV=1	1	2	2	2	0	0	0	0	0	1	0	1	0	0	0	0	0	0	1	0	1	0	0	0	0	0	0	1	0	1	0	9.4	9.4	9.4	26.047	224	224	7						1
tr|A0A8D1DW67|A0A8D1DW67_PIG;tr|A0A287AQG9|A0A287AQG9_PIG	tr|A0A8D1DW67|A0A8D1DW67_PIG;tr|A0A287AQG9|A0A287AQG9_PIG	1;1	1;1	1;1	tr|A0A8D1DW67|A0A8D1DW67_PIG Uncharacterized protein OS=Sus scrofa OX=9823 PE=4 SV=1;tr|A0A287AQG9|A0A287AQG9_PIG POF1B actin binding protein OS=Sus scrofa OX=9823 GN=POF1B PE=1 SV=1	2	1	1	1	0	1	0	0	0	0	0	0	0	0	1	0	0	0	0	0	0	0	0	1	0	0	0	0	0	0	0	2.2	2.2	2.2	58.7	503	503;530	2		1
tr|A0A287AR20|A0A287AR20_PIG	tr|A0A287AR20|A0A287AR20_PIG	9	9	9	tr|A0A287AR20|A0A287AR20_PIG Beta-B2 crystallin OS=Sus scrofa OX=9823 GN=CRYBB2 PE=1 SV=1	1	9	9	9	0	0	0	0	0	1	7	5	1	0	0	0	0	0	1	7	5	1	0	0	0	0	0	1	7	5	1	45.9	45.9	45.9	23.289	205	205	7.43						1
tr|A0A287ASI0|A0A287ASI0_PIG	tr|A0A287ASI0|A0A287ASI0_PIG	6	1	1	tr|A0A287ASI0|A0A287ASI0_PIG Keratin 7 OS=Sus scrofa OX=9823 GN=KRT7 PE=3 SV=1	1	6	1	1	4	5	2	2	1	2	3	3	3	1	1	0	0	0	0	0	0	0	1	1	0	0	0	0	0	0	0	9.3	2.6	2.6	50.787	454	454	1.5	1	1
tr|A0A287AT59|A0A287AT59_PIG	tr|A0A287AT59|A0A287AT59_PIG	3	3	3	tr|A0A287AT59|A0A287AT59_PIG Amino acid transporter OS=Sus scrofa OX=9823 GN=SLC1A2 PE=1 SV=1	1	3	3	3	3	1	0	0	0	0	0	0	0	3	1	0	0	0	0	0	0	0	3	1	0	0	0	0	0	0	0	4.9	4.9	4.9	60.1	554	554	1.2	4	1
tr|A0A287ATN8|A0A287ATN8_PIG	tr|A0A287ATN8|A0A287ATN8_PIG	4	4	4	tr|A0A287ATN8|A0A287ATN8_PIG 60 kDa chaperonin OS=Sus scrofa OX=9823 GN=HSPD1 PE=1 SV=1	1	4	4	4	0	1	0	4	1	0	0	0	0	0	1	0	4	1	0	0	0	0	0	1	0	4	1	0	0	0	0	14.5	14.5	14.5	50.213	468	468	3.83		1		4	1
tr|A0A287AUX8|A0A287AUX8_PIG	tr|A0A287AUX8|A0A287AUX8_PIG	1	1	1	tr|A0A287AUX8|A0A287AUX8_PIG CCT-gamma OS=Sus scrofa OX=9823 GN=CCT3 PE=1 SV=1	1	1	1	1	0	0	0	1	0	0	0	0	0	0	0	0	1	0	0	0	0	0	0	0	0	1	0	0	0	0	0	2.2	2.2	2.2	54.945	495	495	4				1
tr|A0A287AVI5|A0A287AVI5_PIG	tr|A0A287AVI5|A0A287AVI5_PIG	2	2	2	tr|A0A287AVI5|A0A287AVI5_PIG Ribonuclease P OS=Sus scrofa OX=9823 GN=PRORP PE=1 SV=2	1	2	2	2	0	0	0	0	1	0	1	0	0	0	0	0	0	1	0	1	0	0	0	0	0	0	1	0	1	0	0	3.7	3.7	3.7	95.901	835	835	6					1
tr|A0A287AVQ0|A0A287AVQ0_PIG	tr|A0A287AVQ0|A0A287AVQ0_PIG	10	2	2	tr|A0A287AVQ0|A0A287AVQ0_PIG ADP/ATP translocase OS=Sus scrofa OX=9823 GN=SLC25A6 PE=3 SV=1	1	10	2	2	9	9	6	5	1	3	7	2	1	2	2	1	1	0	0	1	1	0	2	2	1	1	0	0	1	1	0	33.5	5.6	5.6	38.52	355	355	3.5	2	2	1	1
tr|A0A287AW15|A0A287AW15_PIG	tr|A0A287AW15|A0A287AW15_PIG	4	4	4	tr|A0A287AW15|A0A287AW15_PIG Solute carrier family 6 member 11 OS=Sus scrofa OX=9823 GN=SLC6A11 PE=1 SV=2	1	4	4	4	4	1	1	1	0	0	0	0	0	4	1	1	1	0	0	0	0	0	4	1	1	1	0	0	0	0	0	8.2	8.2	8.2	67.846	608	608	1.86	4	1	1	1
tr|A0A287AWI9|A0A287AWI9_PIG	tr|A0A287AWI9|A0A287AWI9_PIG	2	1	1	tr|A0A287AWI9|A0A287AWI9_PIG Elongation factor 2 OS=Sus scrofa OX=9823 PE=3 SV=1	1	2	1	1	0	0	2	0	0	0	0	0	0	0	0	1	0	0	0	0	0	0	0	0	1	0	0	0	0	0	0	3.3	2.1	2.1	95.353	858	858	3			1
tr|A0A287AWM5|A0A287AWM5_PIG	tr|A0A287AWM5|A0A287AWM5_PIG	1	1	1	tr|A0A287AWM5|A0A287AWM5_PIG Synaptogyrin 1 OS=Sus scrofa OX=9823 GN=SYNGR1 PE=1 SV=2	1	1	1	1	0	0	0	0	0	0	1	0	0	0	0	0	0	0	0	1	0	0	0	0	0	0	0	0	1	0	0	7.1	7.1	7.1	18.476	168	168	7
tr|A0A287AXR5|A0A287AXR5_PIG;tr|A0A480PLY3|A0A480PLY3_PIG	tr|A0A287AXR5|A0A287AXR5_PIG;tr|A0A480PLY3|A0A480PLY3_PIG	7;7	7;7	7;7	tr|A0A287AXR5|A0A287AXR5_PIG Tyrosine 3-monooxygenase/tryptophan 5-monooxygenase activation protein zeta OS=Sus scrofa OX=9823 GN=YWHAZ PE=1 SV=1;tr|A0A480PLY3|A0A480PLY3_PIG 14-3-3 protein zeta/delta OS=Sus scrofa OX=9823 GN=YWHAZ PE=1 SV=1	2	7	7	7	0	0	0	0	0	0	7	0	0	0	0	0	0	0	0	7	0	0	0	0	0	0	0	0	7	0	0	36.3	36.3	36.3	26.683	234	234;245	7
tr|K7ZJP7|K7ZJP7_PIG;tr|A0A287B5C1|A0A287B5C1_PIG;CON__Q1RMK2	tr|K7ZJP7|K7ZJP7_PIG;tr|A0A287B5C1|A0A287B5C1_PIG	23;23;1	23;23;1	23;23;1	tr|K7ZJP7|K7ZJP7_PIG IgM heavy chain constant region (Fragment) OS=Sus scrofa OX=9823 GN=IGHM PE=4 SV=1;tr|A0A287B5C1|A0A287B5C1_PIG Uncharacterized protein OS=Sus scrofa OX=9823 PE=4 SV=2	3	23	23	23	19	18	19	23	14	13	8	3	2	19	18	19	23	14	13	8	3	2	19	18	19	23	14	13	8	3	2	75.8	75.8	75.8	49.282	455	455;470;597	3.74	25	23	28	46	22	16
tr|A0A287B6M0|A0A287B6M0_PIG	tr|A0A287B6M0|A0A287B6M0_PIG	9	9	9	tr|A0A287B6M0|A0A287B6M0_PIG Carbonic anhydrase OS=Sus scrofa OX=9823 GN=CA2 PE=1 SV=2	1	9	9	9	0	0	0	0	0	0	9	0	0	0	0	0	0	0	0	9	0	0	0	0	0	0	0	0	9	0	0	35.1	35.1	35.1	34.149	305	305	7
tr|A0A287B6M7|A0A287B6M7_PIG	tr|A0A287B6M7|A0A287B6M7_PIG	1	1	1	tr|A0A287B6M7|A0A287B6M7_PIG Aspartate beta-hydroxylase OS=Sus scrofa OX=9823 GN=ASPH PE=1 SV=1	1	1	1	1	0	0	0	0	0	1	0	1	0	0	0	0	0	0	1	0	1	0	0	0	0	0	0	1	0	1	0	8.7	8.7	8.7	22.3	208	208	7						1
tr|A0A287B6Y1|A0A287B6Y1_PIG	tr|A0A287B6Y1|A0A287B6Y1_PIG	2	2	2	tr|A0A287B6Y1|A0A287B6Y1_PIG 60S ribosomal protein L30 OS=Sus scrofa OX=9823 GN=RPL30 PE=1 SV=1	1	2	2	2	0	0	0	0	0	0	0	0	2	0	0	0	0	0	0	0	0	2	0	0	0	0	0	0	0	0	2	24.3	24.3	24.3	12.784	115	115	9
tr|A0A287B7T5|A0A287B7T5_PIG	tr|A0A287B7T5|A0A287B7T5_PIG	2	2	2	tr|A0A287B7T5|A0A287B7T5_PIG V-type proton ATPase subunit G OS=Sus scrofa OX=9823 GN=TMEM268 PE=1 SV=1	1	2	2	2	0	0	0	0	0	0	0	0	2	0	0	0	0	0	0	0	0	2	0	0	0	0	0	0	0	0	2	18.3	18.3	18.3	12.79	109	109	9
tr|A0A287B857|A0A287B857_PIG	tr|A0A287B857|A0A287B857_PIG	2	2	2	tr|A0A287B857|A0A287B857_PIG Uncharacterized protein OS=Sus scrofa OX=9823 GN=STPG4 PE=1 SV=1	1	2	2	2	0	0	0	0	0	0	0	0	2	0	0	0	0	0	0	0	0	2	0	0	0	0	0	0	0	0	2	36.1	36.1	36.1	9.3542	83	83	9
tr|A0A287B950|A0A287B950_PIG	tr|A0A287B950|A0A287B950_PIG	1	1	1	tr|A0A287B950|A0A287B950_PIG Elongin-C OS=Sus scrofa OX=9823 GN=ELOC PE=1 SV=1	1	1	1	1	0	0	0	0	0	0	0	0	1	0	0	0	0	0	0	0	0	1	0	0	0	0	0	0	0	0	1	17.9	17.9	17.9	12.455	112	112	9
tr|A0A287B9G0|A0A287B9G0_PIG	tr|A0A287B9G0|A0A287B9G0_PIG	1	1	1	tr|A0A287B9G0|A0A287B9G0_PIG Aldehyde dehydrogenase 3 family member A2 OS=Sus scrofa OX=9823 GN=ALDH3A2 PE=1 SV=2	1	1	1	1	0	0	0	0	1	0	0	0	0	0	0	0	0	1	0	0	0	0	0	0	0	0	1	0	0	0	0	3.8	3.8	3.8	43.656	393	393	5					1
tr|A0A287BA37|A0A287BA37_PIG	tr|A0A287BA37|A0A287BA37_PIG	11	11	11	tr|A0A287BA37|A0A287BA37_PIG Synaptosomal-associated protein OS=Sus scrofa OX=9823 GN=SNAP25 PE=1 SV=1	1	11	11	11	0	0	0	0	0	0	10	0	3	0	0	0	0	0	0	10	0	3	0	0	0	0	0	0	10	0	3	59.2	59.2	59.2	23.315	206	206	7.43
tr|A0A287BFU3|A0A287BFU3_PIG	tr|A0A287BFU3|A0A287BFU3_PIG	1	1	1	tr|A0A287BFU3|A0A287BFU3_PIG High mobility group protein B1 OS=Sus scrofa OX=9823 GN=HMGB1 PE=1 SV=1	1	1	1	1	0	0	0	0	0	0	1	0	0	0	0	0	0	0	0	1	0	0	0	0	0	0	0	0	1	0	0	7.5	7.5	7.5	18.379	159	159	7
tr|A0A287BHE7|A0A287BHE7_PIG	tr|A0A287BHE7|A0A287BHE7_PIG	3	3	3	tr|A0A287BHE7|A0A287BHE7_PIG 40S ribosomal protein S14 OS=Sus scrofa OX=9823 PE=3 SV=1	1	3	3	3	0	0	0	0	0	0	0	0	3	0	0	0	0	0	0	0	0	3	0	0	0	0	0	0	0	0	3	32.5	32.5	32.5	16.273	151	151	9
tr|A0A8D0TZU7|A0A8D0TZU7_PIG;tr|A0A287BHY5|A0A287BHY5_PIG	tr|A0A8D0TZU7|A0A8D0TZU7_PIG;tr|A0A287BHY5|A0A287BHY5_PIG	12;12	2;2	2;2	tr|A0A8D0TZU7|A0A8D0TZU7_PIG Uncharacterized protein OS=Sus scrofa OX=9823 GN=KRT2 PE=4 SV=1;tr|A0A287BHY5|A0A287BHY5_PIG Keratin 2 OS=Sus scrofa OX=9823 GN=KRT2 PE=1 SV=1	2	12	2	2	8	9	7	8	8	10	7	7	9	0	0	0	0	0	0	1	0	2	0	0	0	0	0	0	1	0	2	18.3	6.9	6.9	65.638	638	638;639	8.33
tr|A0A287BI76|A0A287BI76_PIG	tr|A0A287BI76|A0A287BI76_PIG	4	4	4	tr|A0A287BI76|A0A287BI76_PIG Amino acid transporter OS=Sus scrofa OX=9823 GN=SLC1A3 PE=1 SV=1	1	4	4	4	3	3	3	3	2	2	2	0	0	3	3	3	3	2	2	2	0	0	3	3	3	3	2	2	2	0	0	14.2	14.2	14.2	47	430	430	3.64	4	4	5	4	3	2
tr|A0A287BMU4|A0A287BMU4_PIG	tr|A0A287BMU4|A0A287BMU4_PIG	1	1	1	tr|A0A287BMU4|A0A287BMU4_PIG Protein transport protein Sec61 subunit beta OS=Sus scrofa OX=9823 GN=SEC61B PE=1 SV=1	1	1	1	1	0	0	0	0	0	0	0	0	1	0	0	0	0	0	0	0	0	1	0	0	0	0	0	0	0	0	1	15.6	15.6	15.6	9.9743	96	96	9
tr|A0A287BP82|A0A287BP82_PIG	tr|A0A287BP82|A0A287BP82_PIG	8	8	8	tr|A0A287BP82|A0A287BP82_PIG Anion exchange protein OS=Sus scrofa OX=9823 GN=SLC4A7 PE=1 SV=2	1	8	8	8	6	3	2	0	0	0	0	0	0	6	3	2	0	0	0	0	0	0	6	3	2	0	0	0	0	0	0	9.6	9.6	9.6	116.7	1034	1034	1.67	6	4	2
tr|A0A287BPI6|A0A287BPI6_PIG	tr|A0A287BPI6|A0A287BPI6_PIG	4	4	4	tr|A0A287BPI6|A0A287BPI6_PIG Retinal G protein coupled receptor OS=Sus scrofa OX=9823 GN=RGR PE=1 SV=1	1	4	4	4	3	2	1	0	0	0	0	0	0	3	2	1	0	0	0	0	0	0	3	2	1	0	0	0	0	0	0	19	19	19	30.454	273	273	1.62	4	3	1
tr|A0A287BQU7|A0A287BQU7_PIG	tr|A0A287BQU7|A0A287BQU7_PIG	2	2	2	tr|A0A287BQU7|A0A287BQU7_PIG Small nuclear ribonucleoprotein Sm D2 OS=Sus scrofa OX=9823 GN=SNRPD2 PE=1 SV=1	1	2	2	2	0	0	0	0	0	0	0	0	2	0	0	0	0	0	0	0	0	2	0	0	0	0	0	0	0	0	2	23.7	23.7	23.7	13.527	118	118	9
tr|A0A287BQW3|A0A287BQW3_PIG	tr|A0A287BQW3|A0A287BQW3_PIG	4	4	4	tr|A0A287BQW3|A0A287BQW3_PIG Histone H1.0 OS=Sus scrofa OX=9823 GN=H1-0 PE=1 SV=1	1	4	4	4	0	0	0	0	0	0	4	2	2	0	0	0	0	0	0	4	2	2	0	0	0	0	0	0	4	2	2	18	18	18	20.891	194	194	7.69
tr|A0A287BRP2|A0A287BRP2_PIG	tr|A0A287BRP2|A0A287BRP2_PIG	7	6	6	tr|A0A287BRP2|A0A287BRP2_PIG Guanine nucleotide-binding protein G(T) subunit alpha-1 isoform X2 OS=Sus scrofa OX=9823 GN=GNAT1 PE=1 SV=1	1	7	6	6	4	2	1	1	0	7	2	0	0	4	1	1	1	0	6	1	0	0	4	1	1	1	0	6	1	0	0	26	22.9	22.9	39.979	350	350	4	4	1	1	1		6
tr|A0A3G5MVI8|A0A3G5MVI8_PIG	tr|A0A3G5MVI8|A0A3G5MVI8_PIG	2	2	2	tr|A0A3G5MVI8|A0A3G5MVI8_PIG MHC class I antigen (Fragment) OS=Sus scrofa OX=9823 GN=SLA-1 PE=2 SV=1	1	2	2	2	0	0	0	0	0	2	0	0	0	0	0	0	0	0	2	0	0	0	0	0	0	0	0	2	0	0	0	6.7	6.7	6.7	38.425	341	341	6						2
tr|A0A480ECX1|A0A480ECX1_PIG;tr|A0A286ZPC8|A0A286ZPC8_PIG;tr|A0A4X1UED9|A0A4X1UED9_PIG	tr|A0A480ECX1|A0A480ECX1_PIG;tr|A0A286ZPC8|A0A286ZPC8_PIG	24;20;8	24;20;8	21;17;5	tr|A0A480ECX1|A0A480ECX1_PIG Heat shock cognate 71 kDa protein isoform X1 OS=Sus scrofa OX=9823 PE=3 SV=1;tr|A0A286ZPC8|A0A286ZPC8_PIG Uncharacterized protein OS=Sus scrofa OX=9823 GN=HSPA8 PE=1 SV=1	3	24	24	21	3	1	1	24	3	1	0	1	0	3	1	1	24	3	1	0	1	0	2	1	0	21	1	1	0	1	0	48.6	48.6	44.9	70.865	646	646;493;630	3.93	3	1	1	32	3	1
tr|A0A8D1JB64|A0A8D1JB64_PIG;tr|A0A480HAQ4|A0A480HAQ4_PIG	tr|A0A8D1JB64|A0A8D1JB64_PIG;tr|A0A480HAQ4|A0A480HAQ4_PIG	21;21	21;21	21;21	tr|A0A8D1JB64|A0A8D1JB64_PIG Junction plakoglobin OS=Sus scrofa OX=9823 PE=4 SV=1;tr|A0A480HAQ4|A0A480HAQ4_PIG Junction plakoglobin OS=Sus scrofa OX=9823 PE=3 SV=1	2	21	21	21	1	17	3	8	0	10	2	9	4	1	17	3	8	0	10	2	9	4	1	17	3	8	0	10	2	9	4	38.8	38.8	38.8	73.982	677	677;716	4.68	1	23	3	9		11
tr|A0A480HYV8|A0A480HYV8_PIG	tr|A0A480HYV8|A0A480HYV8_PIG	10	10	10	tr|A0A480HYV8|A0A480HYV8_PIG Fibronectin OS=Sus scrofa OX=9823 PE=4 SV=1	1	10	10	10	10	2	0	0	0	0	0	0	0	10	2	0	0	0	0	0	0	0	10	2	0	0	0	0	0	0	0	6.7	6.7	6.7	239.72	2177	2177	1.17	10	2
tr|A0A480LAT2|A0A480LAT2_PIG;tr|A0A480IQL7|A0A480IQL7_PIG;tr|A0A8D0VA89|A0A8D0VA89_PIG	tr|A0A480LAT2|A0A480LAT2_PIG;tr|A0A480IQL7|A0A480IQL7_PIG	22;22;8	22;22;8	20;20;7	tr|A0A480LAT2|A0A480LAT2_PIG Core histone macro-H2A OS=Sus scrofa OX=9823 GN=MACROH2A1 PE=1 SV=1;tr|A0A480IQL7|A0A480IQL7_PIG Core histone macro-H2A OS=Sus scrofa OX=9823 PE=4 SV=1	3	22	22	20	4	1	1	0	0	20	6	4	4	4	1	1	0	0	20	6	4	4	4	1	1	0	0	18	4	2	2	60.6	60.6	58.2	39.546	371	371;368;166	6.06	4	1	1			29
tr|A0A480J9N1|A0A480J9N1_PIG	tr|A0A480J9N1|A0A480J9N1_PIG	20	5	5	tr|A0A480J9N1|A0A480J9N1_PIG Myosin-11 OS=Sus scrofa OX=9823 PE=3 SV=1	1	20	5	5	2	19	1	0	0	0	0	0	0	0	5	0	0	0	0	0	0	0	0	5	0	0	0	0	0	0	0	14.7	4.4	4.4	223.33	1931	1931	2		6
tr|A0A480JNI2|A0A480JNI2_PIG	tr|A0A480JNI2|A0A480JNI2_PIG	17	1	1	tr|A0A480JNI2|A0A480JNI2_PIG Keratin, type II cytoskeletal 5 OS=Sus scrofa OX=9823 PE=3 SV=1	1	17	1	1	8	11	9	8	6	10	7	8	6	0	0	0	0	0	0	0	1	0	0	0	0	0	0	0	0	1	0	20.3	3.5	3.5	63.028	602	602	8
tr|A0A480JW24|A0A480JW24_PIG	tr|A0A480JW24|A0A480JW24_PIG	1	1	1	tr|A0A480JW24|A0A480JW24_PIG N6-adenosine-methyltransferase catalytic subunit OS=Sus scrofa OX=9823 PE=4 SV=1	1	1	1	1	0	0	0	0	0	0	0	0	1	0	0	0	0	0	0	0	0	1	0	0	0	0	0	0	0	0	1	6.2	6.2	6.2	35.509	325	325	9
tr|A0A480L3S8|A0A480L3S8_PIG	tr|A0A480L3S8|A0A480L3S8_PIG	62	8	0	tr|A0A480L3S8|A0A480L3S8_PIG Myosin-10 OS=Sus scrofa OX=9823 PE=3 SV=1	1	62	8	0	4	60	4	0	0	0	0	0	0	1	7	0	0	0	0	0	0	0	0	0	0	0	0	0	0	0	0	41.2	6.2	0	227.89	1969	1969	1.89	1	8
tr|A0A480LD68|A0A480LD68_PIG	tr|A0A480LD68|A0A480LD68_PIG	11	11	11	tr|A0A480LD68|A0A480LD68_PIG Nucleolin OS=Sus scrofa OX=9823 PE=4 SV=1	1	11	11	11	0	0	11	3	0	0	0	0	0	0	0	11	3	0	0	0	0	0	0	0	11	3	0	0	0	0	0	26.6	26.6	26.6	55.849	511	511	3.2			12	3
tr|A0A480LN86|A0A480LN86_PIG	tr|A0A480LN86|A0A480LN86_PIG	20	20	0	tr|A0A480LN86|A0A480LN86_PIG Tubulin beta chain OS=Sus scrofa OX=9823 PE=3 SV=1	1	20	20	0	5	2	6	5	19	11	6	4	8	5	2	6	5	19	11	6	4	8	0	0	0	0	0	0	0	0	0	60.4	60.4	0	49.672	444	444	5.4	5	2	6	6	25	13
tr|A0A480M929|A0A480M929_PIG	tr|A0A480M929|A0A480M929_PIG	19	1	0	tr|A0A480M929|A0A480M929_PIG Tubulin beta chain OS=Sus scrofa OX=9823 PE=3 SV=1	1	19	1	0	5	2	4	4	18	11	6	3	7	0	0	0	0	1	0	0	0	0	0	0	0	0	0	0	0	0	0	54.2	2.7	0	49.923	445	445	5					1
tr|A0A480N074|A0A480N074_PIG	tr|A0A480N074|A0A480N074_PIG	9	2	2	tr|A0A480N074|A0A480N074_PIG Heat shock protein HSP 90-beta isoform a OS=Sus scrofa OX=9823 PE=3 SV=1	1	9	2	2	0	0	9	1	0	0	0	0	0	0	0	2	0	0	0	0	0	0	0	0	2	0	0	0	0	0	0	16.9	4.3	4.3	69.447	599	599	3			2
tr|A0A480NGQ1|A0A480NGQ1_PIG;tr|F1RYZ0|F1RYZ0_PIG	tr|A0A480NGQ1|A0A480NGQ1_PIG;tr|F1RYZ0|F1RYZ0_PIG	6;4	6;4	6;4	tr|A0A480NGQ1|A0A480NGQ1_PIG 60S acidic ribosomal protein P2 OS=Sus scrofa OX=9823 PE=3 SV=1;tr|F1RYZ0|F1RYZ0_PIG 60S acidic ribosomal protein P2 OS=Sus scrofa OX=9823 GN=RPLP2 PE=1 SV=2	2	6	6	6	0	0	0	0	0	0	0	0	6	0	0	0	0	0	0	0	0	6	0	0	0	0	0	0	0	0	6	59.2	59.2	59.2	14.602	142	142;114	9
tr|A0A480P3J2|A0A480P3J2_PIG	tr|A0A480P3J2|A0A480P3J2_PIG	2	2	2	tr|A0A480P3J2|A0A480P3J2_PIG N-acetyl-beta-glucosaminyl-glycoprotein 4-beta-N-acetylgalactosaminyltransferase 1 OS=Sus scrofa OX=9823 PE=4 SV=1	1	2	2	2	1	2	1	1	1	1	0	1	1	1	2	1	1	1	1	0	1	1	1	2	1	1	1	1	0	1	1	2	2	2	89.072	793	793	4.44	1	2	1	1	1	1
tr|A0A480PE18|A0A480PE18_PIG	tr|A0A480PE18|A0A480PE18_PIG	5	5	5	tr|A0A480PE18|A0A480PE18_PIG Splicing factor 3B subunit 2 OS=Sus scrofa OX=9823 PE=4 SV=1	1	5	5	5	0	0	5	0	0	0	0	0	0	0	0	5	0	0	0	0	0	0	0	0	5	0	0	0	0	0	0	9.7	9.7	9.7	87.563	775	775	3			5
tr|A0A480PJ61|A0A480PJ61_PIG;tr|A0A4X1UCZ8|A0A4X1UCZ8_PIG	tr|A0A480PJ61|A0A480PJ61_PIG	7;1	3;0	1;0	tr|A0A480PJ61|A0A480PJ61_PIG Histone H2A OS=Sus scrofa OX=9823 PE=3 SV=1	2	7	3	1	2	1	1	1	1	1	1	4	7	0	0	0	0	0	0	0	1	3	0	0	0	0	0	0	0	0	1	52.4	25.9	25.9	15.146	143	143;66	8.9
tr|A0A480PPW2|A0A480PPW2_PIG	tr|A0A480PPW2|A0A480PPW2_PIG	1	1	1	tr|A0A480PPW2|A0A480PPW2_PIG Plectin isoform 1c OS=Sus scrofa OX=9823 PE=4 SV=1	1	1	1	1	0	1	0	0	0	0	0	0	0	0	1	0	0	0	0	0	0	0	0	1	0	0	0	0	0	0	0	0.9	0.9	0.9	180.94	1643	1643	2		1
tr|A0A480PSI7|A0A480PSI7_PIG	tr|A0A480PSI7|A0A480PSI7_PIG	5	5	5	tr|A0A480PSI7|A0A480PSI7_PIG Myosin regulatory light chain 12B (Fragment) OS=Sus scrofa OX=9823 PE=4 SV=1	1	5	5	5	0	0	0	0	0	0	0	5	1	0	0	0	0	0	0	0	5	1	0	0	0	0	0	0	0	5	1	34.3	34.3	34.3	19.491	169	169	8.14
tr|A0A8D1WE43|A0A8D1WE43_PIG;tr|A0A480QN87|A0A480QN87_PIG	tr|A0A8D1WE43|A0A8D1WE43_PIG;tr|A0A480QN87|A0A480QN87_PIG	3;3	3;3	3;3	tr|A0A8D1WE43|A0A8D1WE43_PIG Uncharacterized protein OS=Sus scrofa OX=9823 PE=4 SV=1;tr|A0A480QN87|A0A480QN87_PIG Arginase OS=Sus scrofa OX=9823 PE=3 SV=1	2	3	3	3	0	3	0	0	0	2	0	0	0	0	3	0	0	0	2	0	0	0	0	3	0	0	0	2	0	0	0	12.4	12.4	12.4	32.445	299	299;322	3.6		3				2
tr|A0A480RMD9|A0A480RMD9_PIG	tr|A0A480RMD9|A0A480RMD9_PIG	1	1	1	tr|A0A480RMD9|A0A480RMD9_PIG Retinol dehydrogenase 11 isoform 1 OS=Sus scrofa OX=9823 PE=3 SV=1	1	1	1	1	0	0	0	0	0	0	1	0	0	0	0	0	0	0	0	1	0	0	0	0	0	0	0	0	1	0	0	6	6	6	25.702	232	232	7
tr|A0A480SPX0|A0A480SPX0_PIG	tr|A0A480SPX0|A0A480SPX0_PIG	7	7	7	tr|A0A480SPX0|A0A480SPX0_PIG Protein-L-isoaspartate (D-aspartate) O-methyltransferase domain containing 1 OS=Sus scrofa OX=9823 GN=PCMTD1 PE=1 SV=1	1	7	7	7	1	0	0	0	0	7	0	0	0	1	0	0	0	0	7	0	0	0	1	0	0	0	0	7	0	0	0	22.5	22.5	22.5	40.548	356	356	5.38	1					7
tr|A0A480TBN4|A0A480TBN4_PIG	tr|A0A480TBN4|A0A480TBN4_PIG	44	34	34	tr|A0A480TBN4|A0A480TBN4_PIG Myosin-14 isoform 2 OS=Sus scrofa OX=9823 PE=3 SV=1	1	44	34	34	0	41	0	0	0	0	0	3	1	0	31	0	0	0	0	0	3	1	0	31	0	0	0	0	0	3	1	27.3	21.6	21.6	228.62	2001	2001	2.69		32
tr|A0A480TEX9|A0A480TEX9_PIG	tr|A0A480TEX9|A0A480TEX9_PIG	15	3	3	tr|A0A480TEX9|A0A480TEX9_PIG Tubulin alpha chain OS=Sus scrofa OX=9823 PE=3 SV=1	1	15	3	3	5	1	2	6	15	6	6	5	6	0	0	0	1	3	1	1	0	0	0	0	0	1	3	1	1	0	0	49.8	9.8	9.8	50.094	450	450	5.33				1	3	1
tr|A0A480THM2|A0A480THM2_PIG	tr|A0A480THM2|A0A480THM2_PIG	19	2	0	tr|A0A480THM2|A0A480THM2_PIG Tubulin beta chain OS=Sus scrofa OX=9823 PE=3 SV=1	1	19	2	0	3	2	4	3	18	10	5	3	7	0	0	0	0	2	1	0	0	0	0	0	0	0	0	0	0	0	0	59.3	7.6	0	49.771	445	445	5.33					2	1
tr|A0A480TK22|A0A480TK22_PIG	tr|A0A480TK22|A0A480TK22_PIG	3	3	3	tr|A0A480TK22|A0A480TK22_PIG ATP synthase subunit O, mitochondrial (Fragment) OS=Sus scrofa OX=9823 PE=3 SV=1	1	3	3	3	0	0	0	0	0	0	0	3	0	0	0	0	0	0	0	0	3	0	0	0	0	0	0	0	0	3	0	31	31	31	18.635	171	171	8
tr|A0A8D0HXN5|A0A8D0HXN5_PIG;tr|A0A480TK33|A0A480TK33_PIG	tr|A0A8D0HXN5|A0A8D0HXN5_PIG;tr|A0A480TK33|A0A480TK33_PIG	19;19	4;4	3;3	tr|A0A8D0HXN5|A0A8D0HXN5_PIG Uncharacterized protein OS=Sus scrofa OX=9823 PE=4 SV=1;tr|A0A480TK33|A0A480TK33_PIG Tubulin beta chain OS=Sus scrofa OX=9823 PE=3 SV=1	2	19	4	3	4	3	5	5	18	12	7	4	8	1	1	1	1	4	4	3	0	2	0	0	0	0	3	3	2	0	2	54.3	13.3	9.9	49.626	444	444;444	5.42	1	1	1	1	6	4
tr|A0A480TW29|A0A480TW29_PIG	tr|A0A480TW29|A0A480TW29_PIG	2	2	2	tr|A0A480TW29|A0A480TW29_PIG Serine/arginine-rich splicing factor 2 (Fragment) OS=Sus scrofa OX=9823 PE=3 SV=1	1	2	2	2	2	1	0	1	0	1	0	0	1	2	1	0	1	0	1	0	0	1	2	1	0	1	0	1	0	0	1	11.8	11.8	11.8	24.454	211	211	3.83	2	1		1		1
tr|A0A480TWI0|A0A480TWI0_PIG	tr|A0A480TWI0|A0A480TWI0_PIG	7	7	7	tr|A0A480TWI0|A0A480TWI0_PIG 40S ribosomal protein S5 (Fragment) OS=Sus scrofa OX=9823 PE=3 SV=1	1	7	7	7	0	0	0	0	0	0	0	7	0	0	0	0	0	0	0	0	7	0	0	0	0	0	0	0	0	7	0	35.5	35.5	35.5	22.413	200	200	8
tr|A0A480U069|A0A480U069_PIG	tr|A0A480U069|A0A480U069_PIG	9	4	3	tr|A0A480U069|A0A480U069_PIG Histone H2A OS=Sus scrofa OX=9823 PE=3 SV=1	1	9	4	3	3	2	2	2	2	2	2	4	9	0	0	0	0	0	0	0	1	4	0	0	0	0	0	0	0	0	3	58.5	50.8	28.5	14.119	130	130	8.9
tr|A0A480V4L8|A0A480V4L8_PIG	tr|A0A480V4L8|A0A480V4L8_PIG	2	2	2	tr|A0A480V4L8|A0A480V4L8_PIG Signal recognition particle receptor subunit beta OS=Sus scrofa OX=9823 PE=3 SV=1	1	2	2	2	0	0	0	0	0	0	2	0	0	0	0	0	0	0	0	2	0	0	0	0	0	0	0	0	2	0	0	12.2	12.2	12.2	29.873	271	271	7
tr|A0A480VHK4|A0A480VHK4_PIG	tr|A0A480VHK4|A0A480VHK4_PIG	20	1	0	tr|A0A480VHK4|A0A480VHK4_PIG Tubulin beta chain OS=Sus scrofa OX=9823 PE=3 SV=1	1	20	1	0	5	1	5	5	19	11	6	3	8	1	0	0	0	1	1	1	0	1	0	0	0	0	0	0	0	0	0	60.2	2	0	49.847	445	445	5.6	1				1	1
tr|A0A480VTI0|A0A480VTI0_PIG;tr|I3LPU8|I3LPU8_PIG	tr|A0A480VTI0|A0A480VTI0_PIG;tr|I3LPU8|I3LPU8_PIG	10;5	10;5	10;5	tr|A0A480VTI0|A0A480VTI0_PIG Heterogeneous nuclear ribonucleoprotein L (Fragment) OS=Sus scrofa OX=9823 PE=4 SV=1;tr|I3LPU8|I3LPU8_PIG Uncharacterized protein OS=Sus scrofa OX=9823 GN=HNRNPL PE=1 SV=2	2	10	10	10	0	0	0	10	0	0	0	0	0	0	0	0	10	0	0	0	0	0	0	0	0	10	0	0	0	0	0	29.9	29.9	29.9	61.651	565	565;278	4				11
tr|A0A480VTV6|A0A480VTV6_PIG	tr|A0A480VTV6|A0A480VTV6_PIG	4	4	4	tr|A0A480VTV6|A0A480VTV6_PIG Heterogeneous nuclear ribonucleoprotein A/B isoform b (Fragment) OS=Sus scrofa OX=9823 PE=4 SV=1	1	4	4	4	0	0	0	0	0	4	0	0	0	0	0	0	0	0	4	0	0	0	0	0	0	0	0	4	0	0	0	34.9	34.9	34.9	19.535	175	175	6						4
tr|A0A480VUU1|A0A480VUU1_PIG;tr|A0A5G2Q9S0|A0A5G2Q9S0_PIG	tr|A0A480VUU1|A0A480VUU1_PIG;tr|A0A5G2Q9S0|A0A5G2Q9S0_PIG	4;3	4;3	4;3	tr|A0A480VUU1|A0A480VUU1_PIG Nucleoside diphosphate kinase (Fragment) OS=Sus scrofa OX=9823 PE=3 SV=1;tr|A0A5G2Q9S0|A0A5G2Q9S0_PIG Nucleoside diphosphate kinase OS=Sus scrofa OX=9823 GN=NME2 PE=1 SV=1	2	4	4	4	0	0	0	0	0	0	0	0	4	0	0	0	0	0	0	0	0	4	0	0	0	0	0	0	0	0	4	34.8	34.8	34.8	15.765	141	141;404	9
tr|A0A480W380|A0A480W380_PIG	tr|A0A480W380|A0A480W380_PIG	11	11	11	tr|A0A480W380|A0A480W380_PIG Ubiquitin-activating enzyme E1 OS=Sus scrofa OX=9823 PE=3 SV=1	1	11	11	11	0	0	8	0	0	0	0	3	0	0	0	8	0	0	0	0	3	0	0	0	8	0	0	0	0	3	0	16.6	16.6	16.6	109.45	994	994	4.25			9
tr|A0A480W7P6|A0A480W7P6_PIG	tr|A0A480W7P6|A0A480W7P6_PIG	1	1	1	tr|A0A480W7P6|A0A480W7P6_PIG Neutral alpha-glucosidase AB isoform 2 OS=Sus scrofa OX=9823 PE=3 SV=1	1	1	1	1	0	0	1	0	0	0	0	0	0	0	0	1	0	0	0	0	0	0	0	0	1	0	0	0	0	0	0	2.4	2.4	2.4	81.309	714	714	3			1
tr|A0A480W9G4|A0A480W9G4_PIG	tr|A0A480W9G4|A0A480W9G4_PIG	6	6	6	tr|A0A480W9G4|A0A480W9G4_PIG 40S ribosomal protein S13 OS=Sus scrofa OX=9823 PE=3 SV=1	1	6	6	6	0	0	0	0	0	0	0	6	1	0	0	0	0	0	0	0	6	1	0	0	0	0	0	0	0	6	1	38.5	38.5	38.5	16.878	148	148	8.14
tr|A0A480WBV4|A0A480WBV4_PIG;tr|A0A4X1VZS3|A0A4X1VZS3_PIG	tr|A0A480WBV4|A0A480WBV4_PIG;tr|A0A4X1VZS3|A0A4X1VZS3_PIG	4;4	4;4	4;4	tr|A0A480WBV4|A0A480WBV4_PIG Tubulointerstitial nephritis antigen-like isoform X2 OS=Sus scrofa OX=9823 PE=3 SV=1;tr|A0A4X1VZS3|A0A4X1VZS3_PIG Pept_C1 domain-containing protein OS=Sus scrofa OX=9823 GN=TINAGL1 PE=3 SV=1	2	4	4	4	0	0	0	0	1	1	1	0	2	0	0	0	0	1	1	1	0	2	0	0	0	0	1	1	1	0	2	17.5	17.5	17.5	34.383	308	308;362	7.2					1	1
tr|A0A480WYE0|A0A480WYE0_PIG	tr|A0A480WYE0|A0A480WYE0_PIG	15	1	1	tr|A0A480WYE0|A0A480WYE0_PIG IgG heavy chain OS=Sus scrofa OX=9823 PE=4 SV=1	1	15	1	1	12	14	12	11	13	12	7	4	4	1	1	1	1	1	1	0	1	0	1	1	1	1	1	1	0	1	0	49	3.7	3.7	45.055	410	410	3.8	3	2	1	2	5	1
tr|A0A480X8Q0|A0A480X8Q0_PIG	tr|A0A480X8Q0|A0A480X8Q0_PIG	20	1	0	tr|A0A480X8Q0|A0A480X8Q0_PIG Tubulin beta chain OS=Sus scrofa OX=9823 PE=3 SV=1	1	20	1	0	5	2	6	5	19	11	6	4	8	0	0	0	0	1	1	0	0	0	0	0	0	0	0	0	0	0	0	61.9	3.5	0	48.511	433	433	5.33					2	1
tr|A0A480XW14|A0A480XW14_PIG	tr|A0A480XW14|A0A480XW14_PIG	2	2	2	tr|A0A480XW14|A0A480XW14_PIG Zinc finger BED domain-containing protein 1 OS=Sus scrofa OX=9823 PE=4 SV=1	1	2	2	2	0	0	0	0	0	0	1	1	0	0	0	0	0	0	0	1	1	0	0	0	0	0	0	0	1	1	0	2.4	2.4	2.4	78.449	706	706	7.5
tr|A0A480YMH8|A0A480YMH8_PIG;tr|A0A8D0M6K3|A0A8D0M6K3_PIG	tr|A0A480YMH8|A0A480YMH8_PIG;tr|A0A8D0M6K3|A0A8D0M6K3_PIG	2;2	2;2	2;2	tr|A0A480YMH8|A0A480YMH8_PIG Alpha-actinin-4 isoform 1 OS=Sus scrofa OX=9823 PE=3 SV=1;tr|A0A8D0M6K3|A0A8D0M6K3_PIG Uncharacterized protein OS=Sus scrofa OX=9823 PE=4 SV=1	2	2	2	2	0	0	2	0	0	0	0	0	0	0	0	2	0	0	0	0	0	0	0	0	2	0	0	0	0	0	0	3.1	3.1	3.1	95.501	827	827;867	3			2
tr|A0A481AB22|A0A481AB22_PIG	tr|A0A481AB22|A0A481AB22_PIG	10	1	1	tr|A0A481AB22|A0A481AB22_PIG Heterochromatin protein 1-binding protein 3 OS=Sus scrofa OX=9823 PE=3 SV=1	1	10	1	1	0	0	0	9	2	3	0	0	0	0	0	0	1	0	0	0	0	0	0	0	0	1	0	0	0	0	0	27.1	3.6	3.6	40.925	365	365	4				1
tr|A0A481AK13|A0A481AK13_PIG	tr|A0A481AK13|A0A481AK13_PIG	4	4	4	tr|A0A481AK13|A0A481AK13_PIG Complex I-49kD OS=Sus scrofa OX=9823 PE=3 SV=1	1	4	4	4	0	0	0	0	0	4	0	0	0	0	0	0	0	0	4	0	0	0	0	0	0	0	0	4	0	0	0	15.8	15.8	15.8	47.09	412	412	6						5
tr|A0A8D0N517|A0A8D0N517_PIG;tr|A0A481BS11|A0A481BS11_PIG	tr|A0A8D0N517|A0A8D0N517_PIG;tr|A0A481BS11|A0A481BS11_PIG	34;34	1;1	0;0	tr|A0A8D0N517|A0A8D0N517_PIG Uncharacterized protein OS=Sus scrofa OX=9823 PE=4 SV=1;tr|A0A481BS11|A0A481BS11_PIG Keratin, type II cytoskeletal 5 OS=Sus scrofa OX=9823 PE=3 SV=1	2	34	1	0	18	28	15	17	12	21	12	19	17	0	0	0	1	0	0	0	0	0	0	0	0	0	0	0	0	0	0	38.6	2.5	0	60.872	567	567;576	4				1
tr|A0A481CCJ1|A0A481CCJ1_PIG;tr|A0A076KRX0|A0A076KRX0_PIG	tr|A0A481CCJ1|A0A481CCJ1_PIG;tr|A0A076KRX0|A0A076KRX0_PIG	14;11	14;11	12;9	tr|A0A481CCJ1|A0A481CCJ1_PIG Glyceraldehyde-3-phosphate dehydrogenase OS=Sus scrofa OX=9823 PE=3 SV=1;tr|A0A076KRX0|A0A076KRX0_PIG Glyceraldehyde-3-phosphate dehydrogenase OS=Sus scrofa OX=9823 GN=GAPDH PE=2 SV=1	2	14	14	12	4	3	0	0	0	14	5	2	1	4	3	0	0	0	14	5	2	1	4	2	0	0	0	12	5	2	1	54.1	54.1	49.2	35.836	333	333;333	5.41	4	3				19
tr|A0A481CNG2|A0A481CNG2_PIG	tr|A0A481CNG2|A0A481CNG2_PIG	1	1	1	tr|A0A481CNG2|A0A481CNG2_PIG Spermatogenesis-associated protein 7 isoform 1 OS=Sus scrofa OX=9823 PE=4 SV=1	1	1	1	1	1	1	1	1	1	1	1	1	1	1	1	1	1	1	1	1	1	1	1	1	1	1	1	1	1	1	1	2.4	2.4	2.4	32.817	295	295	4.92	2	1	2	1	1	2
tr|A0A481CXT9|A0A481CXT9_PIG;tr|A0A8D0J3C2|A0A8D0J3C2_PIG	tr|A0A481CXT9|A0A481CXT9_PIG;tr|A0A8D0J3C2|A0A8D0J3C2_PIG	19;19	19;19	12;12	tr|A0A481CXT9|A0A481CXT9_PIG Heat shock protein HSP 90-alpha isoform 2 OS=Sus scrofa OX=9823 PE=3 SV=1;tr|A0A8D0J3C2|A0A8D0J3C2_PIG Uncharacterized protein OS=Sus scrofa OX=9823 PE=4 SV=1	2	19	19	12	3	1	19	2	0	0	0	0	0	3	1	19	2	0	0	0	0	0	3	1	12	1	0	0	0	0	0	29	29	18.2	80.239	694	694;722	2.8	3	1	19	2
tr|A0A481CZK5|A0A481CZK5_PIG	tr|A0A481CZK5|A0A481CZK5_PIG	14	14	4	tr|A0A481CZK5|A0A481CZK5_PIG Histone H4 (Fragment) OS=Sus scrofa OX=9823 PE=3 SV=1	1	14	14	4	3	2	2	3	0	2	5	4	14	3	2	2	3	0	2	5	4	14	1	1	1	1	0	1	1	1	4	61.2	61.2	32.7	10.879	98	98	7.19	3	2	2	3		2
tr|A0A8D0M5E0|A0A8D0M5E0_PIG;tr|A0A4X1SGL0|A0A4X1SGL0_PIG	tr|A0A8D0M5E0|A0A8D0M5E0_PIG;tr|A0A4X1SGL0|A0A4X1SGL0_PIG	7;7	7;7	7;7	tr|A0A8D0M5E0|A0A8D0M5E0_PIG Uncharacterized protein OS=Sus scrofa OX=9823 PE=4 SV=1;tr|A0A4X1SGL0|A0A4X1SGL0_PIG Uncharacterized protein OS=Sus scrofa OX=9823 GN=MYEF2 PE=4 SV=1	2	7	7	7	0	0	0	7	0	0	0	0	0	0	0	0	7	0	0	0	0	0	0	0	0	7	0	0	0	0	0	13.1	13.1	13.1	60.299	556	556;556	4				7
tr|A0A4X1SGL9|A0A4X1SGL9_PIG	tr|A0A4X1SGL9|A0A4X1SGL9_PIG	2	2	2	tr|A0A4X1SGL9|A0A4X1SGL9_PIG TRASH domain-containing protein OS=Sus scrofa OX=9823 GN=RPL24 PE=3 SV=1	1	2	2	2	0	0	0	0	0	0	0	2	0	0	0	0	0	0	0	0	2	0	0	0	0	0	0	0	0	2	0	18.2	18.2	18.2	14.329	121	121	8
tr|A0A4X1SGV4|A0A4X1SGV4_PIG;tr|A0A4X1SHD0|A0A4X1SHD0_PIG;tr|A0A286ZRK2|A0A286ZRK2_PIG	tr|A0A4X1SGV4|A0A4X1SGV4_PIG;tr|A0A4X1SHD0|A0A4X1SHD0_PIG;tr|A0A286ZRK2|A0A286ZRK2_PIG	54;51;51	54;51;51	34;31;31	tr|A0A4X1SGV4|A0A4X1SGV4_PIG Sodium/potassium-transporting ATPase subunit alpha OS=Sus scrofa OX=9823 GN=ATP1A3 PE=3 SV=1;tr|A0A4X1SHD0|A0A4X1SHD0_PIG Sodium/potassium-transporting ATPase subunit alpha OS=Sus scrofa OX=9823 GN=ATP1A3 PE=3 SV=1;tr|A0A286ZRK	3	54	54	34	52	45	45	33	19	14	12	7	8	52	45	45	33	19	14	12	7	8	33	27	28	18	10	7	7	3	4	55.3	55.3	34.8	113.1	1027	1027;988;1287	2.96	112	104	113	57	28	16
tr|A0A4X1SJ18|A0A4X1SJ18_PIG	tr|A0A4X1SJ18|A0A4X1SJ18_PIG	10	10	4	tr|A0A4X1SJ18|A0A4X1SJ18_PIG Histone H2A OS=Sus scrofa OX=9823 PE=3 SV=1	1	10	10	4	3	2	3	2	2	2	2	4	10	3	2	3	2	2	2	2	4	10	0	0	0	0	0	0	0	0	4	44.2	44.2	21.5	18.706	172	172	6.98	4	3	4	3	2	3
tr|I3LGN8|I3LGN8_PIG;tr|A0A4X1SJ26|A0A4X1SJ26_PIG	tr|I3LGN8|I3LGN8_PIG;tr|A0A4X1SJ26|A0A4X1SJ26_PIG	3;3	3;3	3;3	tr|I3LGN8|I3LGN8_PIG Plakophilin 1 OS=Sus scrofa OX=9823 GN=PKP1 PE=1 SV=2;tr|A0A4X1SJ26|A0A4X1SJ26_PIG Uncharacterized protein OS=Sus scrofa OX=9823 GN=PKP1 PE=3 SV=1	2	3	3	3	0	2	0	1	0	1	0	2	1	0	2	0	1	0	1	0	2	1	0	2	0	1	0	1	0	2	1	5.1	5.1	5.1	80.687	727	727;727	5.57		2		1		1
tr|A0A4X1SJW0|A0A4X1SJW0_PIG	tr|A0A4X1SJW0|A0A4X1SJW0_PIG	3	3	2	tr|A0A4X1SJW0|A0A4X1SJW0_PIG Ig-like domain-containing protein OS=Sus scrofa OX=9823 PE=4 SV=1	1	3	3	2	0	0	0	0	0	0	0	3	0	0	0	0	0	0	0	0	3	0	0	0	0	0	0	0	0	2	0	31.5	31.5	14.8	11.378	108	108	8
tr|A0A4X1SQU2|A0A4X1SQU2_PIG	tr|A0A4X1SQU2|A0A4X1SQU2_PIG	2	2	2	tr|A0A4X1SQU2|A0A4X1SQU2_PIG CD44 antigen OS=Sus scrofa OX=9823 PE=4 SV=1	1	2	2	2	0	0	0	2	0	0	0	0	0	0	0	0	2	0	0	0	0	0	0	0	0	2	0	0	0	0	0	8.3	8.3	8.3	37.143	339	339	4				2
tr|A0A4X1SSS2|A0A4X1SSS2_PIG	tr|A0A4X1SSS2|A0A4X1SSS2_PIG	6	6	6	tr|A0A4X1SSS2|A0A4X1SSS2_PIG Fibrinogen C-terminal domain-containing protein OS=Sus scrofa OX=9823 GN=FGG PE=4 SV=1	1	6	6	6	2	1	6	1	1	0	0	0	0	2	1	6	1	1	0	0	0	0	2	1	6	1	1	0	0	0	0	19.6	19.6	19.6	49.618	438	438	2.85	2	1	8	1	1
tr|A0A4X1SU44|A0A4X1SU44_PIG	tr|A0A4X1SU44|A0A4X1SU44_PIG	5	1	1	tr|A0A4X1SU44|A0A4X1SU44_PIG Ig-like domain-containing protein OS=Sus scrofa OX=9823 PE=4 SV=1	1	5	1	1	2	0	2	2	1	2	4	4	2	0	0	0	0	0	0	1	1	1	0	0	0	0	0	0	1	1	1	32	7.2	7.2	13.227	125	125	8
tr|A0A4X1SUP3|A0A4X1SUP3_PIG	tr|A0A4X1SUP3|A0A4X1SUP3_PIG	3	3	1	tr|A0A4X1SUP3|A0A4X1SUP3_PIG Ig-like domain-containing protein OS=Sus scrofa OX=9823 PE=4 SV=1	1	3	3	1	0	0	0	0	0	0	2	3	3	0	0	0	0	0	0	2	3	3	0	0	0	0	0	0	1	1	1	58.6	58.6	24.2	10.313	99	99	8.06
tr|A0A4X1SVR1|A0A4X1SVR1_PIG	tr|A0A4X1SVR1|A0A4X1SVR1_PIG	2	2	2	tr|A0A4X1SVR1|A0A4X1SVR1_PIG FXYD domain-containing ion transport regulator OS=Sus scrofa OX=9823 GN=FXYD6 PE=3 SV=1	1	2	2	2	0	0	0	0	0	0	0	0	2	0	0	0	0	0	0	0	0	2	0	0	0	0	0	0	0	0	2	26.3	26.3	26.3	10.527	95	95	9
tr|A0A4X1SVX6|A0A4X1SVX6_PIG	tr|A0A4X1SVX6|A0A4X1SVX6_PIG	5	1	1	tr|A0A4X1SVX6|A0A4X1SVX6_PIG Ig-like domain-containing protein OS=Sus scrofa OX=9823 PE=4 SV=1	1	5	1	1	3	3	2	4	4	3	2	2	2	1	1	0	1	1	1	0	0	0	1	1	0	1	1	1	0	0	0	43.4	7.2	7.2	18.358	166	166	3.6	1	1		1	1	1
tr|A0A4X1SXI6|A0A4X1SXI6_PIG	tr|A0A4X1SXI6|A0A4X1SXI6_PIG	7	7	7	tr|A0A4X1SXI6|A0A4X1SXI6_PIG 40S ribosomal protein S16 OS=Sus scrofa OX=9823 GN=RPS16 PE=3 SV=1	1	7	7	7	0	0	0	0	0	1	1	0	6	0	0	0	0	0	1	1	0	6	0	0	0	0	0	1	1	0	6	52.7	52.7	52.7	12.669	112	112	8.44						1
tr|A0A4X1SY39|A0A4X1SY39_PIG	tr|A0A4X1SY39|A0A4X1SY39_PIG	2	2	2	tr|A0A4X1SY39|A0A4X1SY39_PIG Profilin OS=Sus scrofa OX=9823 GN=PFN2 PE=3 SV=1	1	2	2	2	0	0	0	0	0	0	0	0	2	0	0	0	0	0	0	0	0	2	0	0	0	0	0	0	0	0	2	30.8	30.8	30.8	9.8402	91	91	9
tr|A0A8D0XRL1|A0A8D0XRL1_PIG;tr|A0A4X1SZ51|A0A4X1SZ51_PIG	tr|A0A8D0XRL1|A0A8D0XRL1_PIG;tr|A0A4X1SZ51|A0A4X1SZ51_PIG	1;1	1;1	1;1	tr|A0A8D0XRL1|A0A8D0XRL1_PIG Uncharacterized protein OS=Sus scrofa OX=9823 PE=4 SV=1;tr|A0A4X1SZ51|A0A4X1SZ51_PIG FBA domain-containing protein OS=Sus scrofa OX=9823 PE=4 SV=1	2	1	1	1	1	1	0	1	0	1	0	1	1	1	1	0	1	0	1	0	1	1	1	1	0	1	0	1	0	1	1	4.2	4.2	4.2	29.73	262	262;291	5	1	1		1		1
tr|A0A4X1T0Z9|A0A4X1T0Z9_PIG	tr|A0A4X1T0Z9|A0A4X1T0Z9_PIG	3	2	2	tr|A0A4X1T0Z9|A0A4X1T0Z9_PIG Ig-like domain-containing protein OS=Sus scrofa OX=9823 PE=4 SV=1	1	3	2	2	1	0	1	1	0	1	3	2	1	1	0	1	1	0	1	2	2	1	1	0	1	1	0	1	2	2	1	41.6	32.7	32.7	10.654	101	101	6.12	3		2	2		2
tr|A0A4X1T1A9|A0A4X1T1A9_PIG	tr|A0A4X1T1A9|A0A4X1T1A9_PIG	4	4	4	tr|A0A4X1T1A9|A0A4X1T1A9_PIG dNK domain-containing protein OS=Sus scrofa OX=9823 PE=4 SV=1	1	4	4	4	0	0	0	0	0	4	0	0	0	0	0	0	0	0	4	0	0	0	0	0	0	0	0	4	0	0	0	28.2	28.2	28.2	21.956	202	202	6						4
tr|A0A4X1T2C1|A0A4X1T2C1_PIG	tr|A0A4X1T2C1|A0A4X1T2C1_PIG	4	4	4	tr|A0A4X1T2C1|A0A4X1T2C1_PIG Glutaminyl-peptide cyclotransferase OS=Sus scrofa OX=9823 GN=QPCT PE=3 SV=1	1	4	4	4	0	0	0	0	0	4	0	0	0	0	0	0	0	0	4	0	0	0	0	0	0	0	0	4	0	0	0	16.6	16.6	16.6	41.128	361	361	6						4
tr|A0A4X1T2X5|A0A4X1T2X5_PIG	tr|A0A4X1T2X5|A0A4X1T2X5_PIG	6	2	0	tr|A0A4X1T2X5|A0A4X1T2X5_PIG Ig-like domain-containing protein OS=Sus scrofa OX=9823 PE=4 SV=1	1	6	2	0	4	3	3	4	5	3	3	3	2	1	0	1	1	2	1	1	1	0	0	0	0	0	0	0	0	0	0	57.3	28.7	0	15.266	143	143	4.53	2		1	4	4	2
tr|A0A4X1T5Y2|A0A4X1T5Y2_PIG	tr|A0A4X1T5Y2|A0A4X1T5Y2_PIG	6	6	6	tr|A0A4X1T5Y2|A0A4X1T5Y2_PIG High mobility group AT-hook protein 1 OS=Sus scrofa OX=9823 GN=HMGA1 PE=3 SV=1	1	6	6	6	0	0	0	0	0	0	0	0	6	0	0	0	0	0	0	0	0	6	0	0	0	0	0	0	0	0	6	41.1	41.1	41.1	11.646	107	107	9
tr|A0A4X1T8C2|A0A4X1T8C2_PIG	tr|A0A4X1T8C2|A0A4X1T8C2_PIG	5	2	2	tr|A0A4X1T8C2|A0A4X1T8C2_PIG Ig-like domain-containing protein OS=Sus scrofa OX=9823 PE=4 SV=1	1	5	2	2	4	3	2	2	4	2	2	2	2	2	1	1	1	1	1	1	1	1	2	1	1	1	1	1	1	1	1	42.5	11.8	11.8	19.721	186	186	4.22	4	1	2	2	4	2
tr|A0A4X1T8J9|A0A4X1T8J9_PIG	tr|A0A4X1T8J9|A0A4X1T8J9_PIG	4	4	4	tr|A0A4X1T8J9|A0A4X1T8J9_PIG Cytochrome c oxidase subunit 4 OS=Sus scrofa OX=9823 GN=LOC100624067 PE=3 SV=1	1	4	4	4	0	0	0	0	0	0	0	0	4	0	0	0	0	0	0	0	0	4	0	0	0	0	0	0	0	0	4	20.1	20.1	20.1	19.64	169	169	9
tr|A0A4X1TDD8|A0A4X1TDD8_PIG	tr|A0A4X1TDD8|A0A4X1TDD8_PIG	5	5	5	tr|A0A4X1TDD8|A0A4X1TDD8_PIG Uncharacterized protein OS=Sus scrofa OX=9823 GN=JCHAIN PE=4 SV=1	1	5	5	5	0	0	0	0	0	0	1	5	1	0	0	0	0	0	0	1	5	1	0	0	0	0	0	0	1	5	1	38.6	38.6	38.6	18.001	158	158	8
tr|A0A4X1TDE1|A0A4X1TDE1_PIG	tr|A0A4X1TDE1|A0A4X1TDE1_PIG	3	3	3	tr|A0A4X1TDE1|A0A4X1TDE1_PIG J domain-containing protein OS=Sus scrofa OX=9823 GN=DNAJC5 PE=4 SV=1	1	3	3	3	0	0	0	0	0	0	3	1	0	0	0	0	0	0	0	3	1	0	0	0	0	0	0	0	3	1	0	34.1	34.1	34.1	18.815	167	167	7.25
tr|A0A8D1I1M8|A0A8D1I1M8_PIG;tr|A0A4X1TIA4|A0A4X1TIA4_PIG	tr|A0A8D1I1M8|A0A8D1I1M8_PIG;tr|A0A4X1TIA4|A0A4X1TIA4_PIG	3;3	3;3	3;3	tr|A0A8D1I1M8|A0A8D1I1M8_PIG Cell division cycle and apoptosis regulator 1 OS=Sus scrofa OX=9823 GN=CCAR1 PE=4 SV=1;tr|A0A4X1TIA4|A0A4X1TIA4_PIG DBC1 domain-containing protein OS=Sus scrofa OX=9823 GN=CCAR1 PE=4 SV=1	2	3	3	3	0	0	3	0	0	0	0	0	0	0	0	3	0	0	0	0	0	0	0	0	3	0	0	0	0	0	0	3.2	3.2	3.2	124.15	1077	1077;1088	3			3
tr|A0A8D0VY91|A0A8D0VY91_PIG;tr|A0A4X1TJ78|A0A4X1TJ78_PIG	tr|A0A8D0VY91|A0A8D0VY91_PIG;tr|A0A4X1TJ78|A0A4X1TJ78_PIG	3;3	3;3	3;3	tr|A0A8D0VY91|A0A8D0VY91_PIG Dolichyl-diphosphooligosaccharide--protein glycosyltransferase subunit 2 OS=Sus scrofa OX=9823 GN=RPN2 PE=4 SV=1;tr|A0A4X1TJ78|A0A4X1TJ78_PIG Dolichyl-diphosphooligosaccharide--protein glycosyltransferase subunit 2 OS=Sus scrof	2	3	3	3	2	3	1	0	0	0	0	0	0	2	3	1	0	0	0	0	0	0	2	3	1	0	0	0	0	0	0	9.3	9.3	9.3	62.424	568	568;615	1.83	2	3	1
tr|A0A4X1TK99|A0A4X1TK99_PIG	tr|A0A4X1TK99|A0A4X1TK99_PIG	4	2	2	tr|A0A4X1TK99|A0A4X1TK99_PIG Ig-like domain-containing protein OS=Sus scrofa OX=9823 PE=4 SV=1	1	4	2	2	3	2	3	3	4	3	2	3	2	1	1	1	1	2	1	0	1	1	1	1	1	1	2	1	0	1	1	46	31	31	13.393	126	126	4.86	1	1	1	2	5	2
tr|A0A4X1TP40|A0A4X1TP40_PIG	tr|A0A4X1TP40|A0A4X1TP40_PIG	1	1	1	tr|A0A4X1TP40|A0A4X1TP40_PIG Phospholemman OS=Sus scrofa OX=9823 PE=3 SV=1	1	1	1	1	0	0	0	0	0	0	0	0	1	0	0	0	0	0	0	0	0	1	0	0	0	0	0	0	0	0	1	2.9	2.9	2.9	44.049	408	408	9
tr|A0A4X1TSA4|A0A4X1TSA4_PIG	tr|A0A4X1TSA4|A0A4X1TSA4_PIG	6	6	6	tr|A0A4X1TSA4|A0A4X1TSA4_PIG Protein unc-119 homolog A OS=Sus scrofa OX=9823 GN=UNC119 PE=3 SV=1	1	6	6	6	0	0	0	0	0	0	6	0	0	0	0	0	0	0	0	6	0	0	0	0	0	0	0	0	6	0	0	34.6	34.6	34.6	26.868	240	240	7
tr|A0A4X1TSR5|A0A4X1TSR5_PIG	tr|A0A4X1TSR5|A0A4X1TSR5_PIG	1	1	1	tr|A0A4X1TSR5|A0A4X1TSR5_PIG SERPIN domain-containing protein OS=Sus scrofa OX=9823 GN=SERPINB10 PE=3 SV=1	1	1	1	1	0	1	0	0	0	0	0	0	0	0	1	0	0	0	0	0	0	0	0	1	0	0	0	0	0	0	0	5	5	5	45.175	397	397	2		1
tr|A0A4X1TTH9|A0A4X1TTH9_PIG	tr|A0A4X1TTH9|A0A4X1TTH9_PIG	6	6	6	tr|A0A4X1TTH9|A0A4X1TTH9_PIG Uncharacterized protein OS=Sus scrofa OX=9823 GN=PEBP1 PE=3 SV=1	1	6	6	6	0	1	0	0	0	0	0	6	0	0	1	0	0	0	0	0	6	0	0	1	0	0	0	0	0	6	0	40.6	40.6	40.6	20.971	187	187	7.14		1
tr|A0A4X1TUP3|A0A4X1TUP3_PIG	tr|A0A4X1TUP3|A0A4X1TUP3_PIG	2	2	2	tr|A0A4X1TUP3|A0A4X1TUP3_PIG 60S ribosomal protein L12 OS=Sus scrofa OX=9823 PE=3 SV=1	1	2	2	2	0	0	0	0	0	0	0	2	0	0	0	0	0	0	0	0	2	0	0	0	0	0	0	0	0	2	0	15.2	15.2	15.2	17.884	165	165	8
tr|A0A4X1TWR8|A0A4X1TWR8_PIG	tr|A0A4X1TWR8|A0A4X1TWR8_PIG	4	4	4	tr|A0A4X1TWR8|A0A4X1TWR8_PIG H15 domain-containing protein OS=Sus scrofa OX=9823 GN=LOC100516295 PE=3 SV=1	1	4	4	4	0	0	0	0	0	0	4	2	1	0	0	0	0	0	0	4	2	1	0	0	0	0	0	0	4	2	1	25.7	25.7	25.7	22.524	214	214	7.5
tr|A0A4X1TXH1|A0A4X1TXH1_PIG	tr|A0A4X1TXH1|A0A4X1TXH1_PIG	1	1	1	tr|A0A4X1TXH1|A0A4X1TXH1_PIG Cytochrome c oxidase subunit 6C OS=Sus scrofa OX=9823 GN=COX6C PE=3 SV=1	1	1	1	1	0	0	0	0	0	0	0	0	1	0	0	0	0	0	0	0	0	1	0	0	0	0	0	0	0	0	1	14.7	14.7	14.7	8.602	75	75	9
tr|A0A4X1TZD6|A0A4X1TZD6_PIG;tr|A0A8D0RBF4|A0A8D0RBF4_PIG	tr|A0A4X1TZD6|A0A4X1TZD6_PIG;tr|A0A8D0RBF4|A0A8D0RBF4_PIG	50;50	50;50	50;50	tr|A0A4X1TZD6|A0A4X1TZD6_PIG DEAH box protein 9 OS=Sus scrofa OX=9823 GN=DHX9 PE=3 SV=1;tr|A0A8D0RBF4|A0A8D0RBF4_PIG Uncharacterized protein OS=Sus scrofa OX=9823 PE=4 SV=1	2	50	50	50	40	46	10	8	1	2	0	0	1	40	46	10	8	1	2	0	0	1	40	46	10	8	1	2	0	0	1	47.6	47.6	47.6	139.73	1269	1269;1371	1.98	47	60	10	8	1	2
tr|A0A4X1TZH6|A0A4X1TZH6_PIG	tr|A0A4X1TZH6|A0A4X1TZH6_PIG	2	2	2	tr|A0A4X1TZH6|A0A4X1TZH6_PIG Enhancer of rudimentary homolog OS=Sus scrofa OX=9823 GN=ERH PE=3 SV=1	1	2	2	2	0	0	0	0	0	0	0	0	2	0	0	0	0	0	0	0	0	2	0	0	0	0	0	0	0	0	2	27.5	27.5	27.5	12.056	102	102	9
tr|A0A4X1U177|A0A4X1U177_PIG;tr|A0A8D1X1V4|A0A8D1X1V4_PIG	tr|A0A4X1U177|A0A4X1U177_PIG;tr|A0A8D1X1V4|A0A8D1X1V4_PIG	5;4	5;4	5;4	tr|A0A4X1U177|A0A4X1U177_PIG Dolichyl-diphosphooligosaccharide--protein glycosyltransferase subunit 1 OS=Sus scrofa OX=9823 PE=3 SV=1;tr|A0A8D1X1V4|A0A8D1X1V4_PIG Uncharacterized protein OS=Sus scrofa OX=9823 PE=4 SV=1	2	5	5	5	0	0	0	5	0	0	0	0	0	0	0	0	5	0	0	0	0	0	0	0	0	5	0	0	0	0	0	14	14	14	65.803	585	585;568	4				5
tr|A0A4X1U1K0|A0A4X1U1K0_PIG	tr|A0A4X1U1K0|A0A4X1U1K0_PIG	1	1	1	tr|A0A4X1U1K0|A0A4X1U1K0_PIG Uncharacterized protein OS=Sus scrofa OX=9823 PE=3 SV=1	1	1	1	1	0	0	0	0	0	0	0	0	1	0	0	0	0	0	0	0	0	1	0	0	0	0	0	0	0	0	1	3.7	3.7	3.7	35.567	349	349	9
tr|A0A4X1U3T4|A0A4X1U3T4_PIG	tr|A0A4X1U3T4|A0A4X1U3T4_PIG	10	10	10	tr|A0A4X1U3T4|A0A4X1U3T4_PIG Uncharacterized protein OS=Sus scrofa OX=9823 GN=CNTN1 PE=3 SV=1	1	10	10	10	0	0	10	0	0	0	0	0	0	0	0	10	0	0	0	0	0	0	0	0	10	0	0	0	0	0	0	13.7	13.7	13.7	109.71	986	986	3			10
tr|A0A4X1U566|A0A4X1U566_PIG	tr|A0A4X1U566|A0A4X1U566_PIG	9	9	7	tr|A0A4X1U566|A0A4X1U566_PIG Heterogeneous nuclear ribonucleoprotein F OS=Sus scrofa OX=9823 GN=HNRNPF PE=4 SV=1	1	9	9	7	0	0	0	1	3	9	1	1	0	0	0	0	1	3	9	1	1	0	0	0	0	0	1	7	1	0	0	34.1	34.1	27.5	45.669	414	414	5.76				1	5	9
tr|A0A4X1U5E1|A0A4X1U5E1_PIG	tr|A0A4X1U5E1|A0A4X1U5E1_PIG	6	6	6	tr|A0A4X1U5E1|A0A4X1U5E1_PIG Uncharacterized protein OS=Sus scrofa OX=9823 GN=RDH12 PE=3 SV=1	1	6	6	6	0	0	0	0	0	0	6	0	0	0	0	0	0	0	0	6	0	0	0	0	0	0	0	0	6	0	0	25.3	25.3	25.3	35.101	316	316	7
tr|A0A4X1U5H3|A0A4X1U5H3_PIG;sp|P79260|ARRS_PIG	tr|A0A4X1U5H3|A0A4X1U5H3_PIG;sp|P79260|ARRS_PIG	11;10	11;10	11;10	tr|A0A4X1U5H3|A0A4X1U5H3_PIG S-arrestin OS=Sus scrofa OX=9823 GN=SAG PE=3 SV=1;sp|P79260|ARRS_PIG S-arrestin OS=Sus scrofa OX=9823 GN=SAG PE=2 SV=1	2	11	11	11	9	6	6	8	7	9	1	0	0	9	6	6	8	7	9	1	0	0	9	6	6	8	7	9	1	0	0	55.8	55.8	55.8	45.286	407	407;405	3.64	11	8	7	8	9	12
tr|A0A4X1U876|A0A4X1U876_PIG	tr|A0A4X1U876|A0A4X1U876_PIG	8	8	8	tr|A0A4X1U876|A0A4X1U876_PIG Uncharacterized protein OS=Sus scrofa OX=9823 GN=STXBP1 PE=3 SV=1	1	8	8	8	1	0	0	7	0	0	0	0	0	1	0	0	7	0	0	0	0	0	1	0	0	7	0	0	0	0	0	17.5	17.5	17.5	65.492	576	576	3.62	1			7
tr|A0A4X1U941|A0A4X1U941_PIG	tr|A0A4X1U941|A0A4X1U941_PIG	6	1	1	tr|A0A4X1U941|A0A4X1U941_PIG Ig-like domain-containing protein OS=Sus scrofa OX=9823 PE=4 SV=1	1	6	1	1	2	0	2	2	1	3	4	5	2	0	0	0	0	0	0	0	1	0	0	0	0	0	0	0	0	1	0	43	16.6	16.6	16.394	151	151	8
tr|A0A4X1U9K1|A0A4X1U9K1_PIG	tr|A0A4X1U9K1|A0A4X1U9K1_PIG	3	3	3	tr|A0A4X1U9K1|A0A4X1U9K1_PIG V-type proton ATPase subunit D OS=Sus scrofa OX=9823 GN=ATP6V1D PE=3 SV=1	1	3	3	3	0	0	0	0	0	0	3	0	0	0	0	0	0	0	0	3	0	0	0	0	0	0	0	0	3	0	0	15.4	15.4	15.4	28.137	246	246	7
tr|A0A4X1U9Z4|A0A4X1U9Z4_PIG	tr|A0A4X1U9Z4|A0A4X1U9Z4_PIG	2	2	2	tr|A0A4X1U9Z4|A0A4X1U9Z4_PIG Nucleoplasmin domain-containing protein OS=Sus scrofa OX=9823 GN=NPM1 PE=3 SV=1	1	2	2	2	0	1	0	0	0	2	0	0	0	0	1	0	0	0	2	0	0	0	0	1	0	0	0	2	0	0	0	22.8	22.8	22.8	28.428	259	259	5		1				3
tr|A0A4X1UBH2|A0A4X1UBH2_PIG	tr|A0A4X1UBH2|A0A4X1UBH2_PIG	4	4	4	tr|A0A4X1UBH2|A0A4X1UBH2_PIG ATP-dependent RNA helicase DDX1 OS=Sus scrofa OX=9823 GN=DDX1 PE=3 SV=1	1	4	4	4	0	1	4	0	0	0	0	0	0	0	1	4	0	0	0	0	0	0	0	1	4	0	0	0	0	0	0	8.6	8.6	8.6	74.001	659	659	2.8		1	4
tr|A0A4X1UBW2|A0A4X1UBW2_PIG	tr|A0A4X1UBW2|A0A4X1UBW2_PIG	5	3	3	tr|A0A4X1UBW2|A0A4X1UBW2_PIG Histone H2A OS=Sus scrofa OX=9823 GN=LOC100512448 PE=3 SV=1	1	5	3	3	2	1	1	1	1	1	1	2	5	0	0	0	0	0	0	0	0	3	0	0	0	0	0	0	0	0	3	58	44.5	44.5	12.719	119	119	9
tr|A0A8D2BVH4|A0A8D2BVH4_PIG;tr|A0A4X1UEN5|A0A4X1UEN5_PIG	tr|A0A8D2BVH4|A0A8D2BVH4_PIG;tr|A0A4X1UEN5|A0A4X1UEN5_PIG	21;21	19;19	19;19	tr|A0A8D2BVH4|A0A8D2BVH4_PIG Uncharacterized protein OS=Sus scrofa OX=9823 PE=4 SV=1;tr|A0A4X1UEN5|A0A4X1UEN5_PIG 78 kDa glucose-regulated protein OS=Sus scrofa OX=9823 GN=HSPA5 PE=3 SV=1	2	21	19	19	1	1	0	21	2	0	0	0	1	0	1	0	19	1	0	0	0	1	0	1	0	19	1	0	0	0	1	37.3	35.6	35.6	72.935	657	657;657	4.17		1		21	1
tr|A0A4X1UER6|A0A4X1UER6_PIG	tr|A0A4X1UER6|A0A4X1UER6_PIG	1	1	1	tr|A0A4X1UER6|A0A4X1UER6_PIG Synaptic vesicle glycoprotein 2B OS=Sus scrofa OX=9823 GN=SV2B PE=3 SV=1	1	1	1	1	0	1	0	0	0	0	0	0	0	0	1	0	0	0	0	0	0	0	0	1	0	0	0	0	0	0	0	1	1	1	77.433	683	683	2		1
tr|Q5IZV0|Q5IZV0_PIG;tr|A0A4X1UH19|A0A4X1UH19_PIG	tr|Q5IZV0|Q5IZV0_PIG;tr|A0A4X1UH19|A0A4X1UH19_PIG	4;4	2;2	2;2	tr|Q5IZV0|Q5IZV0_PIG Heat shock 27 kDa protein (Fragment) OS=Sus scrofa OX=9823 PE=2 SV=1;tr|A0A4X1UH19|A0A4X1UH19_PIG Heat shock 27 kDa protein OS=Sus scrofa OX=9823 PE=3 SV=1	2	4	2	2	0	0	0	0	0	0	2	2	0	0	0	0	0	0	0	2	0	0	0	0	0	0	0	0	2	0	0	30.6	20.2	20.2	14.22	124	124;251	7
tr|A0A4X1UJV5|A0A4X1UJV5_PIG	tr|A0A4X1UJV5|A0A4X1UJV5_PIG	11	11	11	tr|A0A4X1UJV5|A0A4X1UJV5_PIG Uncharacterized protein OS=Sus scrofa OX=9823 GN=HNRNPA3 PE=4 SV=1	1	11	11	11	0	0	0	0	0	11	2	0	0	0	0	0	0	0	11	2	0	0	0	0	0	0	0	11	2	0	0	34	34	34	39.652	379	379	6.15						11
tr|A0A8D0LP07|A0A8D0LP07_PIG;tr|A0A4X1ULA7|A0A4X1ULA7_PIG	tr|A0A8D0LP07|A0A8D0LP07_PIG;tr|A0A4X1ULA7|A0A4X1ULA7_PIG	4;4	4;4	4;4	tr|A0A8D0LP07|A0A8D0LP07_PIG Uncharacterized protein OS=Sus scrofa OX=9823 PE=4 SV=1;tr|A0A4X1ULA7|A0A4X1ULA7_PIG Transporter OS=Sus scrofa OX=9823 GN=SLC6A1 PE=3 SV=1	2	4	4	4	3	2	1	1	0	0	0	0	0	3	2	1	1	0	0	0	0	0	3	2	1	1	0	0	0	0	0	12.4	12.4	12.4	64.859	580	580;599	2	3	3	1	1
tr|A0A4X1ULF2|A0A4X1ULF2_PIG	tr|A0A4X1ULF2|A0A4X1ULF2_PIG	1	1	1	tr|A0A4X1ULF2|A0A4X1ULF2_PIG DNA-directed RNA polymerases I, II, and III subunit RPABC3 OS=Sus scrofa OX=9823 GN=POLR2H PE=1 SV=1	1	1	1	1	0	0	0	0	0	0	0	0	1	0	0	0	0	0	0	0	0	1	0	0	0	0	0	0	0	0	1	8.7	8.7	8.7	17.143	150	150	9
tr|A0A4X1UMP8|A0A4X1UMP8_PIG	tr|A0A4X1UMP8|A0A4X1UMP8_PIG	5	5	2	tr|A0A4X1UMP8|A0A4X1UMP8_PIG GLOBIN domain-containing protein OS=Sus scrofa OX=9823 GN=LOC110259958 PE=3 SV=1	1	5	5	2	0	1	0	0	0	0	0	0	4	0	1	0	0	0	0	0	0	4	0	0	0	0	0	0	0	0	2	31.9	31.9	17	15.033	141	141	7.83		1
tr|A0A4X1USI8|A0A4X1USI8_PIG	tr|A0A4X1USI8|A0A4X1USI8_PIG	15	15	15	tr|A0A4X1USI8|A0A4X1USI8_PIG Synaptotagmin OS=Sus scrofa OX=9823 PE=3 SV=1	1	15	15	15	0	0	0	14	0	3	0	0	0	0	0	0	14	0	3	0	0	0	0	0	0	14	0	3	0	0	0	41.7	41.7	41.7	43.153	379	379	4.3				17		3
tr|A0A4X1UT32|A0A4X1UT32_PIG	tr|A0A4X1UT32|A0A4X1UT32_PIG	11	11	11	tr|A0A4X1UT32|A0A4X1UT32_PIG Aspartate aminotransferase OS=Sus scrofa OX=9823 GN=GOT2 PE=3 SV=1	1	11	11	11	1	0	0	0	0	11	2	0	0	1	0	0	0	0	11	2	0	0	1	0	0	0	0	11	2	0	0	34.4	34.4	34.4	43.681	393	393	5.8	1					12
tr|A0A5G2QP44|A0A5G2QP44_PIG;tr|A0A4X1UW65|A0A4X1UW65_PIG;tr|K7GRW9|K7GRW9_PIG;tr|A0A4X1V083|A0A4X1V083_PIG	tr|A0A5G2QP44|A0A5G2QP44_PIG;tr|A0A4X1UW65|A0A4X1UW65_PIG;tr|K7GRW9|K7GRW9_PIG;tr|A0A4X1V083|A0A4X1V083_PIG	9;9;9;9	9;9;9;9	9;9;9;9	tr|A0A5G2QP44|A0A5G2QP44_PIG Retinoschisin 1 OS=Sus scrofa OX=9823 GN=RS1 PE=1 SV=1;tr|A0A4X1UW65|A0A4X1UW65_PIG F5/8 type C domain-containing protein OS=Sus scrofa OX=9823 GN=RS1 PE=4 SV=1;tr|K7GRW9|K7GRW9_PIG Retinoschisin 1 OS=Sus scrofa OX=9823 GN=RS1	4	9	9	9	5	3	1	4	3	9	6	8	5	5	3	1	4	3	9	6	8	5	5	3	1	4	3	9	6	8	5	42.9	42.9	42.9	25.599	224	224;224;228;228	5.81	5	3	1	4	3	10
tr|A0A8D1GHW1|A0A8D1GHW1_PIG;tr|A0A4X1UXJ1|A0A4X1UXJ1_PIG	tr|A0A8D1GHW1|A0A8D1GHW1_PIG;tr|A0A4X1UXJ1|A0A4X1UXJ1_PIG	2;2	2;2	2;2	tr|A0A8D1GHW1|A0A8D1GHW1_PIG Uncharacterized protein OS=Sus scrofa OX=9823 GN=PSMA7 PE=4 SV=1;tr|A0A4X1UXJ1|A0A4X1UXJ1_PIG Proteasome subunit alpha type OS=Sus scrofa OX=9823 PE=3 SV=1	2	2	2	2	0	0	0	0	0	0	2	0	0	0	0	0	0	0	0	2	0	0	0	0	0	0	0	0	2	0	0	19.1	19.1	19.1	20.145	178	178;245	7
tr|A0A4X1UZU9|A0A4X1UZU9_PIG	tr|A0A4X1UZU9|A0A4X1UZU9_PIG	1	1	1	tr|A0A4X1UZU9|A0A4X1UZU9_PIG Isocitrate dehydrogenase [NADP] OS=Sus scrofa OX=9823 GN=IDH1 PE=3 SV=1	1	1	1	1	0	0	0	0	0	1	0	0	0	0	0	0	0	0	1	0	0	0	0	0	0	0	0	1	0	0	0	3.1	3.1	3.1	46.776	414	414	6						1
tr|A0A4X1V1F0|A0A4X1V1F0_PIG	tr|A0A4X1V1F0|A0A4X1V1F0_PIG	8	8	8	tr|A0A4X1V1F0|A0A4X1V1F0_PIG Prohibitin OS=Sus scrofa OX=9823 GN=PHB2 PE=3 SV=1	1	8	8	8	0	0	0	0	0	0	8	0	0	0	0	0	0	0	0	8	0	0	0	0	0	0	0	0	8	0	0	36	36	36	29.106	261	261	7
tr|A0A5G2QV25|A0A5G2QV25_PIG;tr|A0A4X1V3C3|A0A4X1V3C3_PIG	tr|A0A5G2QV25|A0A5G2QV25_PIG;tr|A0A4X1V3C3|A0A4X1V3C3_PIG	3;3	3;3	3;3	tr|A0A5G2QV25|A0A5G2QV25_PIG Small nuclear ribonucleoprotein Sm D3 OS=Sus scrofa OX=9823 GN=SNRPD3 PE=1 SV=1;tr|A0A4X1V3C3|A0A4X1V3C3_PIG Small nuclear ribonucleoprotein Sm D3 OS=Sus scrofa OX=9823 GN=SNRPD3 PE=3 SV=1	2	3	3	3	0	0	0	0	0	0	0	0	3	0	0	0	0	0	0	0	0	3	0	0	0	0	0	0	0	0	3	32.5	32.5	32.5	13.203	120	120;126	9
tr|A0A4X1V4N1|A0A4X1V4N1_PIG;tr|F1ST41|F1ST41_PIG;tr|A0A4X1V5V5|A0A4X1V5V5_PIG	tr|A0A4X1V4N1|A0A4X1V4N1_PIG;tr|F1ST41|F1ST41_PIG;tr|A0A4X1V5V5|A0A4X1V5V5_PIG	12;12;12	12;12;12	12;12;12	tr|A0A4X1V4N1|A0A4X1V4N1_PIG Sodium/potassium-transporting ATPase subunit beta OS=Sus scrofa OX=9823 PE=3 SV=1;tr|F1ST41|F1ST41_PIG Sodium/potassium-transporting ATPase subunit beta OS=Sus scrofa OX=9823 GN=ATP1B2 PE=1 SV=3;tr|A0A4X1V5V5|A0A4X1V5V5_PIG Sod	3	12	12	12	6	5	3	3	10	10	1	0	1	6	5	3	3	10	10	1	0	1	6	5	3	3	10	10	1	0	1	33.2	33.2	33.2	31.813	277	277;289;289	4.21	8	6	3	4	16	13
tr|A0A4X1V4U9|A0A4X1V4U9_PIG	tr|A0A4X1V4U9|A0A4X1V4U9_PIG	2	1	1	tr|A0A4X1V4U9|A0A4X1V4U9_PIG Ig-like domain-containing protein OS=Sus scrofa OX=9823 PE=4 SV=1	1	2	1	1	0	0	0	0	0	0	2	1	0	0	0	0	0	0	0	1	1	0	0	0	0	0	0	0	1	1	0	24.2	17.2	17.2	13.471	128	128	7.5
tr|A0A4X1V5R9|A0A4X1V5R9_PIG	tr|A0A4X1V5R9|A0A4X1V5R9_PIG	2	2	2	tr|A0A4X1V5R9|A0A4X1V5R9_PIG G protein subunit alpha z OS=Sus scrofa OX=9823 GN=GNAZ PE=4 SV=1	1	2	2	2	0	0	0	0	0	2	0	0	0	0	0	0	0	0	2	0	0	0	0	0	0	0	0	2	0	0	0	8.2	8.2	8.2	40.75	355	355	6						2
tr|A0A4X1V648|A0A4X1V648_PIG	tr|A0A4X1V648|A0A4X1V648_PIG	12	2	2	tr|A0A4X1V648|A0A4X1V648_PIG Uncharacterized protein OS=Sus scrofa OX=9823 GN=ACTA2 PE=3 SV=1	1	12	2	2	4	3	1	2	0	12	3	3	2	0	0	0	0	0	2	0	0	0	0	0	0	0	0	2	0	0	0	33.2	9.1	9.1	37.628	340	340	6						2
tr|A0A4X1V6W4|A0A4X1V6W4_PIG	tr|A0A4X1V6W4|A0A4X1V6W4_PIG	1	1	1	tr|A0A4X1V6W4|A0A4X1V6W4_PIG Helicase C-terminal domain-containing protein OS=Sus scrofa OX=9823 PE=4 SV=1	1	1	1	1	0	0	0	0	0	1	0	0	0	0	0	0	0	0	1	0	0	0	0	0	0	0	0	1	0	0	0	4.5	4.5	4.5	26.125	222	222	6						1
tr|A0A4X1V7N9|A0A4X1V7N9_PIG	tr|A0A4X1V7N9|A0A4X1V7N9_PIG	8	8	8	tr|A0A4X1V7N9|A0A4X1V7N9_PIG Uncharacterized protein OS=Sus scrofa OX=9823 PE=4 SV=1	1	8	8	8	0	0	0	0	0	0	0	8	0	0	0	0	0	0	0	0	8	0	0	0	0	0	0	0	0	8	0	39.3	39.3	39.3	23.242	201	201	8
tr|A0A4X1V7Z1|A0A4X1V7Z1_PIG	tr|A0A4X1V7Z1|A0A4X1V7Z1_PIG	2	1	1	tr|A0A4X1V7Z1|A0A4X1V7Z1_PIG Uncharacterized protein OS=Sus scrofa OX=9823 PE=4 SV=1	1	2	1	1	1	1	0	2	1	1	0	0	0	1	1	0	1	1	1	0	0	0	1	1	0	1	1	1	0	0	0	45.5	20.8	20.8	8.7311	77	77	3.83	1	1		1	2	1
tr|A0A4X1VA58|A0A4X1VA58_PIG	tr|A0A4X1VA58|A0A4X1VA58_PIG	10	10	10	tr|A0A4X1VA58|A0A4X1VA58_PIG Creatine kinase OS=Sus scrofa OX=9823 GN=CKMT1A PE=3 SV=1	1	10	10	10	0	0	0	0	0	10	0	0	0	0	0	0	0	0	10	0	0	0	0	0	0	0	0	10	0	0	0	35.8	35.8	35.8	46.934	416	416	6						13
tr|A0A4X1VAA9|A0A4X1VAA9_PIG	tr|A0A4X1VAA9|A0A4X1VAA9_PIG	5	5	3	tr|A0A4X1VAA9|A0A4X1VAA9_PIG Synaptobrevin-2 OS=Sus scrofa OX=9823 GN=VAMP2 PE=3 SV=1	1	5	5	3	0	0	0	0	0	0	0	0	5	0	0	0	0	0	0	0	0	5	0	0	0	0	0	0	0	0	3	60.3	60.3	39.7	12.649	116	116	9
tr|A0A4X1VC89|A0A4X1VC89_PIG	tr|A0A4X1VC89|A0A4X1VC89_PIG	6	1	1	tr|A0A4X1VC89|A0A4X1VC89_PIG Ig-like domain-containing protein OS=Sus scrofa OX=9823 PE=4 SV=1	1	6	1	1	3	2	3	5	4	3	3	3	2	0	0	0	0	1	0	0	0	0	0	0	0	0	1	0	0	0	0	48.5	13	13	18.081	169	169	5					1
tr|A0A4X1VCA5|A0A4X1VCA5_PIG	tr|A0A4X1VCA5|A0A4X1VCA5_PIG	18	18	18	tr|A0A4X1VCA5|A0A4X1VCA5_PIG Dihydropyrimidinase-related protein 2 OS=Sus scrofa OX=9823 GN=DPYSL2 PE=3 SV=1	1	18	18	18	0	0	0	17	0	0	1	0	0	0	0	0	17	0	0	1	0	0	0	0	0	17	0	0	1	0	0	50.1	50.1	50.1	56.055	517	517	4.14				20
tr|A0A4X1VDU1|A0A4X1VDU1_PIG	tr|A0A4X1VDU1|A0A4X1VDU1_PIG	7	6	5	tr|A0A4X1VDU1|A0A4X1VDU1_PIG Neurofilament light polypeptide OS=Sus scrofa OX=9823 GN=NEFL PE=3 SV=1	1	7	6	5	1	1	0	6	0	1	0	0	0	0	0	0	6	0	0	0	0	0	0	0	0	5	0	0	0	0	0	17.6	16	14	61.517	544	544	4				6
tr|A0A4X1VE32|A0A4X1VE32_PIG	tr|A0A4X1VE32|A0A4X1VE32_PIG	2	2	2	tr|A0A4X1VE32|A0A4X1VE32_PIG Microsomal glutathione S-transferase 3 OS=Sus scrofa OX=9823 GN=MGST3 PE=4 SV=1	1	2	2	2	2	2	2	1	0	0	1	0	2	2	2	2	1	0	0	1	0	2	2	2	2	1	0	0	1	0	2	17.9	17.9	17.9	16.686	151	151	4.1	2	2	2	1
tr|A0A4X1VE38|A0A4X1VE38_PIG;tr|A0A8D1SAK4|A0A8D1SAK4_PIG	tr|A0A4X1VE38|A0A4X1VE38_PIG;tr|A0A8D1SAK4|A0A8D1SAK4_PIG	35;33	35;33	35;33	tr|A0A4X1VE38|A0A4X1VE38_PIG Uncharacterized protein OS=Sus scrofa OX=9823 GN=ILF3 PE=4 SV=1;tr|A0A8D1SAK4|A0A8D1SAK4_PIG Uncharacterized protein OS=Sus scrofa OX=9823 PE=4 SV=1	2	35	35	35	0	0	35	6	0	1	0	0	0	0	0	35	6	0	1	0	0	0	0	0	35	6	0	1	0	0	0	60.2	60.2	60.2	95.317	885	885;749	3.2			39	6		1
tr|A0A4X1VHG5|A0A4X1VHG5_PIG	tr|A0A4X1VHG5|A0A4X1VHG5_PIG	1	1	1	tr|A0A4X1VHG5|A0A4X1VHG5_PIG 60S ribosomal protein L38 OS=Sus scrofa OX=9823 GN=RPL38 PE=3 SV=1	1	1	1	1	0	0	0	0	0	0	0	0	1	0	0	0	0	0	0	0	0	1	0	0	0	0	0	0	0	0	1	20.6	20.6	20.6	7.4358	63	63	9
tr|A0A4X1VJ58|A0A4X1VJ58_PIG;tr|A0A8D1NQ17|A0A8D1NQ17_PIG	tr|A0A4X1VJ58|A0A4X1VJ58_PIG;tr|A0A8D1NQ17|A0A8D1NQ17_PIG	19;19	19;19	19;19	tr|A0A4X1VJ58|A0A4X1VJ58_PIG MBD domain-containing protein OS=Sus scrofa OX=9823 PE=4 SV=1;tr|A0A8D1NQ17|A0A8D1NQ17_PIG Uncharacterized protein OS=Sus scrofa OX=9823 PE=4 SV=1	2	19	19	19	0	0	0	18	4	10	1	0	0	0	0	0	18	4	10	1	0	0	0	0	0	18	4	10	1	0	0	42.4	42.4	42.4	49.834	462	462;463	4.85				22	4	14
tr|A0A4X1VKI2|A0A4X1VKI2_PIG;tr|I3LUR1|I3LUR1_PIG	tr|A0A4X1VKI2|A0A4X1VKI2_PIG;tr|I3LUR1|I3LUR1_PIG	17;16	17;16	17;16	tr|A0A4X1VKI2|A0A4X1VKI2_PIG Uncharacterized protein OS=Sus scrofa OX=9823 PE=4 SV=1;tr|I3LUR1|I3LUR1_PIG Heterogeneous nuclear ribonucleoprotein U like 2 OS=Sus scrofa OX=9823 GN=HNRNPUL2 PE=1 SV=2	2	17	17	17	0	0	17	1	0	0	0	0	0	0	0	17	1	0	0	0	0	0	0	0	17	1	0	0	0	0	0	26.6	26.6	26.6	83.13	728	728;757	3.05			20	1
tr|A0A4X1VL60|A0A4X1VL60_PIG	tr|A0A4X1VL60|A0A4X1VL60_PIG	8	8	8	tr|A0A4X1VL60|A0A4X1VL60_PIG Uncharacterized protein OS=Sus scrofa OX=9823 PE=4 SV=1	1	8	8	8	1	6	0	3	1	1	2	4	2	1	6	0	3	1	1	2	4	2	1	6	0	3	1	1	2	4	2	8.4	8.4	8.4	105.67	978	978	4.87	1	8		3	1	1
tr|A0A4X1VLA2|A0A4X1VLA2_PIG	tr|A0A4X1VLA2|A0A4X1VLA2_PIG	2	2	2	tr|A0A4X1VLA2|A0A4X1VLA2_PIG Complex I-B14.5a OS=Sus scrofa OX=9823 GN=NDUFA7 PE=3 SV=1	1	2	2	2	0	0	0	0	0	0	0	0	2	0	0	0	0	0	0	0	0	2	0	0	0	0	0	0	0	0	2	28.3	28.3	28.3	12.628	113	113	9
tr|A0A4X1VLH1|A0A4X1VLH1_PIG	tr|A0A4X1VLH1|A0A4X1VLH1_PIG	3	3	3	tr|A0A4X1VLH1|A0A4X1VLH1_PIG Ecto-5-nucleotidase OS=Sus scrofa OX=9823 PE=3 SV=1	1	3	3	3	0	0	0	3	0	0	0	0	0	0	0	0	3	0	0	0	0	0	0	0	0	3	0	0	0	0	0	7.4	7.4	7.4	57.421	524	524	4				3
tr|A0A4X1VM94|A0A4X1VM94_PIG	tr|A0A4X1VM94|A0A4X1VM94_PIG	7	7	7	tr|A0A4X1VM94|A0A4X1VM94_PIG Small RNA binding exonuclease protection factor La OS=Sus scrofa OX=9823 GN=PPIG PE=4 SV=1	1	7	7	7	0	0	0	0	1	7	1	0	0	0	0	0	0	1	7	1	0	0	0	0	0	0	1	7	1	0	0	18.5	18.5	18.5	47.267	401	401	6					1	7
tr|A0A4X1VQM0|A0A4X1VQM0_PIG	tr|A0A4X1VQM0|A0A4X1VQM0_PIG	3	3	3	tr|A0A4X1VQM0|A0A4X1VQM0_PIG Small nuclear ribonucleoprotein Sm D1 OS=Sus scrofa OX=9823 GN=SNRPD1 PE=3 SV=1	1	3	3	3	0	1	0	0	0	0	0	0	2	0	1	0	0	0	0	0	0	2	0	1	0	0	0	0	0	0	2	29.5	29.5	29.5	12.393	112	112	6.67		1
tr|A0A4X1VQQ1|A0A4X1VQQ1_PIG	tr|A0A4X1VQQ1|A0A4X1VQQ1_PIG	17	1	0	tr|A0A4X1VQQ1|A0A4X1VQQ1_PIG Tubulin beta chain OS=Sus scrofa OX=9823 PE=3 SV=1	1	17	1	0	2	2	3	2	15	7	3	3	4	0	0	0	0	0	0	0	0	0	0	0	0	0	0	0	0	0	0	56.8	3.9	0	48.695	437	437	NaN
tr|A0A8D0Z247|A0A8D0Z247_PIG;tr|A0A4X1VRE9|A0A4X1VRE9_PIG	tr|A0A8D0Z247|A0A8D0Z247_PIG;tr|A0A4X1VRE9|A0A4X1VRE9_PIG	4;4	4;4	4;4	tr|A0A8D0Z247|A0A8D0Z247_PIG Uncharacterized protein OS=Sus scrofa OX=9823 PE=4 SV=1;tr|A0A4X1VRE9|A0A4X1VRE9_PIG Uncharacterized protein OS=Sus scrofa OX=9823 GN=CD5L PE=4 SV=1	2	4	4	4	0	1	1	4	0	0	0	0	0	0	1	1	4	0	0	0	0	0	0	1	1	4	0	0	0	0	0	11.1	11.1	11.1	49.681	451	451;541	3.5		1	1	4
tr|A0A4X1VT46|A0A4X1VT46_PIG	tr|A0A4X1VT46|A0A4X1VT46_PIG	1	1	1	tr|A0A4X1VT46|A0A4X1VT46_PIG Uncharacterized protein OS=Sus scrofa OX=9823 GN=CPA4 PE=3 SV=1	1	1	1	1	0	1	0	0	0	0	0	0	0	0	1	0	0	0	0	0	0	0	0	1	0	0	0	0	0	0	0	6.9	6.9	6.9	35.769	317	317	2		2
tr|A0A4X1VT88|A0A4X1VT88_PIG	tr|A0A4X1VT88|A0A4X1VT88_PIG	1	1	1	tr|A0A4X1VT88|A0A4X1VT88_PIG Uncharacterized protein OS=Sus scrofa OX=9823 PE=4 SV=1	1	1	1	1	0	0	0	0	0	0	0	1	0	0	0	0	0	0	0	0	1	0	0	0	0	0	0	0	0	1	0	13.7	13.7	13.7	16.17	146	146	8
tr|A0A4X1VUN6|A0A4X1VUN6_PIG	tr|A0A4X1VUN6|A0A4X1VUN6_PIG	2	2	2	tr|A0A4X1VUN6|A0A4X1VUN6_PIG V-type proton ATPase proteolipid subunit OS=Sus scrofa OX=9823 GN=ATP6V0C PE=3 SV=1	1	2	2	2	0	0	0	0	0	0	0	0	2	0	0	0	0	0	0	0	0	2	0	0	0	0	0	0	0	0	2	31.6	31.6	31.6	15.632	155	155	9
tr|A0A4X1VVD9|A0A4X1VVD9_PIG	tr|A0A4X1VVD9|A0A4X1VVD9_PIG	1	1	1	tr|A0A4X1VVD9|A0A4X1VVD9_PIG Chromatin target of PRMT1 OS=Sus scrofa OX=9823 GN=CHTOP PE=4 SV=1	1	1	1	1	0	0	0	0	0	0	1	0	0	0	0	0	0	0	0	1	0	0	0	0	0	0	0	0	1	0	0	17.1	17.1	17.1	8.55	76	76	7
tr|A0A8D1GHS3|A0A8D1GHS3_PIG;tr|A0A4X1VWX9|A0A4X1VWX9_PIG	tr|A0A8D1GHS3|A0A8D1GHS3_PIG;tr|A0A4X1VWX9|A0A4X1VWX9_PIG	4;4	4;4	4;4	tr|A0A8D1GHS3|A0A8D1GHS3_PIG Uncharacterized protein OS=Sus scrofa OX=9823 PE=4 SV=1;tr|A0A4X1VWX9|A0A4X1VWX9_PIG Phosphoglycerate kinase OS=Sus scrofa OX=9823 PE=3 SV=1	2	4	4	4	1	1	0	0	0	4	0	0	0	1	1	0	0	0	4	0	0	0	1	1	0	0	0	4	0	0	0	17.9	17.9	17.9	41.548	391	391;398	4.5	1	1				4
tr|A0A4X1VX04|A0A4X1VX04_PIG	tr|A0A4X1VX04|A0A4X1VX04_PIG	1	1	1	tr|A0A4X1VX04|A0A4X1VX04_PIG Uncharacterized protein OS=Sus scrofa OX=9823 GN=TOMM40 PE=3 SV=1	1	1	1	1	0	0	0	0	0	1	0	0	0	0	0	0	0	0	1	0	0	0	0	0	0	0	0	1	0	0	0	3.4	3.4	3.4	33.288	319	319	6						1
tr|A0A4X1VYV1|A0A4X1VYV1_PIG	tr|A0A4X1VYV1|A0A4X1VYV1_PIG	2	2	2	tr|A0A4X1VYV1|A0A4X1VYV1_PIG Uncharacterized protein OS=Sus scrofa OX=9823 GN=KHDRBS1 PE=4 SV=1	1	2	2	2	0	0	0	2	0	0	0	0	0	0	0	0	2	0	0	0	0	0	0	0	0	2	0	0	0	0	0	7	7	7	43.829	402	402	4				2
tr|A0A4X1VYY4|A0A4X1VYY4_PIG	tr|A0A4X1VYY4|A0A4X1VYY4_PIG	7	6	2	tr|A0A4X1VYY4|A0A4X1VYY4_PIG Ig-like domain-containing protein OS=Sus scrofa OX=9823 PE=4 SV=1	1	7	6	2	1	1	1	1	1	1	1	7	1	1	1	1	1	1	1	1	6	1	0	0	0	0	0	0	0	2	0	43.1	33.3	15.7	16.429	153	153	6.5	1	1	1	1	1	1
tr|A0A8D1BQH2|A0A8D1BQH2_PIG;tr|A0A4X1W0Q3|A0A4X1W0Q3_PIG	tr|A0A8D1BQH2|A0A8D1BQH2_PIG;tr|A0A4X1W0Q3|A0A4X1W0Q3_PIG	1;1	1;1	1;1	tr|A0A8D1BQH2|A0A8D1BQH2_PIG Uncharacterized protein OS=Sus scrofa OX=9823 PE=4 SV=1;tr|A0A4X1W0Q3|A0A4X1W0Q3_PIG Uncharacterized protein OS=Sus scrofa OX=9823 PE=4 SV=1	2	1	1	1	1	1	0	0	0	1	0	1	1	1	1	0	0	0	1	0	1	1	1	1	0	0	0	1	0	1	1	3.4	3.4	3.4	24.553	234	234;245	5.2	1	1				1
tr|A0A8D0RDW9|A0A8D0RDW9_PIG;tr|A0A4X1W191|A0A4X1W191_PIG	tr|A0A8D0RDW9|A0A8D0RDW9_PIG;tr|A0A4X1W191|A0A4X1W191_PIG	18;18	18;18	18;18	tr|A0A8D0RDW9|A0A8D0RDW9_PIG Uncharacterized protein OS=Sus scrofa OX=9823 PE=4 SV=1;tr|A0A4X1W191|A0A4X1W191_PIG DZF domain-containing protein OS=Sus scrofa OX=9823 GN=ILF2 PE=4 SV=1	2	18	18	18	0	0	0	0	0	18	1	0	0	0	0	0	0	0	18	1	0	0	0	0	0	0	0	18	1	0	0	66	66	66	42.746	388	388;390	6.05						21
tr|A0A4X1W1N1|A0A4X1W1N1_PIG	tr|A0A4X1W1N1|A0A4X1W1N1_PIG	2	2	2	tr|A0A4X1W1N1|A0A4X1W1N1_PIG Inosine-5-monophosphate dehydrogenase OS=Sus scrofa OX=9823 GN=IMPDH PE=3 SV=1	1	2	2	2	0	0	0	2	0	0	0	0	0	0	0	0	2	0	0	0	0	0	0	0	0	2	0	0	0	0	0	6.6	6.6	6.6	52.433	487	487	4				2
tr|A0A4X1W1U6|A0A4X1W1U6_PIG	tr|A0A4X1W1U6|A0A4X1W1U6_PIG	11	11	11	tr|A0A4X1W1U6|A0A4X1W1U6_PIG 40S ribosomal protein S4 OS=Sus scrofa OX=9823 GN=RPS4X PE=3 SV=1	1	11	11	11	0	0	0	0	0	0	11	0	0	0	0	0	0	0	0	11	0	0	0	0	0	0	0	0	11	0	0	49	49	49	27.504	245	245	7
tr|A0A4X1W2S7|A0A4X1W2S7_PIG	tr|A0A4X1W2S7|A0A4X1W2S7_PIG	4	2	2	tr|A0A4X1W2S7|A0A4X1W2S7_PIG V-SNARE coiled-coil homology domain-containing protein OS=Sus scrofa OX=9823 GN=VAMP3 PE=3 SV=1	1	4	2	2	0	0	0	0	0	0	0	0	4	0	0	0	0	0	0	0	0	2	0	0	0	0	0	0	0	0	2	53.8	30.8	30.8	11.463	104	104	9
tr|A0A4X1W2T3|A0A4X1W2T3_PIG	tr|A0A4X1W2T3|A0A4X1W2T3_PIG	3	3	3	tr|A0A4X1W2T3|A0A4X1W2T3_PIG 60S ribosomal protein L31 OS=Sus scrofa OX=9823 GN=RPL31 PE=3 SV=1	1	3	3	3	0	1	0	0	0	0	0	0	2	0	1	0	0	0	0	0	0	2	0	1	0	0	0	0	0	0	2	25.4	25.4	25.4	14.142	122	122	6.67		1
tr|A0A4X1W364|A0A4X1W364_PIG;tr|A0A8D1IXE0|A0A8D1IXE0_PIG	tr|A0A4X1W364|A0A4X1W364_PIG;tr|A0A8D1IXE0|A0A8D1IXE0_PIG	5;5	5;5	5;5	tr|A0A4X1W364|A0A4X1W364_PIG Aconitate hydratase, mitochondrial OS=Sus scrofa OX=9823 GN=ACO2 PE=3 SV=1;tr|A0A8D1IXE0|A0A8D1IXE0_PIG Uncharacterized protein OS=Sus scrofa OX=9823 PE=4 SV=1	2	5	5	5	0	0	5	0	0	0	0	0	0	0	0	5	0	0	0	0	0	0	0	0	5	0	0	0	0	0	0	8.9	8.9	8.9	83.748	765	765;838	3			5
tr|A0A4X1W4W4|A0A4X1W4W4_PIG	tr|A0A4X1W4W4|A0A4X1W4W4_PIG	17	17	2	tr|A0A4X1W4W4|A0A4X1W4W4_PIG Ig-like domain-containing protein OS=Sus scrofa OX=9823 PE=4 SV=1	1	17	17	2	5	1	3	5	2	6	12	16	7	5	1	3	5	2	6	12	16	7	0	0	0	0	0	0	0	2	0	72.6	72.6	12.1	23.707	215	215	7.01	5	1	3	5	2	6
tr|A0A4X1W5L3|A0A4X1W5L3_PIG;tr|A0A4X1WCL2|A0A4X1WCL2_PIG	tr|A0A4X1W5L3|A0A4X1W5L3_PIG	3;1	3;1	3;1	tr|A0A4X1W5L3|A0A4X1W5L3_PIG Malate dehydrogenase OS=Sus scrofa OX=9823 GN=MDH1 PE=3 SV=1	2	3	3	3	0	0	0	0	0	0	3	0	0	0	0	0	0	0	0	3	0	0	0	0	0	0	0	0	3	0	0	13.6	13.6	13.6	36.163	331	331;169	7
tr|A0A4X1W7H9|A0A4X1W7H9_PIG	tr|A0A4X1W7H9|A0A4X1W7H9_PIG	13	13	4	tr|A0A4X1W7H9|A0A4X1W7H9_PIG ADP/ATP translocase OS=Sus scrofa OX=9823 GN=SLC25A5 PE=3 SV=1	1	13	13	4	11	8	5	4	1	3	10	1	1	11	8	5	4	1	3	10	1	1	4	1	0	0	0	0	3	0	0	52.3	52.3	14.8	32.955	298	298	3.69	13	8	6	5	1	3
tr|A0A8D0JZB8|A0A8D0JZB8_PIG;tr|F1SJG8|F1SJG8_PIG;tr|A0A4X1W8Q8|A0A4X1W8Q8_PIG	tr|A0A8D0JZB8|A0A8D0JZB8_PIG;tr|F1SJG8|F1SJG8_PIG;tr|A0A4X1W8Q8|A0A4X1W8Q8_PIG	8;8;8	8;8;8	8;8;8	tr|A0A8D0JZB8|A0A8D0JZB8_PIG Uncharacterized protein OS=Sus scrofa OX=9823 PE=4 SV=1;tr|F1SJG8|F1SJG8_PIG Potassium voltage-gated channel modifier subfamily V member 2 OS=Sus scrofa OX=9823 GN=KCNV2 PE=1 SV=2;tr|A0A4X1W8Q8|A0A4X1W8Q8_PIG Uncharacterized pr	3	8	8	8	7	4	2	2	0	1	0	0	0	7	4	2	2	0	1	0	0	0	7	4	2	2	0	1	0	0	0	15	15	15	62.088	545	545;560;560	2.22	8	4	2	3		1
tr|A0A4X1W9B9|A0A4X1W9B9_PIG	tr|A0A4X1W9B9|A0A4X1W9B9_PIG	8	8	8	tr|A0A4X1W9B9|A0A4X1W9B9_PIG Uncharacterized protein OS=Sus scrofa OX=9823 GN=MYL6B PE=4 SV=1	1	8	8	8	0	1	0	0	0	0	0	0	8	0	1	0	0	0	0	0	0	8	0	1	0	0	0	0	0	0	8	63	63	63	16.319	146	146	8.36		1
tr|A0A4X1W9T4|A0A4X1W9T4_PIG	tr|A0A4X1W9T4|A0A4X1W9T4_PIG	4	4	4	tr|A0A4X1W9T4|A0A4X1W9T4_PIG DJ-1_PfpI domain-containing protein OS=Sus scrofa OX=9823 GN=PARK7 PE=4 SV=1	1	4	4	4	0	0	0	0	0	0	0	4	0	0	0	0	0	0	0	0	4	0	0	0	0	0	0	0	0	4	0	33.7	33.7	33.7	17.955	169	169	8
tr|A0A4X1W9X7|A0A4X1W9X7_PIG	tr|A0A4X1W9X7|A0A4X1W9X7_PIG	5	5	5	tr|A0A4X1W9X7|A0A4X1W9X7_PIG Poly(rC) binding protein 1 OS=Sus scrofa OX=9823 GN=PCBP1 PE=4 SV=1	1	5	5	5	0	0	0	0	0	4	2	0	0	0	0	0	0	0	4	2	0	0	0	0	0	0	0	4	2	0	0	18	18	18	37.501	356	356	6.33						4
tr|A0A4X1WB51|A0A4X1WB51_PIG	tr|A0A4X1WB51|A0A4X1WB51_PIG	3	3	3	tr|A0A4X1WB51|A0A4X1WB51_PIG Uncharacterized protein OS=Sus scrofa OX=9823 GN=MAGOH PE=3 SV=1	1	3	3	3	0	0	0	0	0	0	0	0	3	0	0	0	0	0	0	0	0	3	0	0	0	0	0	0	0	0	3	29.4	29.4	29.4	12.844	109	109	9
tr|A0A4X1WBH4|A0A4X1WBH4_PIG	tr|A0A4X1WBH4|A0A4X1WBH4_PIG	5	5	5	tr|A0A4X1WBH4|A0A4X1WBH4_PIG Thioredoxin domain-containing protein OS=Sus scrofa OX=9823 PE=3 SV=1	1	5	5	5	0	2	0	0	0	0	0	4	0	0	2	0	0	0	0	0	4	0	0	2	0	0	0	0	0	4	0	24.2	24.2	24.2	22.147	198	198	6		2
tr|A0A4X1WBL3|A0A4X1WBL3_PIG	tr|A0A4X1WBL3|A0A4X1WBL3_PIG	7	1	0	tr|A0A4X1WBL3|A0A4X1WBL3_PIG IF rod domain-containing protein OS=Sus scrofa OX=9823 PE=3 SV=1	1	7	1	0	5	5	4	4	3	5	4	3	4	0	0	0	0	1	0	0	0	0	0	0	0	0	0	0	0	0	0	8.8	2.6	0	51.353	466	466	5					1
tr|A0A4X1WBN6|A0A4X1WBN6_PIG;tr|A0A8D0SNH1|A0A8D0SNH1_PIG	tr|A0A4X1WBN6|A0A4X1WBN6_PIG;tr|A0A8D0SNH1|A0A8D0SNH1_PIG	10;10	4;4	1;1	tr|A0A4X1WBN6|A0A4X1WBN6_PIG IF rod domain-containing protein OS=Sus scrofa OX=9823 PE=3 SV=1;tr|A0A8D0SNH1|A0A8D0SNH1_PIG Uncharacterized protein OS=Sus scrofa OX=9823 PE=4 SV=1	2	10	4	1	5	5	4	5	3	8	3	3	4	0	0	0	1	0	3	0	0	0	0	0	0	1	0	0	0	0	0	14.1	7.5	2	63.11	589	589;596	5.5				1		3
tr|A0A4X1WCL8|A0A4X1WCL8_PIG	tr|A0A4X1WCL8|A0A4X1WCL8_PIG	15	1	0	tr|A0A4X1WCL8|A0A4X1WCL8_PIG Tubulin alpha chain OS=Sus scrofa OX=9823 GN=TUBA1A PE=3 SV=1	1	15	1	0	8	4	4	8	15	8	8	6	8	0	0	0	1	1	1	1	0	0	0	0	0	0	0	0	0	0	0	53.8	3.4	0	46.297	416	416	5.5				1	1	1
tr|A0A4X1WCU9|A0A4X1WCU9_PIG;tr|A0A8D0XBR6|A0A8D0XBR6_PIG;tr|B6A7R0|B6A7R0_PIG	tr|A0A4X1WCU9|A0A4X1WCU9_PIG;tr|A0A8D0XBR6|A0A8D0XBR6_PIG;tr|B6A7R0|B6A7R0_PIG	16;15;15	16;15;15	0;0;0	tr|A0A4X1WCU9|A0A4X1WCU9_PIG Tubulin alpha chain OS=Sus scrofa OX=9823 GN=TUBA1A PE=3 SV=1;tr|A0A8D0XBR6|A0A8D0XBR6_PIG Uncharacterized protein OS=Sus scrofa OX=9823 PE=4 SV=1;tr|B6A7R0|B6A7R0_PIG Tubulin alpha chain OS=Sus scrofa OX=9823 PE=2 SV=1	3	16	16	0	9	4	5	9	16	9	8	7	9	9	4	5	9	16	9	8	7	9	0	0	0	0	0	0	0	0	0	57	57	0	46.313	416	416;414;451	5.23	10	4	5	10	21	13
tr|A0A5G2QC44|A0A5G2QC44_PIG	tr|A0A5G2QC44|A0A5G2QC44_PIG	3	3	3	tr|A0A5G2QC44|A0A5G2QC44_PIG RING-type E3 ubiquitin transferase OS=Sus scrofa OX=9823 GN=TRIM21 PE=4 SV=1	1	3	3	3	0	0	0	0	3	0	0	0	0	0	0	0	0	3	0	0	0	0	0	0	0	0	3	0	0	0	0	9.8	9.8	9.8	52.538	459	459	5					4
tr|A0A5G2QCT6|A0A5G2QCT6_PIG	tr|A0A5G2QCT6|A0A5G2QCT6_PIG	1	1	1	tr|A0A5G2QCT6|A0A5G2QCT6_PIG SNW domain-containing protein 1 OS=Sus scrofa OX=9823 GN=SNW1 PE=1 SV=1	1	1	1	1	0	0	0	1	0	0	0	0	0	0	0	0	1	0	0	0	0	0	0	0	0	1	0	0	0	0	0	2.8	2.8	2.8	61.114	532	532	4				1
tr|A0A5G2QCX2|A0A5G2QCX2_PIG;tr|A0A8D1UDQ8|A0A8D1UDQ8_PIG	tr|A0A5G2QCX2|A0A5G2QCX2_PIG;tr|A0A8D1UDQ8|A0A8D1UDQ8_PIG	64;63	64;63	64;63	tr|A0A5G2QCX2|A0A5G2QCX2_PIG Heparan sulfate proteoglycan 2 OS=Sus scrofa OX=9823 GN=HSPG2 PE=1 SV=1;tr|A0A8D1UDQ8|A0A8D1UDQ8_PIG Heparan sulfate proteoglycan 2 OS=Sus scrofa OX=9823 GN=HSPG2 PE=4 SV=1	2	64	64	64	62	20	5	0	0	0	0	0	0	62	20	5	0	0	0	0	0	0	62	20	5	0	0	0	0	0	0	22.2	22.2	22.2	448.22	4200	4200;4200	1.33	67	21	5
tr|A0A5G2QFC4|A0A5G2QFC4_PIG	tr|A0A5G2QFC4|A0A5G2QFC4_PIG	3	3	3	tr|A0A5G2QFC4|A0A5G2QFC4_PIG Acetyltransferase component of pyruvate dehydrogenase complex OS=Sus scrofa OX=9823 GN=DLAT PE=1 SV=1	1	3	3	3	0	0	1	2	0	0	0	0	0	0	0	1	2	0	0	0	0	0	0	0	1	2	0	0	0	0	0	9.6	9.6	9.6	55.923	520	520	3.67			1	2
tr|A0A5G2QIR3|A0A5G2QIR3_PIG;tr|F2Q9A3|F2Q9A3_PIG	tr|A0A5G2QIR3|A0A5G2QIR3_PIG;tr|F2Q9A3|F2Q9A3_PIG	3;3	3;3	3;3	tr|A0A5G2QIR3|A0A5G2QIR3_PIG Peptidyl-prolyl cis-trans isomerase OS=Sus scrofa OX=9823 GN=PPIA PE=3 SV=1;tr|F2Q9A3|F2Q9A3_PIG Peptidyl-prolyl cis-trans isomerase OS=Sus scrofa OX=9823 GN=ppia PE=2 SV=1	2	3	3	3	0	0	0	0	0	0	0	0	3	0	0	0	0	0	0	0	0	3	0	0	0	0	0	0	0	0	3	29.8	29.8	29.8	13.194	121	121;164	9
tr|A0A8D0R4J0|A0A8D0R4J0_PIG;tr|A0A5G2QML3|A0A5G2QML3_PIG	tr|A0A8D0R4J0|A0A8D0R4J0_PIG;tr|A0A5G2QML3|A0A5G2QML3_PIG	20;20	20;20	5;5	tr|A0A8D0R4J0|A0A8D0R4J0_PIG Histone H1.3-like protein OS=Sus scrofa OX=9823 GN=LOC595122 PE=4 SV=1;tr|A0A5G2QML3|A0A5G2QML3_PIG Histone H2B OS=Sus scrofa OX=9823 GN=H1-3 PE=1 SV=1	2	20	20	5	3	2	2	3	1	2	10	7	13	3	2	2	3	1	2	10	7	13	0	0	0	0	0	0	5	3	0	41.6	41.6	12.7	33.425	322	322;322	7.31	4	2	2	3	1	3
tr|A0A5G2QP58|A0A5G2QP58_PIG	tr|A0A5G2QP58|A0A5G2QP58_PIG	3	3	3	tr|A0A5G2QP58|A0A5G2QP58_PIG Solute carrier family 38 member 3 OS=Sus scrofa OX=9823 GN=SLC38A3 PE=1 SV=1	1	3	3	3	1	1	0	0	0	1	1	0	0	1	1	0	0	0	1	1	0	0	1	1	0	0	0	1	1	0	0	5.9	5.9	5.9	50.481	456	456	4	1	1				1
tr|A0A5G2QQ33|A0A5G2QQ33_PIG	tr|A0A5G2QQ33|A0A5G2QQ33_PIG	4	4	4	tr|A0A5G2QQ33|A0A5G2QQ33_PIG Histidine ammonia-lyase OS=Sus scrofa OX=9823 GN=HAL PE=1 SV=1	1	4	4	4	0	4	0	0	0	1	0	0	0	0	4	0	0	0	1	0	0	0	0	4	0	0	0	1	0	0	0	8.6	8.6	8.6	70.491	641	641	2.8		4				1
tr|A0A5G2QQP2|A0A5G2QQP2_PIG	tr|A0A5G2QQP2|A0A5G2QQP2_PIG	13	13	10	tr|A0A5G2QQP2|A0A5G2QQP2_PIG Solute carrier family 25 member 12 OS=Sus scrofa OX=9823 GN=SLC25A12 PE=1 SV=1	1	13	13	10	0	0	0	13	0	0	0	0	0	0	0	0	13	0	0	0	0	0	0	0	0	10	0	0	0	0	0	30.3	30.3	25.6	69.181	624	624	4				15
tr|A0A5G2QT71|A0A5G2QT71_PIG	tr|A0A5G2QT71|A0A5G2QT71_PIG	1	1	1	tr|A0A5G2QT71|A0A5G2QT71_PIG Annexin OS=Sus scrofa OX=9823 GN=ANXA6 PE=1 SV=1	1	1	1	1	0	0	0	1	0	0	0	0	0	0	0	0	1	0	0	0	0	0	0	0	0	1	0	0	0	0	0	4.9	4.9	4.9	36.965	329	329	4				1
tr|A0A5G2QVR1|A0A5G2QVR1_PIG	tr|A0A5G2QVR1|A0A5G2QVR1_PIG	4	4	4	tr|A0A5G2QVR1|A0A5G2QVR1_PIG Complex I-B15 OS=Sus scrofa OX=9823 GN=NDUFB4 PE=1 SV=1	1	4	4	4	0	0	0	0	0	0	0	0	4	0	0	0	0	0	0	0	0	4	0	0	0	0	0	0	0	0	4	46.2	46.2	46.2	13.759	119	119	9
tr|A0A5G2QXJ5|A0A5G2QXJ5_PIG	tr|A0A5G2QXJ5|A0A5G2QXJ5_PIG	6	6	6	tr|A0A5G2QXJ5|A0A5G2QXJ5_PIG Heterogeneous nuclear ribonucleoprotein U like 1 OS=Sus scrofa OX=9823 GN=HNRNPUL1 PE=1 SV=1	1	6	6	6	0	0	6	0	0	0	0	0	0	0	0	6	0	0	0	0	0	0	0	0	6	0	0	0	0	0	0	13.4	13.4	13.4	83.964	748	748	3			6
tr|A0A5G2R0H7|A0A5G2R0H7_PIG	tr|A0A5G2R0H7|A0A5G2R0H7_PIG	1	1	1	tr|A0A5G2R0H7|A0A5G2R0H7_PIG ATP synthase membrane subunit f OS=Sus scrofa OX=9823 GN=ATP5MF PE=3 SV=1	1	1	1	1	0	0	0	0	0	0	0	0	1	0	0	0	0	0	0	0	0	1	0	0	0	0	0	0	0	0	1	26.5	26.5	26.5	5.7487	49	49	9
tr|A0A5G2R2Z1|A0A5G2R2Z1_PIG	tr|A0A5G2R2Z1|A0A5G2R2Z1_PIG	7	7	7	tr|A0A5G2R2Z1|A0A5G2R2Z1_PIG Serine/arginine-rich splicing factor 1 OS=Sus scrofa OX=9823 GN=SRSF1 PE=1 SV=1	1	7	7	7	0	0	0	0	0	0	7	0	0	0	0	0	0	0	0	7	0	0	0	0	0	0	0	0	7	0	0	36.2	36.2	36.2	22.11	199	199	7
tr|A0A5G2R367|A0A5G2R367_PIG	tr|A0A5G2R367|A0A5G2R367_PIG	5	4	4	tr|A0A5G2R367|A0A5G2R367_PIG Lamin B1 OS=Sus scrofa OX=9823 GN=LMNB1 PE=1 SV=1	1	5	4	4	0	0	0	5	0	0	0	0	0	0	0	0	4	0	0	0	0	0	0	0	0	4	0	0	0	0	0	12.1	10.6	10.6	61.859	545	545	4				4
tr|A0A5G2R405|A0A5G2R405_PIG	tr|A0A5G2R405|A0A5G2R405_PIG	1	1	1	tr|A0A5G2R405|A0A5G2R405_PIG ADP ribosylation factor GTPase activating protein 1 OS=Sus scrofa OX=9823 GN=ARFGAP1 PE=4 SV=1	1	1	1	1	0	0	0	0	0	1	1	0	0	0	0	0	0	0	1	1	0	0	0	0	0	0	0	1	1	0	0	1.3	1.3	1.3	57.378	533	533	6.5						1
tr|A0A5G2R6Z8|A0A5G2R6Z8_PIG	tr|A0A5G2R6Z8|A0A5G2R6Z8_PIG	1	1	1	tr|A0A5G2R6Z8|A0A5G2R6Z8_PIG Succinate dehydrogenase [ubiquinone] flavoprotein subunit, mitochondrial OS=Sus scrofa OX=9823 GN=SDHA PE=1 SV=1	1	1	1	1	0	0	0	1	0	0	0	0	0	0	0	0	1	0	0	0	0	0	0	0	0	1	0	0	0	0	0	2.4	2.4	2.4	63.623	583	583	4				1
tr|A0A5G2R7E2|A0A5G2R7E2_PIG	tr|A0A5G2R7E2|A0A5G2R7E2_PIG	1	1	1	tr|A0A5G2R7E2|A0A5G2R7E2_PIG Uncharacterized protein OS=Sus scrofa OX=9823 GN=LOC100519511 PE=3 SV=1	1	1	1	1	1	1	0	1	0	1	0	1	0	1	1	0	1	0	1	0	1	0	1	1	0	1	0	1	0	1	0	3.6	3.6	3.6	22.457	195	195	4.2	1	1		1		1
tr|A0A5G2R9T0|A0A5G2R9T0_PIG	tr|A0A5G2R9T0|A0A5G2R9T0_PIG	1	1	1	tr|A0A5G2R9T0|A0A5G2R9T0_PIG UDENN FLCN/SMCR8-type domain-containing protein OS=Sus scrofa OX=9823 GN=FLCN PE=4 SV=1	1	1	1	1	0	0	0	0	0	0	1	0	0	0	0	0	0	0	0	1	0	0	0	0	0	0	0	0	1	0	0	1.1	1.1	1.1	64.993	611	611	7
tr|A0A5G2R9W3|A0A5G2R9W3_PIG	tr|A0A5G2R9W3|A0A5G2R9W3_PIG	4	4	4	tr|A0A5G2R9W3|A0A5G2R9W3_PIG Dynamin GTPase OS=Sus scrofa OX=9823 GN=DNM1 PE=1 SV=1	1	4	4	4	0	0	4	0	0	0	0	0	0	0	0	4	0	0	0	0	0	0	0	0	4	0	0	0	0	0	0	8.4	8.4	8.4	90.95	799	799	3			4
tr|A0A5G2RCQ0|A0A5G2RCQ0_PIG	tr|A0A5G2RCQ0|A0A5G2RCQ0_PIG	8	8	8	tr|A0A5G2RCQ0|A0A5G2RCQ0_PIG Solute carrier family 3 member 2 OS=Sus scrofa OX=9823 GN=SLC3A2 PE=1 SV=1	1	8	8	8	0	0	0	8	0	0	0	0	0	0	0	0	8	0	0	0	0	0	0	0	0	8	0	0	0	0	0	22.2	22.2	22.2	57.161	523	523	4				8
tr|A0A5G2REY7|A0A5G2REY7_PIG	tr|A0A5G2REY7|A0A5G2REY7_PIG	2	2	2	tr|A0A5G2REY7|A0A5G2REY7_PIG Collagen type IV alpha 2 chain OS=Sus scrofa OX=9823 GN=COL4A2 PE=1 SV=1	1	2	2	2	2	1	0	0	0	0	0	0	0	2	1	0	0	0	0	0	0	0	2	1	0	0	0	0	0	0	0	2	2	2	164.3	1675	1675	1.33	2	1
tr|A0A5G2RGK0|A0A5G2RGK0_PIG	tr|A0A5G2RGK0|A0A5G2RGK0_PIG	5	5	5	tr|A0A5G2RGK0|A0A5G2RGK0_PIG Purine rich element binding protein A OS=Sus scrofa OX=9823 GN=PURA PE=1 SV=1	1	5	5	5	0	0	0	0	0	5	0	0	0	0	0	0	0	0	5	0	0	0	0	0	0	0	0	5	0	0	0	19.9	19.9	19.9	50.574	482	482	6						8
tr|A0A5G2RHA4|A0A5G2RHA4_PIG;CON__P02676	tr|A0A5G2RHA4|A0A5G2RHA4_PIG	8;3	8;3	8;3	tr|A0A5G2RHA4|A0A5G2RHA4_PIG Fibrinogen beta chain OS=Sus scrofa OX=9823 GN=FGB PE=1 SV=1	2	8	8	8	0	0	0	4	7	0	0	0	0	0	0	0	4	7	0	0	0	0	0	0	0	4	7	0	0	0	0	19	19	19	55.624	489	489;495	4.64				4	7
tr|A0A5K1TZB6|A0A5K1TZB6_PIG	tr|A0A5K1TZB6|A0A5K1TZB6_PIG	5	4	4	tr|A0A5K1TZB6|A0A5K1TZB6_PIG Heterogeneous nuclear ribonucleoprotein H3 OS=Sus scrofa OX=9823 GN=HNRNPH3 PE=1 SV=1	1	5	4	4	0	0	0	0	1	4	1	0	0	0	0	0	0	0	4	1	0	0	0	0	0	0	0	4	1	0	0	18.4	16	16	35.238	331	331	6.14						6
tr|A0A5S6GB93|A0A5S6GB93_PIG	tr|A0A5S6GB93|A0A5S6GB93_PIG	1	1	1	tr|A0A5S6GB93|A0A5S6GB93_PIG Membrane-associated progesterone receptor component 1 OS=Sus scrofa OX=9823 GN=PGRMC1 PE=1 SV=1	1	1	1	1	0	0	0	0	0	0	0	1	0	0	0	0	0	0	0	0	1	0	0	0	0	0	0	0	0	1	0	10.9	10.9	10.9	19.804	175	175	8
tr|A0A8D0HWF0|A0A8D0HWF0_PIG	tr|A0A8D0HWF0|A0A8D0HWF0_PIG	4	4	4	tr|A0A8D0HWF0|A0A8D0HWF0_PIG Uncharacterized protein OS=Sus scrofa OX=9823 PE=4 SV=1	1	4	4	4	0	0	0	0	0	0	4	0	0	0	0	0	0	0	0	4	0	0	0	0	0	0	0	0	4	0	0	14.5	14.5	14.5	29.325	256	256	7
tr|A0A8D0HZX2|A0A8D0HZX2_PIG	tr|A0A8D0HZX2|A0A8D0HZX2_PIG	1	1	1	tr|A0A8D0HZX2|A0A8D0HZX2_PIG Uncharacterized protein OS=Sus scrofa OX=9823 PE=4 SV=1	1	1	1	1	0	0	0	0	0	0	1	0	0	0	0	0	0	0	0	1	0	0	0	0	0	0	0	0	1	0	0	4.5	4.5	4.5	34.803	312	312	7
tr|A0A8D0I8F8|A0A8D0I8F8_PIG;tr|A0A4X1VXP4|A0A4X1VXP4_PIG	tr|A0A8D0I8F8|A0A8D0I8F8_PIG;tr|A0A4X1VXP4|A0A4X1VXP4_PIG	6;4	6;4	6;4	tr|A0A8D0I8F8|A0A8D0I8F8_PIG Uncharacterized protein OS=Sus scrofa OX=9823 PE=4 SV=1;tr|A0A4X1VXP4|A0A4X1VXP4_PIG RRM domain-containing protein OS=Sus scrofa OX=9823 PE=4 SV=1	2	6	6	6	0	0	6	1	0	0	0	0	0	0	0	6	1	0	0	0	0	0	0	0	6	1	0	0	0	0	0	20.8	20.8	20.8	52.465	462	462;650	3.12			7	1
tr|A0A8D0IJM9|A0A8D0IJM9_PIG	tr|A0A8D0IJM9|A0A8D0IJM9_PIG	15	2	1	tr|A0A8D0IJM9|A0A8D0IJM9_PIG Uncharacterized protein OS=Sus scrofa OX=9823 PE=4 SV=1	1	15	2	1	4	1	2	4	2	5	10	15	7	0	0	0	0	0	0	0	2	0	0	0	0	0	0	0	0	1	0	60.5	11.2	4.7	25.409	233	233	8
tr|A0A8D0IJY9|A0A8D0IJY9_PIG	tr|A0A8D0IJY9|A0A8D0IJY9_PIG	5	5	5	tr|A0A8D0IJY9|A0A8D0IJY9_PIG C-terminal binding protein 2 OS=Sus scrofa OX=9823 GN=CTBP2 PE=4 SV=1	1	5	5	5	0	0	4	0	1	0	0	0	0	0	0	4	0	1	0	0	0	0	0	0	4	0	1	0	0	0	0	8	8	8	99.927	933	933	3.4			4		1
tr|A0A8D0IRW2|A0A8D0IRW2_PIG	tr|A0A8D0IRW2|A0A8D0IRW2_PIG	1	1	1	tr|A0A8D0IRW2|A0A8D0IRW2_PIG Uncharacterized protein OS=Sus scrofa OX=9823 PE=4 SV=1	1	1	1	1	0	0	0	0	0	0	0	1	0	0	0	0	0	0	0	0	1	0	0	0	0	0	0	0	0	1	0	9.1	9.1	9.1	16.567	143	143	8
tr|A0A8D0IS20|A0A8D0IS20_PIG;tr|A0A5G2QG93|A0A5G2QG93_PIG;sp|P05024|AT1A1_PIG	tr|A0A8D0IS20|A0A8D0IS20_PIG;tr|A0A5G2QG93|A0A5G2QG93_PIG;sp|P05024|AT1A1_PIG	31;29;29	11;9;11	11;9;11	tr|A0A8D0IS20|A0A8D0IS20_PIG Sodium/potassium-transporting ATPase subunit alpha-1 OS=Sus scrofa OX=9823 GN=ATP1A1 PE=4 SV=1;tr|A0A5G2QG93|A0A5G2QG93_PIG Sodium/potassium-transporting ATPase subunit alpha OS=Sus scrofa OX=9823 GN=ATP1A1 PE=1 SV=1;sp|P05024|	3	31	11	11	27	25	25	16	9	7	5	4	4	8	7	8	1	0	0	0	0	0	8	7	8	1	0	0	0	0	0	35	14.3	14.3	112.83	1021	1021;915;1021	2.08	8	7	8	1
tr|A0A8D0ISE7|A0A8D0ISE7_PIG	tr|A0A8D0ISE7|A0A8D0ISE7_PIG	11	11	2	tr|A0A8D0ISE7|A0A8D0ISE7_PIG Uncharacterized protein OS=Sus scrofa OX=9823 PE=4 SV=1	1	11	11	2	0	0	0	10	2	4	0	0	0	0	0	0	10	2	4	0	0	0	0	0	0	2	0	1	0	0	0	23.7	23.7	7	57.153	515	515	4.62				10	2	4
tr|A0A8D0IVZ4|A0A8D0IVZ4_PIG	tr|A0A8D0IVZ4|A0A8D0IVZ4_PIG	4	4	4	tr|A0A8D0IVZ4|A0A8D0IVZ4_PIG Uncharacterized protein OS=Sus scrofa OX=9823 PE=4 SV=1	1	4	4	4	0	0	0	0	0	0	4	0	0	0	0	0	0	0	0	4	0	0	0	0	0	0	0	0	4	0	0	25.7	25.7	25.7	24.749	218	218	7
tr|A0A8D0J0J0|A0A8D0J0J0_PIG	tr|A0A8D0J0J0|A0A8D0J0J0_PIG	1	1	1	tr|A0A8D0J0J0|A0A8D0J0J0_PIG Uncharacterized protein OS=Sus scrofa OX=9823 PE=4 SV=1	1	1	1	1	0	0	0	0	0	0	0	0	1	0	0	0	0	0	0	0	0	1	0	0	0	0	0	0	0	0	1	16.2	16.2	16.2	8.2175	74	74	9
tr|A0A8D0J4E7|A0A8D0J4E7_PIG;tr|F1S073|F1S073_PIG	tr|A0A8D0J4E7|A0A8D0J4E7_PIG;tr|F1S073|F1S073_PIG	8;7	8;7	8;7	tr|A0A8D0J4E7|A0A8D0J4E7_PIG Annexin A2 OS=Sus scrofa OX=9823 GN=ANXA2 PE=4 SV=1;tr|F1S073|F1S073_PIG Annexin OS=Sus scrofa OX=9823 GN=ANXA2 PE=1 SV=3	2	8	8	8	1	5	0	1	0	3	0	0	0	1	5	0	1	0	3	0	0	0	1	5	0	1	0	3	0	0	0	27.3	27.3	27.3	37.708	330	330;307	3.18	1	6		1		3
tr|A0A8D0J752|A0A8D0J752_PIG;tr|A0A480XVS8|A0A480XVS8_PIG	tr|A0A8D0J752|A0A8D0J752_PIG;tr|A0A480XVS8|A0A480XVS8_PIG	14;9	14;9	14;9	tr|A0A8D0J752|A0A8D0J752_PIG Inner membrane mitochondrial protein OS=Sus scrofa OX=9823 GN=IMMT PE=4 SV=1;tr|A0A480XVS8|A0A480XVS8_PIG MICOS complex subunit MIC60 OS=Sus scrofa OX=9823 PE=3 SV=1	2	14	14	14	0	0	14	4	0	0	0	0	0	0	0	14	4	0	0	0	0	0	0	0	14	4	0	0	0	0	0	30.7	30.7	30.7	74.989	677	677;680	3.23			17	5
tr|A0A8D0J914|A0A8D0J914_PIG	tr|A0A8D0J914|A0A8D0J914_PIG	1	1	1	tr|A0A8D0J914|A0A8D0J914_PIG Uncharacterized protein OS=Sus scrofa OX=9823 PE=4 SV=1	1	1	1	1	0	0	0	0	0	0	0	1	0	0	0	0	0	0	0	0	1	0	0	0	0	0	0	0	0	1	0	6.8	6.8	6.8	21.35	176	176	8
tr|A0A8D0J9V3|A0A8D0J9V3_PIG	tr|A0A8D0J9V3|A0A8D0J9V3_PIG	2	2	2	tr|A0A8D0J9V3|A0A8D0J9V3_PIG 60S ribosomal protein L23 OS=Sus scrofa OX=9823 PE=4 SV=1	1	2	2	2	0	0	0	0	0	0	0	0	2	0	0	0	0	0	0	0	0	2	0	0	0	0	0	0	0	0	2	23.7	23.7	23.7	12.648	118	118	9
tr|A0A8D0JF21|A0A8D0JF21_PIG	tr|A0A8D0JF21|A0A8D0JF21_PIG	2	2	2	tr|A0A8D0JF21|A0A8D0JF21_PIG Uncharacterized protein OS=Sus scrofa OX=9823 PE=4 SV=1	1	2	2	2	0	0	0	0	0	0	2	0	0	0	0	0	0	0	0	2	0	0	0	0	0	0	0	0	2	0	0	16.3	16.3	16.3	18.976	178	178	7
tr|A0A8D0JMT5|A0A8D0JMT5_PIG	tr|A0A8D0JMT5|A0A8D0JMT5_PIG	5	5	5	tr|A0A8D0JMT5|A0A8D0JMT5_PIG Uncharacterized protein OS=Sus scrofa OX=9823 PE=4 SV=1	1	5	5	5	0	0	0	0	0	0	5	0	0	0	0	0	0	0	0	5	0	0	0	0	0	0	0	0	5	0	0	28	28	28	23.87	207	207	7
tr|A0A8D0JTT4|A0A8D0JTT4_PIG	tr|A0A8D0JTT4|A0A8D0JTT4_PIG	2	2	2	tr|A0A8D0JTT4|A0A8D0JTT4_PIG Uncharacterized protein OS=Sus scrofa OX=9823 PE=4 SV=1	1	2	2	2	0	0	0	0	0	0	0	0	2	0	0	0	0	0	0	0	0	2	0	0	0	0	0	0	0	0	2	15.5	15.5	15.5	15.171	148	148	9
tr|A0A8D0JVK0|A0A8D0JVK0_PIG	tr|A0A8D0JVK0|A0A8D0JVK0_PIG	3	3	3	tr|A0A8D0JVK0|A0A8D0JVK0_PIG Uncharacterized protein OS=Sus scrofa OX=9823 PE=4 SV=1	1	3	3	3	0	0	0	0	0	0	0	3	0	0	0	0	0	0	0	0	3	0	0	0	0	0	0	0	0	3	0	40.2	40.2	40.2	10.368	92	92	8
tr|A0A8D0JYF2|A0A8D0JYF2_PIG	tr|A0A8D0JYF2|A0A8D0JYF2_PIG	4	2	2	tr|A0A8D0JYF2|A0A8D0JYF2_PIG Uncharacterized protein OS=Sus scrofa OX=9823 PE=4 SV=1	1	4	2	2	2	0	0	1	0	1	4	3	0	1	0	0	1	0	1	2	2	0	1	0	0	1	0	1	2	2	0	30.1	10.3	10.3	16.476	156	156	6.11	1			1		1
tr|A0A8D0K0V5|A0A8D0K0V5_PIG	tr|A0A8D0K0V5|A0A8D0K0V5_PIG	8	5	5	tr|A0A8D0K0V5|A0A8D0K0V5_PIG Uncharacterized protein OS=Sus scrofa OX=9823 PE=4 SV=1	1	8	5	5	0	0	0	0	0	1	8	2	1	0	0	0	0	0	0	5	1	0	0	0	0	0	0	0	5	1	0	30.7	23.9	23.9	22	218	218	7.14
tr|F1SAM2|F1SAM2_PIG;tr|A0A8D0K2E2|A0A8D0K2E2_PIG	tr|F1SAM2|F1SAM2_PIG;tr|A0A8D0K2E2|A0A8D0K2E2_PIG	2;2	2;2	1;1	tr|F1SAM2|F1SAM2_PIG Desmocollin 1 OS=Sus scrofa OX=9823 GN=DSC1 PE=4 SV=3;tr|A0A8D0K2E2|A0A8D0K2E2_PIG Uncharacterized protein OS=Sus scrofa OX=9823 PE=4 SV=1	2	2	2	1	0	2	0	0	0	1	0	1	1	0	2	0	0	0	1	0	1	1	0	1	0	0	0	0	0	1	0	2	2	1.2	93.783	843	843;843	4.83		3				1
tr|A0A8D0K2Q1|A0A8D0K2Q1_PIG	tr|A0A8D0K2Q1|A0A8D0K2Q1_PIG	9	9	9	tr|A0A8D0K2Q1|A0A8D0K2Q1_PIG Uncharacterized protein OS=Sus scrofa OX=9823 PE=4 SV=1	1	9	9	9	0	0	0	0	0	0	9	1	0	0	0	0	0	0	0	9	1	0	0	0	0	0	0	0	9	1	0	48.1	48.1	48.1	29.604	270	270	7.1
tr|A0A8D0K305|A0A8D0K305_PIG	tr|A0A8D0K305|A0A8D0K305_PIG	5	5	5	tr|A0A8D0K305|A0A8D0K305_PIG Uncharacterized protein OS=Sus scrofa OX=9823 PE=4 SV=1	1	5	5	5	0	0	0	0	0	0	5	0	0	0	0	0	0	0	0	5	0	0	0	0	0	0	0	0	5	0	0	20.5	20.5	20.5	30.603	283	283	7
tr|A0A8D0K3G9|A0A8D0K3G9_PIG	tr|A0A8D0K3G9|A0A8D0K3G9_PIG	2	1	0	tr|A0A8D0K3G9|A0A8D0K3G9_PIG Uncharacterized protein OS=Sus scrofa OX=9823 PE=4 SV=1	1	2	1	0	0	0	0	0	0	1	1	2	0	0	0	0	0	0	1	1	1	0	0	0	0	0	0	0	0	0	0	28.4	10.8	0	10.763	102	102	7						1
tr|A0A8D0K7I6|A0A8D0K7I6_PIG	tr|A0A8D0K7I6|A0A8D0K7I6_PIG	12	12	2	tr|A0A8D0K7I6|A0A8D0K7I6_PIG Uncharacterized protein OS=Sus scrofa OX=9823 PE=4 SV=1	1	12	12	2	1	1	1	2	1	2	3	3	12	1	1	1	2	1	2	3	3	12	0	0	0	0	0	0	0	1	2	60.3	60.3	24.3	15.286	136	136	7.3	2	1	2	2	1	3
tr|A0A8D0KHA5|A0A8D0KHA5_PIG	tr|A0A8D0KHA5|A0A8D0KHA5_PIG	8	8	8	tr|A0A8D0KHA5|A0A8D0KHA5_PIG Uncharacterized protein OS=Sus scrofa OX=9823 PE=4 SV=1	1	8	8	8	0	0	0	1	0	0	8	1	0	0	0	0	1	0	0	8	1	0	0	0	0	1	0	0	8	1	0	33.5	33.5	33.5	29.103	254	254	6.8				1
tr|A0A8D0KIC3|A0A8D0KIC3_PIG	tr|A0A8D0KIC3|A0A8D0KIC3_PIG	17	16	16	tr|A0A8D0KIC3|A0A8D0KIC3_PIG Uncharacterized protein OS=Sus scrofa OX=9823 PE=4 SV=1	1	17	16	16	0	1	1	0	0	15	1	0	0	0	1	1	0	0	15	0	0	0	0	1	1	0	0	15	0	0	0	40	38.4	38.4	51.385	450	450	5.63		1	1			17
tr|A0A8D0KJN8|A0A8D0KJN8_PIG	tr|A0A8D0KJN8|A0A8D0KJN8_PIG	2	2	2	tr|A0A8D0KJN8|A0A8D0KJN8_PIG Uncharacterized protein OS=Sus scrofa OX=9823 PE=4 SV=1	1	2	2	2	0	0	0	0	0	0	2	0	0	0	0	0	0	0	0	2	0	0	0	0	0	0	0	0	2	0	0	10.3	10.3	10.3	38.667	350	350	7
tr|A0A8D0LDN0|A0A8D0LDN0_PIG	tr|A0A8D0LDN0|A0A8D0LDN0_PIG	19	19	19	tr|A0A8D0LDN0|A0A8D0LDN0_PIG Uncharacterized protein OS=Sus scrofa OX=9823 PE=4 SV=1	1	19	19	19	0	19	0	0	0	0	0	1	0	0	19	0	0	0	0	0	1	0	0	19	0	0	0	0	0	1	0	16	16	16	170.57	1510	1510	2.29		20
tr|A0A8D0LFG3|A0A8D0LFG3_PIG	tr|A0A8D0LFG3|A0A8D0LFG3_PIG	3	3	3	tr|A0A8D0LFG3|A0A8D0LFG3_PIG Uncharacterized protein OS=Sus scrofa OX=9823 PE=4 SV=1	1	3	3	3	0	0	0	0	0	0	0	0	3	0	0	0	0	0	0	0	0	3	0	0	0	0	0	0	0	0	3	25.9	25.9	25.9	13.074	116	116	9
tr|A0A8D0LIC7|A0A8D0LIC7_PIG;tr|A0A4X1ULN5|A0A4X1ULN5_PIG	tr|A0A8D0LIC7|A0A8D0LIC7_PIG;tr|A0A4X1ULN5|A0A4X1ULN5_PIG	4;3	3;2	3;2	tr|A0A8D0LIC7|A0A8D0LIC7_PIG Uncharacterized protein OS=Sus scrofa OX=9823 PE=4 SV=1;tr|A0A4X1ULN5|A0A4X1ULN5_PIG Uncharacterized protein OS=Sus scrofa OX=9823 PE=4 SV=1	2	4	3	3	0	0	4	0	0	0	0	0	0	0	0	3	0	0	0	0	0	0	0	0	3	0	0	0	0	0	0	3.8	2.9	2.9	117.61	1072	1072;1108	3			3
tr|A0A8D0LZ95|A0A8D0LZ95_PIG	tr|A0A8D0LZ95|A0A8D0LZ95_PIG	3	3	3	tr|A0A8D0LZ95|A0A8D0LZ95_PIG Uncharacterized protein OS=Sus scrofa OX=9823 PE=4 SV=1	1	3	3	3	0	0	0	0	0	0	0	0	3	0	0	0	0	0	0	0	0	3	0	0	0	0	0	0	0	0	3	26.2	26.2	26.2	14.845	130	130	9
tr|A0A8D0M4E6|A0A8D0M4E6_PIG	tr|A0A8D0M4E6|A0A8D0M4E6_PIG	4	4	4	tr|A0A8D0M4E6|A0A8D0M4E6_PIG Uncharacterized protein OS=Sus scrofa OX=9823 PE=4 SV=1	1	4	4	4	2	2	4	3	0	0	0	0	0	2	2	4	3	0	0	0	0	0	2	2	4	3	0	0	0	0	0	4	4	4	176.85	1619	1619	2.73	2	2	4	3
tr|A0A8D0M4L6|A0A8D0M4L6_PIG	tr|A0A8D0M4L6|A0A8D0M4L6_PIG	11	11	11	tr|A0A8D0M4L6|A0A8D0M4L6_PIG Uncharacterized protein OS=Sus scrofa OX=9823 PE=4 SV=1	1	11	11	11	1	10	0	0	0	1	0	1	0	1	10	0	0	0	1	0	1	0	1	10	0	0	0	1	0	1	0	7.9	7.9	7.9	245.09	2109	2109	2.69	1	10				1
tr|A0A8D0M4V8|A0A8D0M4V8_PIG	tr|A0A8D0M4V8|A0A8D0M4V8_PIG	8	8	7	tr|A0A8D0M4V8|A0A8D0M4V8_PIG Uncharacterized protein OS=Sus scrofa OX=9823 PE=4 SV=1	1	8	8	7	1	1	0	0	0	8	2	0	0	1	1	0	0	0	8	2	0	0	1	0	0	0	0	7	1	0	0	33	33	29.9	39.125	345	345	5.42	1	1				8
tr|A0A8D0M6L8|A0A8D0M6L8_PIG	tr|A0A8D0M6L8|A0A8D0M6L8_PIG	4	4	4	tr|A0A8D0M6L8|A0A8D0M6L8_PIG Ras-related protein Rab-3A OS=Sus scrofa OX=9823 GN=RAB3A PE=4 SV=1	1	4	4	4	0	2	0	0	0	0	0	3	0	0	2	0	0	0	0	0	3	0	0	2	0	0	0	0	0	3	0	27.3	27.3	27.3	25.778	227	227	5.6		2
tr|A0A8D0MCR0|A0A8D0MCR0_PIG	tr|A0A8D0MCR0|A0A8D0MCR0_PIG	4	4	4	tr|A0A8D0MCR0|A0A8D0MCR0_PIG Uncharacterized protein OS=Sus scrofa OX=9823 PE=4 SV=1	1	4	4	4	3	3	0	0	0	0	0	0	0	3	3	0	0	0	0	0	0	0	3	3	0	0	0	0	0	0	0	7.7	7.7	7.7	81.081	730	730	1.5	3	3
tr|A0A8D0N317|A0A8D0N317_PIG	tr|A0A8D0N317|A0A8D0N317_PIG	5	5	5	tr|A0A8D0N317|A0A8D0N317_PIG Uncharacterized protein OS=Sus scrofa OX=9823 PE=4 SV=1	1	5	5	5	0	0	0	0	0	0	5	2	0	0	0	0	0	0	0	5	2	0	0	0	0	0	0	0	5	2	0	34.6	34.6	34.6	24.051	208	208	7.29
tr|A0A8D0N618|A0A8D0N618_PIG	tr|A0A8D0N618|A0A8D0N618_PIG	8	1	1	tr|A0A8D0N618|A0A8D0N618_PIG Uncharacterized protein OS=Sus scrofa OX=9823 PE=4 SV=1	1	8	1	1	4	3	3	3	2	2	8	6	6	1	0	0	1	0	0	1	1	1	1	0	0	1	0	0	1	1	1	97.1	18.1	18.1	11.033	105	105	6	1			1
tr|A0A8D0NM09|A0A8D0NM09_PIG	tr|A0A8D0NM09|A0A8D0NM09_PIG	3	3	3	tr|A0A8D0NM09|A0A8D0NM09_PIG Uncharacterized protein OS=Sus scrofa OX=9823 PE=4 SV=1	1	3	3	3	0	0	0	0	0	0	3	0	0	0	0	0	0	0	0	3	0	0	0	0	0	0	0	0	3	0	0	37.1	37.1	37.1	12.581	116	116	7
tr|A0A8D0P9C0|A0A8D0P9C0_PIG	tr|A0A8D0P9C0|A0A8D0P9C0_PIG	6	6	6	tr|A0A8D0P9C0|A0A8D0P9C0_PIG Uncharacterized protein OS=Sus scrofa OX=9823 PE=4 SV=1	1	6	6	6	0	0	0	0	0	6	0	0	0	0	0	0	0	0	6	0	0	0	0	0	0	0	0	6	0	0	0	56	56	56	26.001	241	241	6						7
tr|A0A8D0PGX2|A0A8D0PGX2_PIG	tr|A0A8D0PGX2|A0A8D0PGX2_PIG	14	14	14	tr|A0A8D0PGX2|A0A8D0PGX2_PIG Small nuclear ribonucleoprotein U5 subunit 200 OS=Sus scrofa OX=9823 GN=SNRNP200 PE=4 SV=1	1	14	14	14	2	13	0	0	0	0	0	0	0	2	13	0	0	0	0	0	0	0	2	13	0	0	0	0	0	0	0	9.9	9.9	9.9	236.87	2070	2070	1.88	2	14
tr|A0A8D0PHE4|A0A8D0PHE4_PIG	tr|A0A8D0PHE4|A0A8D0PHE4_PIG	7	7	7	tr|A0A8D0PHE4|A0A8D0PHE4_PIG Uncharacterized protein OS=Sus scrofa OX=9823 PE=4 SV=1	1	7	7	7	0	0	0	0	0	0	0	0	7	0	0	0	0	0	0	0	0	7	0	0	0	0	0	0	0	0	7	69.2	69.2	69.2	13.039	117	117	9
tr|A0A8D0PN01|A0A8D0PN01_PIG;tr|A0A4X1U3S6|A0A4X1U3S6_PIG	tr|A0A8D0PN01|A0A8D0PN01_PIG;tr|A0A4X1U3S6|A0A4X1U3S6_PIG	11;10	11;10	11;10	tr|A0A8D0PN01|A0A8D0PN01_PIG Uncharacterized protein OS=Sus scrofa OX=9823 PE=4 SV=1;tr|A0A4X1U3S6|A0A4X1U3S6_PIG V-type proton ATPase subunit a OS=Sus scrofa OX=9823 GN=ATP6V0A1 PE=3 SV=1	2	11	11	11	10	8	6	2	0	0	0	0	0	10	8	6	2	0	0	0	0	0	10	8	6	2	0	0	0	0	0	17.3	17.3	17.3	94.414	821	821;738	1.93	12	8	6	2
tr|A0A8D0PR50|A0A8D0PR50_PIG	tr|A0A8D0PR50|A0A8D0PR50_PIG	9	9	8	tr|A0A8D0PR50|A0A8D0PR50_PIG Uncharacterized protein OS=Sus scrofa OX=9823 PE=4 SV=1	1	9	9	8	0	0	0	9	0	0	0	1	0	0	0	0	9	0	0	0	1	0	0	0	0	8	0	0	0	1	0	14.6	14.6	13.5	80.12	739	739	4.36				10
tr|A0A8D0PSA2|A0A8D0PSA2_PIG	tr|A0A8D0PSA2|A0A8D0PSA2_PIG	15	15	15	tr|A0A8D0PSA2|A0A8D0PSA2_PIG Uncharacterized protein OS=Sus scrofa OX=9823 PE=4 SV=1	1	15	15	15	0	2	15	1	0	0	0	0	0	0	2	15	1	0	0	0	0	0	0	2	15	1	0	0	0	0	0	19.9	19.9	19.9	120.09	1088	1088	2.95		2	16	1
tr|A0A8D0PSF0|A0A8D0PSF0_PIG	tr|A0A8D0PSF0|A0A8D0PSF0_PIG	3	3	3	tr|A0A8D0PSF0|A0A8D0PSF0_PIG Uncharacterized protein OS=Sus scrofa OX=9823 PE=4 SV=1	1	3	3	3	0	0	0	3	0	0	0	0	0	0	0	0	3	0	0	0	0	0	0	0	0	3	0	0	0	0	0	8.8	8.8	8.8	53.506	478	478	4				3
tr|A0A8D0R7A9|A0A8D0R7A9_PIG	tr|A0A8D0R7A9|A0A8D0R7A9_PIG	6	6	6	tr|A0A8D0R7A9|A0A8D0R7A9_PIG Uncharacterized protein OS=Sus scrofa OX=9823 PE=4 SV=1	1	6	6	6	0	0	0	0	0	0	1	5	0	0	0	0	0	0	0	1	5	0	0	0	0	0	0	0	1	5	0	23.1	23.1	23.1	35.038	299	299	7.83
tr|A0A8D0R7H4|A0A8D0R7H4_PIG	tr|A0A8D0R7H4|A0A8D0R7H4_PIG	3	3	3	tr|A0A8D0R7H4|A0A8D0R7H4_PIG Serine and arginine rich splicing factor 10 OS=Sus scrofa OX=9823 GN=SRSF10 PE=4 SV=1	1	3	3	3	0	0	1	1	0	0	1	3	1	0	0	1	1	0	0	1	3	1	0	0	1	1	0	0	1	3	1	23.6	23.6	23.6	20.117	165	165	6.71			1	1
tr|A0A8D0RAM6|A0A8D0RAM6_PIG	tr|A0A8D0RAM6|A0A8D0RAM6_PIG	1	1	1	tr|A0A8D0RAM6|A0A8D0RAM6_PIG Uncharacterized protein OS=Sus scrofa OX=9823 PE=4 SV=1	1	1	1	1	0	0	0	0	0	0	1	1	1	0	0	0	0	0	0	1	1	1	0	0	0	0	0	0	1	1	1	8.7	8.7	8.7	18.307	161	161	8
tr|A0A8D0RBA8|A0A8D0RBA8_PIG	tr|A0A8D0RBA8|A0A8D0RBA8_PIG	8	8	8	tr|A0A8D0RBA8|A0A8D0RBA8_PIG Uncharacterized protein OS=Sus scrofa OX=9823 GN=SCCPDH PE=4 SV=1	1	8	8	8	0	0	0	0	0	8	0	0	0	0	0	0	0	0	8	0	0	0	0	0	0	0	0	8	0	0	0	33.5	33.5	33.5	46.803	424	424	6						8
tr|A0A8D0RWQ5|A0A8D0RWQ5_PIG	tr|A0A8D0RWQ5|A0A8D0RWQ5_PIG	9	9	9	tr|A0A8D0RWQ5|A0A8D0RWQ5_PIG Fibrillarin OS=Sus scrofa OX=9823 GN=FBL PE=4 SV=1	1	9	9	9	0	0	0	0	0	9	0	0	0	0	0	0	0	0	9	0	0	0	0	0	0	0	0	9	0	0	0	47.4	47.4	47.4	33.909	321	321	6						9
tr|A0A8D0S1A1|A0A8D0S1A1_PIG	tr|A0A8D0S1A1|A0A8D0S1A1_PIG	12	12	12	tr|A0A8D0S1A1|A0A8D0S1A1_PIG Clathrin heavy chain OS=Sus scrofa OX=9823 GN=CLTC PE=4 SV=1	1	12	12	12	6	9	0	0	0	0	0	0	0	6	9	0	0	0	0	0	0	0	6	9	0	0	0	0	0	0	0	10.8	10.8	10.8	188.61	1645	1645	1.62	6	10
tr|A0A8D0SBP6|A0A8D0SBP6_PIG	tr|A0A8D0SBP6|A0A8D0SBP6_PIG	4	4	4	tr|A0A8D0SBP6|A0A8D0SBP6_PIG 40S ribosomal protein S18 OS=Sus scrofa OX=9823 GN=RPS18 PE=4 SV=1	1	4	4	4	0	0	0	0	0	0	0	0	4	0	0	0	0	0	0	0	0	4	0	0	0	0	0	0	0	0	4	19.1	19.1	19.1	17.685	152	152	9
tr|A0A8D0SC34|A0A8D0SC34_PIG	tr|A0A8D0SC34|A0A8D0SC34_PIG	2	2	2	tr|A0A8D0SC34|A0A8D0SC34_PIG Uncharacterized protein OS=Sus scrofa OX=9823 PE=4 SV=1	1	2	2	2	0	0	0	0	0	0	0	0	2	0	0	0	0	0	0	0	0	2	0	0	0	0	0	0	0	0	2	52.2	52.2	52.2	11.397	113	113	9
tr|A0A8D0SGQ0|A0A8D0SGQ0_PIG	tr|A0A8D0SGQ0|A0A8D0SGQ0_PIG	39	39	39	tr|A0A8D0SGQ0|A0A8D0SGQ0_PIG Uncharacterized protein OS=Sus scrofa OX=9823 PE=4 SV=1	1	39	39	39	37	20	1	0	0	0	0	0	0	37	20	1	0	0	0	0	0	0	37	20	1	0	0	0	0	0	0	15	15	15	397.39	3695	3695	1.37	39	20	1
tr|A0A8D0SI04|A0A8D0SI04_PIG	tr|A0A8D0SI04|A0A8D0SI04_PIG	8	1	1	tr|A0A8D0SI04|A0A8D0SI04_PIG Uncharacterized protein OS=Sus scrofa OX=9823 PE=4 SV=1	1	8	1	1	3	3	3	2	2	2	8	6	5	0	0	0	0	0	0	1	1	0	0	0	0	0	0	0	1	1	0	43.1	3.8	3.8	22.666	211	211	7.5
tr|A0A8D0SID3|A0A8D0SID3_PIG	tr|A0A8D0SID3|A0A8D0SID3_PIG	2	1	1	tr|A0A8D0SID3|A0A8D0SID3_PIG Keratin 18 OS=Sus scrofa OX=9823 GN=KRT18 PE=4 SV=1	1	2	1	1	2	2	2	2	2	2	2	1	2	1	1	1	1	1	1	1	0	1	1	1	1	1	1	1	1	0	1	4.2	2.4	2.4	42.936	382	382	4.62	1	1	1	1	1	1
tr|A0A8D0SPX8|A0A8D0SPX8_PIG	tr|A0A8D0SPX8|A0A8D0SPX8_PIG	2	2	2	tr|A0A8D0SPX8|A0A8D0SPX8_PIG Uncharacterized protein OS=Sus scrofa OX=9823 PE=4 SV=1	1	2	2	2	0	0	0	0	0	2	0	0	0	0	0	0	0	0	2	0	0	0	0	0	0	0	0	2	0	0	0	6	6	6	36.611	336	336	6						2
tr|A0A8D0T2A3|A0A8D0T2A3_PIG	tr|A0A8D0T2A3|A0A8D0T2A3_PIG	6	2	2	tr|A0A8D0T2A3|A0A8D0T2A3_PIG Uncharacterized protein OS=Sus scrofa OX=9823 PE=4 SV=1	1	6	2	2	1	1	2	1	1	1	1	3	6	0	0	0	0	0	0	0	0	2	0	0	0	0	0	0	0	0	2	57.7	28.5	28.5	14.013	130	130	9
tr|A0A8D0T7B1|A0A8D0T7B1_PIG	tr|A0A8D0T7B1|A0A8D0T7B1_PIG	4	4	4	tr|A0A8D0T7B1|A0A8D0T7B1_PIG Uncharacterized protein OS=Sus scrofa OX=9823 PE=4 SV=1	1	4	4	4	0	0	0	0	0	0	4	0	0	0	0	0	0	0	0	4	0	0	0	0	0	0	0	0	4	0	0	27.2	27.2	27.2	28.586	272	272	7
tr|A0A8D0T7Y2|A0A8D0T7Y2_PIG	tr|A0A8D0T7Y2|A0A8D0T7Y2_PIG	16	16	16	tr|A0A8D0T7Y2|A0A8D0T7Y2_PIG Uncharacterized protein OS=Sus scrofa OX=9823 PE=4 SV=1	1	16	16	16	15	5	0	0	0	0	0	0	0	15	5	0	0	0	0	0	0	0	15	5	0	0	0	0	0	0	0	11.6	11.6	11.6	206.05	1947	1947	1.24	16	5
tr|A0A8D0TIH6|A0A8D0TIH6_PIG	tr|A0A8D0TIH6|A0A8D0TIH6_PIG	3	3	3	tr|A0A8D0TIH6|A0A8D0TIH6_PIG Uncharacterized protein OS=Sus scrofa OX=9823 PE=4 SV=1	1	3	3	3	0	2	2	0	0	0	0	0	0	0	2	2	0	0	0	0	0	0	0	2	2	0	0	0	0	0	0	4.5	4.5	4.5	67.227	581	581	2.5		2	2
tr|A0A8D0TUW1|A0A8D0TUW1_PIG	tr|A0A8D0TUW1|A0A8D0TUW1_PIG	1	1	1	tr|A0A8D0TUW1|A0A8D0TUW1_PIG Uncharacterized protein OS=Sus scrofa OX=9823 PE=4 SV=1	1	1	1	1	1	1	1	0	0	0	0	0	0	1	1	1	0	0	0	0	0	0	1	1	1	0	0	0	0	0	0	7.3	7.3	7.3	30.322	259	259	2	1	1	1
tr|A0A8D0U6T9|A0A8D0U6T9_PIG	tr|A0A8D0U6T9|A0A8D0U6T9_PIG	8	8	8	tr|A0A8D0U6T9|A0A8D0U6T9_PIG 60S acidic ribosomal protein P0 OS=Sus scrofa OX=9823 GN=RPLP0 PE=4 SV=1	1	8	8	8	0	0	0	0	0	8	2	0	0	0	0	0	0	0	8	2	0	0	0	0	0	0	0	8	2	0	0	39.6	39.6	39.6	34.328	318	318	6.17						10
tr|A0A8D0U7H8|A0A8D0U7H8_PIG	tr|A0A8D0U7H8|A0A8D0U7H8_PIG	6	6	6	tr|A0A8D0U7H8|A0A8D0U7H8_PIG Uncharacterized protein OS=Sus scrofa OX=9823 PE=4 SV=1	1	6	6	6	4	3	0	5	2	3	0	0	0	4	3	0	5	2	3	0	0	0	4	3	0	5	2	3	0	0	0	16	16	16	51.586	470	470	3.41	4	3		5	2	3
tr|A0A8D0UFB3|A0A8D0UFB3_PIG	tr|A0A8D0UFB3|A0A8D0UFB3_PIG	14	14	14	tr|A0A8D0UFB3|A0A8D0UFB3_PIG Uncharacterized protein OS=Sus scrofa OX=9823 PE=4 SV=1	1	14	14	14	2	0	0	0	14	0	0	0	0	2	0	0	0	14	0	0	0	0	2	0	0	0	14	0	0	0	0	45.8	45.8	45.8	48.643	450	450	4.53	2				15
tr|A0A8D0UN99|A0A8D0UN99_PIG	tr|A0A8D0UN99|A0A8D0UN99_PIG	1	1	1	tr|A0A8D0UN99|A0A8D0UN99_PIG Uncharacterized protein OS=Sus scrofa OX=9823 PE=4 SV=1	1	1	1	1	0	0	0	0	0	0	1	0	0	0	0	0	0	0	0	1	0	0	0	0	0	0	0	0	1	0	0	5.2	5.2	5.2	26.316	233	233	7
tr|A0A8D0UXS6|A0A8D0UXS6_PIG	tr|A0A8D0UXS6|A0A8D0UXS6_PIG	2	2	2	tr|A0A8D0UXS6|A0A8D0UXS6_PIG Uncharacterized protein OS=Sus scrofa OX=9823 PE=4 SV=1	1	2	2	2	0	0	0	0	0	2	0	0	0	0	0	0	0	0	2	0	0	0	0	0	0	0	0	2	0	0	0	7.2	7.2	7.2	44.578	414	414	6						2
tr|A0A8D0UYR4|A0A8D0UYR4_PIG	tr|A0A8D0UYR4|A0A8D0UYR4_PIG	21	20	19	tr|A0A8D0UYR4|A0A8D0UYR4_PIG Uncharacterized protein OS=Sus scrofa OX=9823 PE=4 SV=1	1	21	20	19	1	1	0	0	0	20	1	1	1	1	1	0	0	0	20	0	1	1	0	0	0	0	0	19	0	1	1	40.2	38.7	36.7	51.989	450	450	5.85	1	1				22
tr|A0A8D0V5V0|A0A8D0V5V0_PIG	tr|A0A8D0V5V0|A0A8D0V5V0_PIG	14	14	14	tr|A0A8D0V5V0|A0A8D0V5V0_PIG Heterogeneous nuclear ribonucleoprotein A2/B1 OS=Sus scrofa OX=9823 GN=HNRNPA2B1 PE=4 SV=1	1	14	14	14	0	0	0	0	0	13	5	1	0	0	0	0	0	0	13	5	1	0	0	0	0	0	0	13	5	1	0	45.4	45.4	45.4	35.127	326	326	6.3						17
tr|A0A8D0VUU7|A0A8D0VUU7_PIG;tr|A0A286ZJK2|A0A286ZJK2_PIG	tr|A0A8D0VUU7|A0A8D0VUU7_PIG;tr|A0A286ZJK2|A0A286ZJK2_PIG	21;20	1;1	1;1	tr|A0A8D0VUU7|A0A8D0VUU7_PIG Uncharacterized protein OS=Sus scrofa OX=9823 PE=4 SV=1;tr|A0A286ZJK2|A0A286ZJK2_PIG Heterogeneous nuclear ribonucleoprotein M OS=Sus scrofa OX=9823 GN=HNRNPM PE=1 SV=2	2	21	1	1	0	1	0	21	0	0	0	0	0	0	0	0	1	0	0	0	0	0	0	0	0	1	0	0	0	0	0	38.7	3.6	3.6	74.623	702	702;682	4				1
tr|A0A8D0VWU6|A0A8D0VWU6_PIG	tr|A0A8D0VWU6|A0A8D0VWU6_PIG	29	29	29	tr|A0A8D0VWU6|A0A8D0VWU6_PIG Uncharacterized protein OS=Sus scrofa OX=9823 GN=LAMC1 PE=4 SV=1	1	29	29	29	11	27	8	2	0	0	0	0	0	11	27	8	2	0	0	0	0	0	11	27	8	2	0	0	0	0	0	29.5	29.5	29.5	168.86	1523	1523	2.02	11	31	8	2
tr|A0A8D0VZC5|A0A8D0VZC5_PIG	tr|A0A8D0VZC5|A0A8D0VZC5_PIG	2	2	2	tr|A0A8D0VZC5|A0A8D0VZC5_PIG Uncharacterized protein OS=Sus scrofa OX=9823 PE=4 SV=1	1	2	2	2	0	0	0	0	0	2	0	0	0	0	0	0	0	0	2	0	0	0	0	0	0	0	0	2	0	0	0	6.1	6.1	6.1	38.747	359	359	6						2
tr|A0A8D0W9Y1|A0A8D0W9Y1_PIG	tr|A0A8D0W9Y1|A0A8D0W9Y1_PIG	13	13	13	tr|A0A8D0W9Y1|A0A8D0W9Y1_PIG Uncharacterized protein OS=Sus scrofa OX=9823 PE=4 SV=1	1	13	13	13	0	0	0	13	0	0	0	0	0	0	0	0	13	0	0	0	0	0	0	0	0	13	0	0	0	0	0	25	25	25	79.512	727	727	4				16
tr|A0A8D0WAG0|A0A8D0WAG0_PIG	tr|A0A8D0WAG0|A0A8D0WAG0_PIG	11	1	1	tr|A0A8D0WAG0|A0A8D0WAG0_PIG Uncharacterized protein OS=Sus scrofa OX=9823 PE=4 SV=1	1	11	1	1	1	1	1	2	1	2	3	2	11	0	0	0	0	0	0	0	0	1	0	0	0	0	0	0	0	0	1	61.7	24.1	24.1	15.094	133	133	9
tr|A0A8D0X0N6|A0A8D0X0N6_PIG	tr|A0A8D0X0N6|A0A8D0X0N6_PIG	2	2	2	tr|A0A8D0X0N6|A0A8D0X0N6_PIG Leucine rich repeat containing 59 OS=Sus scrofa OX=9823 GN=LRRC59 PE=4 SV=1	1	2	2	2	0	0	0	0	0	0	2	0	0	0	0	0	0	0	0	2	0	0	0	0	0	0	0	0	2	0	0	9.7	9.7	9.7	30.739	278	278	7
tr|A0A8D0X2A8|A0A8D0X2A8_PIG	tr|A0A8D0X2A8|A0A8D0X2A8_PIG	5	5	5	tr|A0A8D0X2A8|A0A8D0X2A8_PIG Dolichyl-diphosphooligosaccharide--protein glycosyltransferase 48 kDa subunit OS=Sus scrofa OX=9823 GN=DDOST PE=4 SV=1	1	5	5	5	0	0	0	0	0	5	0	0	0	0	0	0	0	0	5	0	0	0	0	0	0	0	0	5	0	0	0	17.7	17.7	17.7	44.144	401	401	6						5
tr|A0A8D0XBR0|A0A8D0XBR0_PIG	tr|A0A8D0XBR0|A0A8D0XBR0_PIG	1	1	1	tr|A0A8D0XBR0|A0A8D0XBR0_PIG Uncharacterized protein OS=Sus scrofa OX=9823 PE=4 SV=1	1	1	1	1	0	0	0	0	0	0	1	0	1	0	0	0	0	0	0	1	0	1	0	0	0	0	0	0	1	0	1	0.7	0.7	0.7	265.28	2427	2427	8
tr|A0A8D0XWB5|A0A8D0XWB5_PIG	tr|A0A8D0XWB5|A0A8D0XWB5_PIG	3	3	3	tr|A0A8D0XWB5|A0A8D0XWB5_PIG Uncharacterized protein OS=Sus scrofa OX=9823 PE=4 SV=1	1	3	3	3	0	0	0	2	0	0	0	0	1	0	0	0	2	0	0	0	0	1	0	0	0	2	0	0	0	0	1	7.2	7.2	7.2	49.788	447	447	5.67				2
tr|A0A8D0Y4H7|A0A8D0Y4H7_PIG	tr|A0A8D0Y4H7|A0A8D0Y4H7_PIG	16	16	15	tr|A0A8D0Y4H7|A0A8D0Y4H7_PIG Nidogen 2 OS=Sus scrofa OX=9823 GN=NID2 PE=4 SV=1	1	16	16	15	0	7	16	0	0	0	0	0	0	0	7	16	0	0	0	0	0	0	0	7	15	0	0	0	0	0	0	16.2	16.2	15.4	143.06	1300	1300	2.71		7	17
tr|A0A8D0Y521|A0A8D0Y521_PIG	tr|A0A8D0Y521|A0A8D0Y521_PIG	10	10	10	tr|A0A8D0Y521|A0A8D0Y521_PIG Heterogeneous nuclear ribonucleoprotein K OS=Sus scrofa OX=9823 GN=HNRNPK PE=4 SV=1	1	10	10	10	0	0	0	10	4	0	0	0	0	0	0	0	10	4	0	0	0	0	0	0	0	10	4	0	0	0	0	30.8	30.8	30.8	48.517	439	439	4.27				11	4
tr|A0A8D0Y7D9|A0A8D0Y7D9_PIG	tr|A0A8D0Y7D9|A0A8D0Y7D9_PIG	3	3	3	tr|A0A8D0Y7D9|A0A8D0Y7D9_PIG Uncharacterized protein OS=Sus scrofa OX=9823 PE=4 SV=1	1	3	3	3	2	0	0	0	0	0	1	3	2	2	0	0	0	0	0	1	3	2	2	0	0	0	0	0	1	3	2	32	32	32	14.419	125	125	6.38	2
tr|A0A8D0YV73|A0A8D0YV73_PIG	tr|A0A8D0YV73|A0A8D0YV73_PIG	37	37	2	tr|A0A8D0YV73|A0A8D0YV73_PIG Uncharacterized protein OS=Sus scrofa OX=9823 PE=4 SV=1	1	37	37	2	0	0	36	6	1	2	1	0	0	0	0	36	6	1	2	1	0	0	0	0	2	1	0	0	0	0	0	40.1	40.1	2.1	113.47	1016	1016	3.35			42	6	1	2
tr|A0A8D0Z8X7|A0A8D0Z8X7_PIG	tr|A0A8D0Z8X7|A0A8D0Z8X7_PIG	19	19	19	tr|A0A8D0Z8X7|A0A8D0Z8X7_PIG Poly(ADP-ribose) polymerase 1 OS=Sus scrofa OX=9823 GN=PARP1 PE=4 SV=1	1	19	19	19	0	3	19	0	0	0	0	0	0	0	3	19	0	0	0	0	0	0	0	3	19	0	0	0	0	0	0	28.7	28.7	28.7	111.97	1007	1007	2.88		3	21
tr|A0A8D0ZDV4|A0A8D0ZDV4_PIG	tr|A0A8D0ZDV4|A0A8D0ZDV4_PIG	4	2	2	tr|A0A8D0ZDV4|A0A8D0ZDV4_PIG Uncharacterized protein OS=Sus scrofa OX=9823 PE=4 SV=1	1	4	2	2	1	1	1	1	1	1	2	4	1	0	0	0	0	0	0	1	2	0	0	0	0	0	0	0	1	2	0	27.9	19.1	19.1	19.857	183	183	7.67
tr|A0A8D0ZKN2|A0A8D0ZKN2_PIG	tr|A0A8D0ZKN2|A0A8D0ZKN2_PIG	1	1	1	tr|A0A8D0ZKN2|A0A8D0ZKN2_PIG Uncharacterized protein OS=Sus scrofa OX=9823 PE=4 SV=1	1	1	1	1	0	0	0	0	0	0	1	0	0	0	0	0	0	0	0	1	0	0	0	0	0	0	0	0	1	0	0	5	5	5	36.1	321	321	7
tr|A0A8D0ZNL0|A0A8D0ZNL0_PIG;tr|A0A480V981|A0A480V981_PIG	tr|A0A8D0ZNL0|A0A8D0ZNL0_PIG;tr|A0A480V981|A0A480V981_PIG	7;6	6;5	6;5	tr|A0A8D0ZNL0|A0A8D0ZNL0_PIG Prelamin-A/C Lamin-A/C OS=Sus scrofa OX=9823 PE=4 SV=1;tr|A0A480V981|A0A480V981_PIG Lamin isoform C OS=Sus scrofa OX=9823 PE=3 SV=1	2	7	6	6	0	0	0	7	0	0	0	0	0	0	0	0	6	0	0	0	0	0	0	0	0	6	0	0	0	0	0	13	11.7	11.7	74.024	664	664;572	4				6
tr|A0A8D1A1S2|A0A8D1A1S2_PIG	tr|A0A8D1A1S2|A0A8D1A1S2_PIG	2	2	2	tr|A0A8D1A1S2|A0A8D1A1S2_PIG Uncharacterized protein OS=Sus scrofa OX=9823 PE=4 SV=1	1	2	2	2	1	0	0	0	0	0	2	0	0	1	0	0	0	0	0	2	0	0	1	0	0	0	0	0	2	0	0	12.6	12.6	12.6	25.275	231	231	5.8	1
tr|F1RW75|F1RW75_PIG;tr|A0A8D1A3U5|A0A8D1A3U5_PIG	tr|F1RW75|F1RW75_PIG;tr|A0A8D1A3U5|A0A8D1A3U5_PIG	31;31	31;31	31;31	tr|F1RW75|F1RW75_PIG Desmoplakin OS=Sus scrofa OX=9823 GN=DSP PE=1 SV=3;tr|A0A8D1A3U5|A0A8D1A3U5_PIG Desmoplakin OS=Sus scrofa OX=9823 GN=DSP PE=4 SV=1	2	31	31	31	3	27	3	7	0	9	1	14	3	3	27	3	7	0	9	1	14	3	3	27	3	7	0	9	1	14	3	12.5	12.5	12.5	331.61	2883	2883;2883	4.25	3	31	3	7		9
tr|A0A8D1A476|A0A8D1A476_PIG;tr|F1RGJ3|F1RGJ3_PIG	tr|A0A8D1A476|A0A8D1A476_PIG;tr|F1RGJ3|F1RGJ3_PIG	13;12	13;12	13;12	tr|A0A8D1A476|A0A8D1A476_PIG Uncharacterized protein OS=Sus scrofa OX=9823 PE=4 SV=1;tr|F1RGJ3|F1RGJ3_PIG 75 kDa glucose-regulated protein OS=Sus scrofa OX=9823 GN=HSPA9 PE=1 SV=4	2	13	13	13	0	0	0	13	0	0	0	0	0	0	0	0	13	0	0	0	0	0	0	0	0	13	0	0	0	0	0	29.2	29.2	29.2	70.635	650	650;644	4				13
tr|A0A8D1A5E9|A0A8D1A5E9_PIG	tr|A0A8D1A5E9|A0A8D1A5E9_PIG	2	2	2	tr|A0A8D1A5E9|A0A8D1A5E9_PIG Uncharacterized protein OS=Sus scrofa OX=9823 PE=4 SV=1	1	2	2	2	0	0	0	0	0	2	0	0	0	0	0	0	0	0	2	0	0	0	0	0	0	0	0	2	0	0	0	9.1	9.1	9.1	26.782	242	242	6						3
tr|A0A8D1ALS1|A0A8D1ALS1_PIG;tr|A0A480V8Q4|A0A480V8Q4_PIG	tr|A0A8D1ALS1|A0A8D1ALS1_PIG;tr|A0A480V8Q4|A0A480V8Q4_PIG	55;44	37;37	34;34	tr|A0A8D1ALS1|A0A8D1ALS1_PIG Uncharacterized protein OS=Sus scrofa OX=9823 PE=4 SV=1;tr|A0A480V8Q4|A0A480V8Q4_PIG Myosin-9 isoform X1 OS=Sus scrofa OX=9823 PE=3 SV=1	2	55	37	34	4	52	2	0	0	0	0	0	0	2	36	0	0	0	0	0	0	0	2	33	0	0	0	0	0	0	0	35.8	24.5	22.9	226.3	1959	1959;1483	1.95	2	41
tr|A0A8D1ATV3|A0A8D1ATV3_PIG	tr|A0A8D1ATV3|A0A8D1ATV3_PIG	8	8	8	tr|A0A8D1ATV3|A0A8D1ATV3_PIG Spectrin alpha, non-erythrocytic 1 OS=Sus scrofa OX=9823 GN=SPTAN1 PE=4 SV=1	1	8	8	8	0	8	1	0	0	0	0	0	0	0	8	1	0	0	0	0	0	0	0	8	1	0	0	0	0	0	0	5.2	5.2	5.2	266.79	2321	2321	2.11		8	1
tr|A0A8D1B1X5|A0A8D1B1X5_PIG	tr|A0A8D1B1X5|A0A8D1B1X5_PIG	5	5	5	tr|A0A8D1B1X5|A0A8D1B1X5_PIG Uncharacterized protein OS=Sus scrofa OX=9823 PE=4 SV=1	1	5	5	5	4	2	0	0	0	0	0	0	0	4	2	0	0	0	0	0	0	0	4	2	0	0	0	0	0	0	0	16.4	16.4	16.4	47.025	452	452	1.25	6	2
tr|A0A8D1B6N0|A0A8D1B6N0_PIG	tr|A0A8D1B6N0|A0A8D1B6N0_PIG	1	1	1	tr|A0A8D1B6N0|A0A8D1B6N0_PIG Charged multivesicular body protein 4B OS=Sus scrofa OX=9823 GN=CHMP4B PE=4 SV=1	1	1	1	1	0	0	0	0	0	0	1	0	0	0	0	0	0	0	0	1	0	0	0	0	0	0	0	0	1	0	0	7.2	7.2	7.2	24.456	221	221	7
tr|A0A8D1BHM5|A0A8D1BHM5_PIG	tr|A0A8D1BHM5|A0A8D1BHM5_PIG	7	7	7	tr|A0A8D1BHM5|A0A8D1BHM5_PIG Uncharacterized protein OS=Sus scrofa OX=9823 PE=4 SV=1	1	7	7	7	1	0	0	0	0	6	0	0	0	1	0	0	0	0	6	0	0	0	1	0	0	0	0	6	0	0	0	28	28	28	37.488	325	325	5.29	1					6
tr|A0A8D1BIP1|A0A8D1BIP1_PIG	tr|A0A8D1BIP1|A0A8D1BIP1_PIG	10	10	10	tr|A0A8D1BIP1|A0A8D1BIP1_PIG Syntaxin 1B OS=Sus scrofa OX=9823 GN=STX1B PE=4 SV=1	1	10	10	10	0	0	0	0	0	0	9	0	1	0	0	0	0	0	0	9	0	1	0	0	0	0	0	0	9	0	1	41.2	41.2	41.2	29.875	260	260	7.2
tr|A0A8D1BZ53|A0A8D1BZ53_PIG	tr|A0A8D1BZ53|A0A8D1BZ53_PIG	3	2	2	tr|A0A8D1BZ53|A0A8D1BZ53_PIG Uncharacterized protein OS=Sus scrofa OX=9823 PE=4 SV=1	1	3	2	2	0	0	0	1	0	0	3	2	0	0	0	0	1	0	0	2	2	0	0	0	0	1	0	0	2	2	0	39.2	31.7	31.7	12.376	120	120	6.88				1
tr|A0A8D1BZB4|A0A8D1BZB4_PIG	tr|A0A8D1BZB4|A0A8D1BZB4_PIG	3	3	3	tr|A0A8D1BZB4|A0A8D1BZB4_PIG Uncharacterized protein OS=Sus scrofa OX=9823 PE=4 SV=1	1	3	3	3	0	3	0	0	0	0	0	0	0	0	3	0	0	0	0	0	0	0	0	3	0	0	0	0	0	0	0	5.4	5.4	5.4	73.557	653	653	2		3
tr|A0A8D1C2Y0|A0A8D1C2Y0_PIG	tr|A0A8D1C2Y0|A0A8D1C2Y0_PIG	6	4	1	tr|A0A8D1C2Y0|A0A8D1C2Y0_PIG Heterogeneous nuclear ribonucleoprotein H1 OS=Sus scrofa OX=9823 GN=HNRNPH1 PE=4 SV=1	1	6	4	1	0	0	0	2	6	3	0	1	0	0	0	0	1	4	1	0	0	0	0	0	0	0	1	0	0	0	0	18.5	12.3	3	47.98	438	438	5				1	4	1
tr|A0A8D1DEF3|A0A8D1DEF3_PIG	tr|A0A8D1DEF3|A0A8D1DEF3_PIG	5	5	5	tr|A0A8D1DEF3|A0A8D1DEF3_PIG Uncharacterized protein OS=Sus scrofa OX=9823 PE=4 SV=1	1	5	5	5	1	0	0	1	0	1	5	1	1	1	0	0	1	0	1	5	1	1	1	0	0	1	0	1	5	1	1	35.3	35.3	35.3	12.474	116	116	6.54	1			1		1
tr|A0A8D1EJH6|A0A8D1EJH6_PIG	tr|A0A8D1EJH6|A0A8D1EJH6_PIG	4	4	4	tr|A0A8D1EJH6|A0A8D1EJH6_PIG Small nuclear ribonucleoprotein polypeptide A OS=Sus scrofa OX=9823 GN=SNRPA1 PE=4 SV=1	1	4	4	4	0	0	0	0	0	0	4	0	0	0	0	0	0	0	0	4	0	0	0	0	0	0	0	0	4	0	0	17.6	17.6	17.6	27.774	250	250	7
tr|A0A8D1EM85|A0A8D1EM85_PIG	tr|A0A8D1EM85|A0A8D1EM85_PIG	9	9	9	tr|A0A8D1EM85|A0A8D1EM85_PIG Cytochrome b-c1 complex subunit 2, mitochondrial OS=Sus scrofa OX=9823 GN=LOC100524613 PE=4 SV=1	1	9	9	9	0	0	0	0	0	9	0	0	0	0	0	0	0	0	9	0	0	0	0	0	0	0	0	9	0	0	0	36.6	36.6	36.6	42.534	396	396	6						11
tr|A0A8D1ETP1|A0A8D1ETP1_PIG	tr|A0A8D1ETP1|A0A8D1ETP1_PIG	6	6	6	tr|A0A8D1ETP1|A0A8D1ETP1_PIG Centromere protein V OS=Sus scrofa OX=9823 GN=CENPV PE=4 SV=1	1	6	6	6	0	0	0	0	0	1	6	0	0	0	0	0	0	0	1	6	0	0	0	0	0	0	0	1	6	0	0	34.7	34.7	34.7	28.112	259	259	6.86						1
tr|A0A8D1FCB0|A0A8D1FCB0_PIG	tr|A0A8D1FCB0|A0A8D1FCB0_PIG	3	3	3	tr|A0A8D1FCB0|A0A8D1FCB0_PIG Uncharacterized protein OS=Sus scrofa OX=9823 PE=4 SV=1	1	3	3	3	0	0	0	0	0	3	1	0	0	0	0	0	0	0	3	1	0	0	0	0	0	0	0	3	1	0	0	12.2	12.2	12.2	34.083	319	319	6.25						3
tr|A0A8D1FFK5|A0A8D1FFK5_PIG	tr|A0A8D1FFK5|A0A8D1FFK5_PIG	2	2	2	tr|A0A8D1FFK5|A0A8D1FFK5_PIG Uncharacterized protein OS=Sus scrofa OX=9823 PE=4 SV=1	1	2	2	2	0	0	0	0	0	0	0	0	2	0	0	0	0	0	0	0	0	2	0	0	0	0	0	0	0	0	2	26.2	26.2	26.2	11.932	107	107	9
tr|A0A8D1FIB7|A0A8D1FIB7_PIG	tr|A0A8D1FIB7|A0A8D1FIB7_PIG	8	8	8	tr|A0A8D1FIB7|A0A8D1FIB7_PIG 40S ribosomal protein S3 OS=Sus scrofa OX=9823 PE=4 SV=1	1	8	8	8	0	0	0	0	0	0	8	0	0	0	0	0	0	0	0	8	0	0	0	0	0	0	0	0	8	0	0	45.6	45.6	45.6	26.028	237	237	7
tr|A0A8D1FKM6|A0A8D1FKM6_PIG	tr|A0A8D1FKM6|A0A8D1FKM6_PIG	8	8	8	tr|A0A8D1FKM6|A0A8D1FKM6_PIG Uncharacterized protein OS=Sus scrofa OX=9823 PE=4 SV=1	1	8	8	8	8	3	4	1	0	0	1	0	0	8	3	4	1	0	0	1	0	0	8	3	4	1	0	0	1	0	0	26.7	26.7	26.7	32.421	288	288	2.18	8	3	4	1
tr|A0A8D1FTQ1|A0A8D1FTQ1_PIG	tr|A0A8D1FTQ1|A0A8D1FTQ1_PIG	2	1	1	tr|A0A8D1FTQ1|A0A8D1FTQ1_PIG Uncharacterized protein OS=Sus scrofa OX=9823 PE=4 SV=1	1	2	1	1	0	0	0	0	0	0	1	2	1	0	0	0	0	0	0	0	1	0	0	0	0	0	0	0	0	1	0	28.2	12.8	12.8	12.49	117	117	8
tr|A0A8D1G670|A0A8D1G670_PIG	tr|A0A8D1G670|A0A8D1G670_PIG	2	1	1	tr|A0A8D1G670|A0A8D1G670_PIG Uncharacterized protein OS=Sus scrofa OX=9823 PE=4 SV=1	1	2	1	1	0	0	0	0	0	0	0	2	2	0	0	0	0	0	0	0	1	1	0	0	0	0	0	0	0	1	1	29.1	15.4	15.4	12.379	117	117	8.25
tr|A0A8D1G7T8|A0A8D1G7T8_PIG	tr|A0A8D1G7T8|A0A8D1G7T8_PIG	17	17	14	tr|A0A8D1G7T8|A0A8D1G7T8_PIG Uncharacterized protein OS=Sus scrofa OX=9823 PE=4 SV=1	1	17	17	14	0	0	0	17	1	0	1	0	0	0	0	0	17	1	0	1	0	0	0	0	0	14	0	0	1	0	0	31.9	31.9	26.9	70.716	631	631	4.2				18	1
tr|A0A8D1GP30|A0A8D1GP30_PIG	tr|A0A8D1GP30|A0A8D1GP30_PIG	9	9	7	tr|A0A8D1GP30|A0A8D1GP30_PIG Alpha-crystallin B chain OS=Sus scrofa OX=9823 GN=CRYAB PE=4 SV=1	1	9	9	7	0	0	0	0	0	0	0	9	0	0	0	0	0	0	0	0	9	0	0	0	0	0	0	0	0	7	0	59.4	59.4	52	20.095	175	175	8
tr|A0A8D1GW40|A0A8D1GW40_PIG	tr|A0A8D1GW40|A0A8D1GW40_PIG	8	8	8	tr|A0A8D1GW40|A0A8D1GW40_PIG Neural cell adhesion molecule 1 OS=Sus scrofa OX=9823 GN=NCAM1 PE=4 SV=1	1	8	8	8	0	7	2	0	0	0	0	0	0	0	7	2	0	0	0	0	0	0	0	7	2	0	0	0	0	0	0	15.4	15.4	15.4	105.85	998	998	2.22		7	2
tr|A0A8D1GYP3|A0A8D1GYP3_PIG	tr|A0A8D1GYP3|A0A8D1GYP3_PIG	7	7	7	tr|A0A8D1GYP3|A0A8D1GYP3_PIG Uncharacterized protein OS=Sus scrofa OX=9823 PE=4 SV=1	1	7	7	7	0	0	0	0	0	0	7	0	0	0	0	0	0	0	0	7	0	0	0	0	0	0	0	0	7	0	0	37.4	37.4	37.4	31.633	278	278	7
tr|F1RWI2|F1RWI2_PIG;tr|A0A8D1H1Z5|A0A8D1H1Z5_PIG	tr|F1RWI2|F1RWI2_PIG;tr|A0A8D1H1Z5|A0A8D1H1Z5_PIG	6;6	3;3	3;3	tr|F1RWI2|F1RWI2_PIG Potassium voltage-gated channel subfamily B member 2 OS=Sus scrofa OX=9823 GN=KCNB2 PE=1 SV=3;tr|A0A8D1H1Z5|A0A8D1H1Z5_PIG Uncharacterized protein OS=Sus scrofa OX=9823 PE=4 SV=1	2	6	3	3	5	2	5	3	0	1	0	0	0	2	0	3	1	0	0	0	0	0	2	0	3	1	0	0	0	0	0	8.8	4.9	4.9	102.56	912	912;912	2.5	2		3	1
tr|A0A8D1H238|A0A8D1H238_PIG	tr|A0A8D1H238|A0A8D1H238_PIG	3	1	1	tr|A0A8D1H238|A0A8D1H238_PIG Uncharacterized protein OS=Sus scrofa OX=9823 PE=4 SV=1	1	3	1	1	2	0	0	1	0	0	3	2	0	1	0	0	1	0	0	1	1	0	1	0	0	1	0	0	1	1	0	41.2	10.8	10.8	10.761	102	102	6.45	1			1
tr|A0A8D1HBW5|A0A8D1HBW5_PIG	tr|A0A8D1HBW5|A0A8D1HBW5_PIG	8	8	7	tr|A0A8D1HBW5|A0A8D1HBW5_PIG Elongation factor Tu GTP binding domain containing 2 OS=Sus scrofa OX=9823 GN=EFTUD2 PE=4 SV=1	1	8	8	7	0	0	8	0	0	0	0	0	0	0	0	8	0	0	0	0	0	0	0	0	7	0	0	0	0	0	0	13.5	13.5	12.3	95.947	853	853	3			11
tr|A0A8D1HID3|A0A8D1HID3_PIG	tr|A0A8D1HID3|A0A8D1HID3_PIG	8	8	8	tr|A0A8D1HID3|A0A8D1HID3_PIG Uncharacterized protein OS=Sus scrofa OX=9823 PE=4 SV=1	1	8	8	8	0	0	0	8	0	0	1	0	0	0	0	0	8	0	0	1	0	0	0	0	0	8	0	0	1	0	0	16.7	16.7	16.7	69.557	669	669	4.33				8
tr|A0A8D1HRP8|A0A8D1HRP8_PIG	tr|A0A8D1HRP8|A0A8D1HRP8_PIG	8	8	8	tr|A0A8D1HRP8|A0A8D1HRP8_PIG Syntaxin 3 OS=Sus scrofa OX=9823 GN=STX3 PE=4 SV=1	1	8	8	8	0	0	0	0	0	0	8	0	0	0	0	0	0	0	0	8	0	0	0	0	0	0	0	0	8	0	0	33.8	33.8	33.8	32.948	287	287	7
tr|A0A8D1HWA5|A0A8D1HWA5_PIG	tr|A0A8D1HWA5|A0A8D1HWA5_PIG	4	4	4	tr|A0A8D1HWA5|A0A8D1HWA5_PIG Uncharacterized protein OS=Sus scrofa OX=9823 PE=4 SV=1	1	4	4	4	0	0	0	0	1	3	0	0	0	0	0	0	0	1	3	0	0	0	0	0	0	0	1	3	0	0	0	11.7	11.7	11.7	63.675	571	571	5.75					1	3
tr|A0A8D1I9M6|A0A8D1I9M6_PIG	tr|A0A8D1I9M6|A0A8D1I9M6_PIG	9	9	9	tr|A0A8D1I9M6|A0A8D1I9M6_PIG Heterogeneous nuclear ribonucleoprotein D OS=Sus scrofa OX=9823 GN=HNRNPD PE=4 SV=1	1	9	9	9	0	0	0	0	1	9	1	0	0	0	0	0	0	1	9	1	0	0	0	0	0	0	1	9	1	0	0	38.7	38.7	38.7	32.714	305	305	6					1	11
tr|A0A8D1IGI6|A0A8D1IGI6_PIG	tr|A0A8D1IGI6|A0A8D1IGI6_PIG	9	9	9	tr|A0A8D1IGI6|A0A8D1IGI6_PIG Uncharacterized protein OS=Sus scrofa OX=9823 PE=4 SV=1	1	9	9	9	1	0	0	0	0	1	9	0	0	1	0	0	0	0	1	9	0	0	1	0	0	0	0	1	9	0	0	40.7	40.7	40.7	36.568	317	317	6.46	1					1
tr|A0A8D1IKF8|A0A8D1IKF8_PIG	tr|A0A8D1IKF8|A0A8D1IKF8_PIG	22	22	2	tr|A0A8D1IKF8|A0A8D1IKF8_PIG Uncharacterized protein OS=Sus scrofa OX=9823 PE=4 SV=1	1	22	22	2	0	1	0	22	0	0	0	0	0	0	1	0	22	0	0	0	0	0	0	0	0	2	0	0	0	0	0	40	40	5.6	76.05	717	717	3.92		1		24
tr|A0A8D1JE65|A0A8D1JE65_PIG	tr|A0A8D1JE65|A0A8D1JE65_PIG	4	4	4	tr|A0A8D1JE65|A0A8D1JE65_PIG Tu translation elongation factor, mitochondrial OS=Sus scrofa OX=9823 GN=TUFM PE=4 SV=1	1	4	4	4	0	0	0	0	0	3	1	0	0	0	0	0	0	0	3	1	0	0	0	0	0	0	0	3	1	0	0	14.1	14.1	14.1	47.689	434	434	6.25						3
tr|A0A8D1JH07|A0A8D1JH07_PIG	tr|A0A8D1JH07|A0A8D1JH07_PIG	9	9	9	tr|A0A8D1JH07|A0A8D1JH07_PIG Aldolase, fructose-bisphosphate C OS=Sus scrofa OX=9823 GN=ALDOC PE=4 SV=1	1	9	9	9	0	1	0	0	0	8	0	0	0	0	1	0	0	0	8	0	0	0	0	1	0	0	0	8	0	0	0	31	31	31	44.239	407	407	5.64		1				10
tr|A0A8D1JK56|A0A8D1JK56_PIG	tr|A0A8D1JK56|A0A8D1JK56_PIG	6	6	6	tr|A0A8D1JK56|A0A8D1JK56_PIG Uncharacterized protein OS=Sus scrofa OX=9823 PE=4 SV=1	1	6	6	6	0	0	0	0	0	0	6	0	0	0	0	0	0	0	0	6	0	0	0	0	0	0	0	0	6	0	0	34.9	34.9	34.9	19.161	166	166	7
tr|A0A8D1K633|A0A8D1K633_PIG	tr|A0A8D1K633|A0A8D1K633_PIG	11	11	7	tr|A0A8D1K633|A0A8D1K633_PIG DEAD-box helicase 17 OS=Sus scrofa OX=9823 GN=DDX17 PE=4 SV=1	1	11	11	7	0	0	1	11	0	0	0	0	0	0	0	1	11	0	0	0	0	0	0	0	0	7	0	0	0	0	0	19.6	19.6	12.1	70.58	634	634	3.92			1	11
tr|A0A8D1LVU1|A0A8D1LVU1_PIG;tr|A0A4X1TEF4|A0A4X1TEF4_PIG	tr|A0A8D1LVU1|A0A8D1LVU1_PIG;tr|A0A4X1TEF4|A0A4X1TEF4_PIG	16;14	5;5	5;5	tr|A0A8D1LVU1|A0A8D1LVU1_PIG Uncharacterized protein OS=Sus scrofa OX=9823 PE=4 SV=1;tr|A0A4X1TEF4|A0A4X1TEF4_PIG Tubulin beta chain OS=Sus scrofa OX=9823 PE=3 SV=1	2	16	5	5	2	2	3	4	13	5	4	4	3	0	0	0	1	3	0	1	1	1	0	0	0	1	3	0	1	1	1	41.4	10.8	10.8	52.598	471	471;455	6.38				1	3
tr|A0A8D1LYX5|A0A8D1LYX5_PIG	tr|A0A8D1LYX5|A0A8D1LYX5_PIG	33	33	33	tr|A0A8D1LYX5|A0A8D1LYX5_PIG Uncharacterized protein OS=Sus scrofa OX=9823 PE=4 SV=1	1	33	33	33	11	29	12	4	0	1	0	1	0	11	29	12	4	0	1	0	1	0	11	29	12	4	0	1	0	1	0	27.2	27.2	27.2	185.66	1701	1701	2.32	11	30	12	4		1
tr|A0A8D1MA46|A0A8D1MA46_PIG	tr|A0A8D1MA46|A0A8D1MA46_PIG	3	3	3	tr|A0A8D1MA46|A0A8D1MA46_PIG Uncharacterized protein OS=Sus scrofa OX=9823 PE=4 SV=1	1	3	3	3	0	0	0	3	0	0	0	0	0	0	0	0	3	0	0	0	0	0	0	0	0	3	0	0	0	0	0	5.8	5.8	5.8	56.378	518	518	4				3
tr|A0A8D1MC95|A0A8D1MC95_PIG	tr|A0A8D1MC95|A0A8D1MC95_PIG	2	2	2	tr|A0A8D1MC95|A0A8D1MC95_PIG Uncharacterized protein OS=Sus scrofa OX=9823 PE=4 SV=1	1	2	2	2	0	0	0	0	0	0	0	0	2	0	0	0	0	0	0	0	0	2	0	0	0	0	0	0	0	0	2	16.7	16.7	16.7	21.121	186	186	9
tr|A0A8D1NEJ7|A0A8D1NEJ7_PIG	tr|A0A8D1NEJ7|A0A8D1NEJ7_PIG	2	2	2	tr|A0A8D1NEJ7|A0A8D1NEJ7_PIG 60S ribosomal protein L22 OS=Sus scrofa OX=9823 PE=4 SV=1	1	2	2	2	0	0	0	0	0	0	0	0	2	0	0	0	0	0	0	0	0	2	0	0	0	0	0	0	0	0	2	30.1	30.1	30.1	10.917	93	93	9
tr|A0A8D1NFD1|A0A8D1NFD1_PIG	tr|A0A8D1NFD1|A0A8D1NFD1_PIG	3	3	3	tr|A0A8D1NFD1|A0A8D1NFD1_PIG Uncharacterized protein OS=Sus scrofa OX=9823 PE=4 SV=1	1	3	3	3	0	0	0	0	0	0	0	3	1	0	0	0	0	0	0	0	3	1	0	0	0	0	0	0	0	3	1	24.2	24.2	24.2	18.417	165	165	8.25
tr|A0A8D1NMG1|A0A8D1NMG1_PIG	tr|A0A8D1NMG1|A0A8D1NMG1_PIG	4	3	2	tr|A0A8D1NMG1|A0A8D1NMG1_PIG Uncharacterized protein OS=Sus scrofa OX=9823 PE=4 SV=1	1	4	3	2	1	0	0	1	0	0	4	2	1	1	0	0	1	0	0	3	2	1	0	0	0	0	0	0	2	1	0	30.1	24.4	10.3	16.454	156	156	6.88	1			1
tr|A0A8D1NQD3|A0A8D1NQD3_PIG	tr|A0A8D1NQD3|A0A8D1NQD3_PIG	4	4	4	tr|A0A8D1NQD3|A0A8D1NQD3_PIG Uncharacterized protein OS=Sus scrofa OX=9823 PE=4 SV=1	1	4	4	4	3	2	3	2	0	0	0	0	0	3	2	3	2	0	0	0	0	0	3	2	3	2	0	0	0	0	0	11.1	11.1	11.1	40.084	360	360	2.08	6	2	3	2
tr|A0A8D1PMS0|A0A8D1PMS0_PIG	tr|A0A8D1PMS0|A0A8D1PMS0_PIG	5	5	5	tr|A0A8D1PMS0|A0A8D1PMS0_PIG Solute carrier family 25 member 22 OS=Sus scrofa OX=9823 GN=SLC25A22 PE=4 SV=1	1	5	5	5	0	0	0	0	0	0	5	0	0	0	0	0	0	0	0	5	0	0	0	0	0	0	0	0	5	0	0	21.7	21.7	21.7	34.436	322	322	7
tr|A0A8D1Q5C9|A0A8D1Q5C9_PIG	tr|A0A8D1Q5C9|A0A8D1Q5C9_PIG	2	1	0	tr|A0A8D1Q5C9|A0A8D1Q5C9_PIG Uncharacterized protein OS=Sus scrofa OX=9823 PE=4 SV=1	1	2	1	0	0	0	0	0	0	0	0	2	1	0	0	0	0	0	0	0	1	0	0	0	0	0	0	0	0	0	0	31.5	16.7	0	11.429	108	108	8
tr|A0A8D1QB60|A0A8D1QB60_PIG	tr|A0A8D1QB60|A0A8D1QB60_PIG	1	1	1	tr|A0A8D1QB60|A0A8D1QB60_PIG Uncharacterized protein OS=Sus scrofa OX=9823 GN=GRIFIN PE=4 SV=1	1	1	1	1	0	0	0	0	0	0	0	0	1	0	0	0	0	0	0	0	0	1	0	0	0	0	0	0	0	0	1	9.2	9.2	9.2	18.055	163	163	9
tr|A0A8D1QN71|A0A8D1QN71_PIG;tr|A7YB43|A7YB43_PIG	tr|A0A8D1QN71|A0A8D1QN71_PIG;tr|A7YB43|A7YB43_PIG	10;7	10;7	9;6	tr|A0A8D1QN71|A0A8D1QN71_PIG Uncharacterized protein OS=Sus scrofa OX=9823 PE=4 SV=1;tr|A7YB43|A7YB43_PIG Beta-globin (Fragment) OS=Sus scrofa OX=9823 PE=2 SV=1	2	10	10	9	1	1	0	1	0	0	0	0	10	1	1	0	1	0	0	0	0	10	1	1	0	1	0	0	0	0	9	46.7	46.7	42.4	24.968	229	229;126	7.89	1	1		1
tr|A0A8D1RAJ7|A0A8D1RAJ7_PIG	tr|A0A8D1RAJ7|A0A8D1RAJ7_PIG	1	1	1	tr|A0A8D1RAJ7|A0A8D1RAJ7_PIG Secretory carrier-associated membrane protein 1 OS=Sus scrofa OX=9823 PE=4 SV=1	1	1	1	1	0	0	0	0	0	0	1	0	0	0	0	0	0	0	0	1	0	0	0	0	0	0	0	0	1	0	0	7.6	7.6	7.6	33.875	304	304	7
tr|A0A8D1RAV1|A0A8D1RAV1_PIG	tr|A0A8D1RAV1|A0A8D1RAV1_PIG	8	8	8	tr|A0A8D1RAV1|A0A8D1RAV1_PIG Uncharacterized protein OS=Sus scrofa OX=9823 PE=4 SV=1	1	8	8	8	1	8	0	0	0	0	0	0	0	1	8	0	0	0	0	0	0	0	1	8	0	0	0	0	0	0	0	7.5	7.5	7.5	198.78	1792	1792	1.9	1	9
tr|A0A8D1RHS8|A0A8D1RHS8_PIG	tr|A0A8D1RHS8|A0A8D1RHS8_PIG	5	2	2	tr|A0A8D1RHS8|A0A8D1RHS8_PIG Synaptotagmin binding cytoplasmic RNA interacting protein OS=Sus scrofa OX=9823 GN=SYNCRIP PE=4 SV=1	1	5	2	2	0	0	0	5	1	0	0	0	0	0	0	0	2	0	0	0	0	0	0	0	0	2	0	0	0	0	0	10.1	4.6	4.6	62.628	562	562	4				2
tr|A0A8D1RNV2|A0A8D1RNV2_PIG	tr|A0A8D1RNV2|A0A8D1RNV2_PIG	1	1	1	tr|A0A8D1RNV2|A0A8D1RNV2_PIG Uncharacterized protein OS=Sus scrofa OX=9823 PE=4 SV=1	1	1	1	1	0	0	0	0	0	0	0	0	1	0	0	0	0	0	0	0	0	1	0	0	0	0	0	0	0	0	1	18.1	18.1	18.1	7.6799	72	72	9
tr|A0A8D1RWX9|A0A8D1RWX9_PIG	tr|A0A8D1RWX9|A0A8D1RWX9_PIG	15	15	15	tr|A0A8D1RWX9|A0A8D1RWX9_PIG Nuclear mitotic apparatus protein 1 OS=Sus scrofa OX=9823 GN=NUMA1 PE=4 SV=1	1	15	15	15	0	14	0	0	0	0	0	0	1	0	14	0	0	0	0	0	0	1	0	14	0	0	0	0	0	0	1	9.8	9.8	9.8	225.58	2015	2015	2.44		15
tr|A0A8D1S1S3|A0A8D1S1S3_PIG	tr|A0A8D1S1S3|A0A8D1S1S3_PIG	2	2	2	tr|A0A8D1S1S3|A0A8D1S1S3_PIG Uncharacterized protein OS=Sus scrofa OX=9823 PE=4 SV=1	1	2	2	2	0	0	0	0	0	0	0	2	0	0	0	0	0	0	0	0	2	0	0	0	0	0	0	0	0	2	0	19.5	19.5	19.5	17.743	154	154	8
tr|A0A8D1S9Q7|A0A8D1S9Q7_PIG	tr|A0A8D1S9Q7|A0A8D1S9Q7_PIG	11	11	11	tr|A0A8D1S9Q7|A0A8D1S9Q7_PIG Uncharacterized protein OS=Sus scrofa OX=9823 PE=4 SV=1	1	11	11	11	1	10	6	0	0	0	0	0	0	1	10	6	0	0	0	0	0	0	1	10	6	0	0	0	0	0	0	15.4	15.4	15.4	138.48	1269	1269	2.29	1	10	6
tr|A0A8D1SNA2|A0A8D1SNA2_PIG	tr|A0A8D1SNA2|A0A8D1SNA2_PIG	7	7	7	tr|A0A8D1SNA2|A0A8D1SNA2_PIG Uncharacterized protein OS=Sus scrofa OX=9823 PE=4 SV=1	1	7	7	7	0	0	0	0	0	0	7	0	0	0	0	0	0	0	0	7	0	0	0	0	0	0	0	0	7	0	0	39.6	39.6	39.6	32.019	288	288	7
tr|A0A8D1T071|A0A8D1T071_PIG	tr|A0A8D1T071|A0A8D1T071_PIG	6	6	6	tr|A0A8D1T071|A0A8D1T071_PIG RNA binding motif protein X-linked OS=Sus scrofa OX=9823 GN=RBMX PE=4 SV=1	1	6	6	6	0	0	0	0	0	6	0	0	0	0	0	0	0	0	6	0	0	0	0	0	0	0	0	6	0	0	0	24.4	24.4	24.4	34.158	312	312	6						6
tr|A0A8D1TJ75|A0A8D1TJ75_PIG	tr|A0A8D1TJ75|A0A8D1TJ75_PIG	1	1	1	tr|A0A8D1TJ75|A0A8D1TJ75_PIG Uncharacterized protein OS=Sus scrofa OX=9823 PE=4 SV=1	1	1	1	1	0	0	0	0	0	0	0	1	1	0	0	0	0	0	0	0	1	1	0	0	0	0	0	0	0	1	1	10.2	10.2	10.2	13.605	118	118	8.5
tr|A0A8D1V0V5|A0A8D1V0V5_PIG	tr|A0A8D1V0V5|A0A8D1V0V5_PIG	5	5	5	tr|A0A8D1V0V5|A0A8D1V0V5_PIG Uncharacterized protein OS=Sus scrofa OX=9823 PE=4 SV=1	1	5	5	5	0	0	5	2	0	1	2	0	0	0	0	5	2	0	1	2	0	0	0	0	5	2	0	1	2	0	0	10.6	10.6	10.6	78.412	706	706	4.3			5	2		1
tr|A0A8D1V4Y8|A0A8D1V4Y8_PIG	tr|A0A8D1V4Y8|A0A8D1V4Y8_PIG	13	1	1	tr|A0A8D1V4Y8|A0A8D1V4Y8_PIG Uncharacterized protein OS=Sus scrofa OX=9823 PE=4 SV=1	1	13	1	1	3	2	2	2	1	1	2	2	13	0	0	0	0	0	0	0	0	1	0	0	0	0	0	0	0	0	1	62.8	14.6	14.6	15.509	137	137	9
tr|A0A8D1VB79|A0A8D1VB79_PIG	tr|A0A8D1VB79|A0A8D1VB79_PIG	3	3	3	tr|A0A8D1VB79|A0A8D1VB79_PIG Uncharacterized protein OS=Sus scrofa OX=9823 PE=4 SV=1	1	3	3	3	0	0	0	0	0	0	0	0	3	0	0	0	0	0	0	0	0	3	0	0	0	0	0	0	0	0	3	28.9	28.9	28.9	14.476	128	128	9
tr|A0A8D1VD49|A0A8D1VD49_PIG	tr|A0A8D1VD49|A0A8D1VD49_PIG	6	6	6	tr|A0A8D1VD49|A0A8D1VD49_PIG Uncharacterized protein OS=Sus scrofa OX=9823 PE=4 SV=1	1	6	6	6	5	3	0	5	0	1	3	2	4	5	3	0	5	0	1	3	2	4	5	3	0	5	0	1	3	2	4	12.9	12.9	12.9	67.768	620	620	4.78	5	3		5		1
tr|A0A8D1W771|A0A8D1W771_PIG	tr|A0A8D1W771|A0A8D1W771_PIG	1	1	1	tr|A0A8D1W771|A0A8D1W771_PIG Uncharacterized protein OS=Sus scrofa OX=9823 PE=4 SV=1	1	1	1	1	0	0	0	1	0	0	0	0	0	0	0	0	1	0	0	0	0	0	0	0	0	1	0	0	0	0	0	8.9	8.9	8.9	19.247	179	179	4				1
tr|A0A8D1WTN9|A0A8D1WTN9_PIG	tr|A0A8D1WTN9|A0A8D1WTN9_PIG	13	3	3	tr|A0A8D1WTN9|A0A8D1WTN9_PIG Uncharacterized protein OS=Sus scrofa OX=9823 PE=4 SV=1	1	13	3	3	4	1	1	4	0	3	4	5	11	2	0	0	2	0	2	0	2	1	2	0	0	2	0	2	0	2	1	59.2	18.4	18.4	11.409	103	103	5.42	2			3		3
tr|A0A8D1X8A4|A0A8D1X8A4_PIG	tr|A0A8D1X8A4|A0A8D1X8A4_PIG	5	5	5	tr|A0A8D1X8A4|A0A8D1X8A4_PIG Uncharacterized protein OS=Sus scrofa OX=9823 PE=4 SV=1	1	5	5	5	0	0	0	0	0	0	0	5	0	0	0	0	0	0	0	0	5	0	0	0	0	0	0	0	0	5	0	32.2	32.2	32.2	23.171	202	202	8
tr|A0A8D1XMT7|A0A8D1XMT7_PIG	tr|A0A8D1XMT7|A0A8D1XMT7_PIG	1	1	1	tr|A0A8D1XMT7|A0A8D1XMT7_PIG Uncharacterized protein OS=Sus scrofa OX=9823 PE=4 SV=1	1	1	1	1	0	0	0	0	0	0	1	0	0	0	0	0	0	0	0	1	0	0	0	0	0	0	0	0	1	0	0	5.4	5.4	5.4	26.036	224	224	7
tr|A0A8D1Y1Z2|A0A8D1Y1Z2_PIG	tr|A0A8D1Y1Z2|A0A8D1Y1Z2_PIG	2	2	2	tr|A0A8D1Y1Z2|A0A8D1Y1Z2_PIG Uncharacterized protein OS=Sus scrofa OX=9823 PE=4 SV=1	1	2	2	2	0	0	0	0	0	0	0	0	2	0	0	0	0	0	0	0	0	2	0	0	0	0	0	0	0	0	2	22.6	22.6	22.6	11.753	106	106	9
tr|A0A8D1YBS4|A0A8D1YBS4_PIG	tr|A0A8D1YBS4|A0A8D1YBS4_PIG	62	62	8	tr|A0A8D1YBS4|A0A8D1YBS4_PIG Myosin heavy chain 10 OS=Sus scrofa OX=9823 GN=MYH10 PE=4 SV=1	1	62	62	8	3	61	4	0	0	0	0	0	0	3	61	4	0	0	0	0	0	0	0	8	0	0	0	0	0	0	0	41.1	41.1	5.9	231.27	1997	1997	2.01	3	72	4
tr|A0A8D1YMR9|A0A8D1YMR9_PIG	tr|A0A8D1YMR9|A0A8D1YMR9_PIG	5	3	3	tr|A0A8D1YMR9|A0A8D1YMR9_PIG Uncharacterized protein OS=Sus scrofa OX=9823 PE=4 SV=1	1	5	3	3	1	2	1	1	1	1	0	0	0	0	1	1	0	1	0	0	0	0	0	1	1	0	1	0	0	0	0	6.8	4.5	4.5	97	865	865	3.33		1	1		1
tr|A0A8D1YQ30|A0A8D1YQ30_PIG	tr|A0A8D1YQ30|A0A8D1YQ30_PIG	12	12	12	tr|A0A8D1YQ30|A0A8D1YQ30_PIG Uncharacterized protein OS=Sus scrofa OX=9823 PE=4 SV=1	1	12	12	12	3	12	0	0	0	0	0	0	0	3	12	0	0	0	0	0	0	0	3	12	0	0	0	0	0	0	0	14.5	14.5	14.5	138.39	1265	1265	1.8	3	12
tr|A0A8D1ZGU3|A0A8D1ZGU3_PIG	tr|A0A8D1ZGU3|A0A8D1ZGU3_PIG	5	5	1	tr|A0A8D1ZGU3|A0A8D1ZGU3_PIG Uncharacterized protein OS=Sus scrofa OX=9823 PE=4 SV=1	1	5	5	1	1	0	0	0	0	0	5	2	0	1	0	0	0	0	0	5	2	0	0	0	0	0	0	0	1	0	0	42.5	42.5	20.4	11.824	113	113	6.67	1
tr|A0A8D1ZH04|A0A8D1ZH04_PIG	tr|A0A8D1ZH04|A0A8D1ZH04_PIG	4	2	2	tr|A0A8D1ZH04|A0A8D1ZH04_PIG Uncharacterized protein OS=Sus scrofa OX=9823 PE=4 SV=1	1	4	2	2	2	0	0	1	0	0	4	3	0	1	0	0	1	0	0	2	2	0	1	0	0	1	0	0	2	2	0	39.8	13.6	13.6	12.251	118	118	6.22	1			1
tr|A0A8D1ZH52|A0A8D1ZH52_PIG	tr|A0A8D1ZH52|A0A8D1ZH52_PIG	1	1	1	tr|A0A8D1ZH52|A0A8D1ZH52_PIG Uncharacterized protein OS=Sus scrofa OX=9823 PE=4 SV=1	1	1	1	1	1	1	1	1	1	1	1	1	1	1	1	1	1	1	1	1	1	1	1	1	1	1	1	1	1	1	1	0.2	0.2	0.2	381.11	3399	3399	4.75	3	2	2	3	2	2
tr|A0A8D1ZSM8|A0A8D1ZSM8_PIG	tr|A0A8D1ZSM8|A0A8D1ZSM8_PIG	13	13	13	tr|A0A8D1ZSM8|A0A8D1ZSM8_PIG Splicing factor 3b subunit 3 OS=Sus scrofa OX=9823 GN=SF3B3 PE=4 SV=1	1	13	13	13	0	2	11	0	0	0	0	0	0	0	2	11	0	0	0	0	0	0	0	2	11	0	0	0	0	0	0	15.3	15.3	15.3	128.61	1158	1158	2.85		2	11
tr|A0A8D2A7R0|A0A8D2A7R0_PIG	tr|A0A8D2A7R0|A0A8D2A7R0_PIG	4	4	4	tr|A0A8D2A7R0|A0A8D2A7R0_PIG Ribosomal protein S7 OS=Sus scrofa OX=9823 GN=RPS7 PE=4 SV=1	1	4	4	4	0	0	0	0	0	0	0	4	0	0	0	0	0	0	0	0	4	0	0	0	0	0	0	0	0	4	0	27.6	27.6	27.6	20.635	185	185	8
tr|A0A8D2AG97|A0A8D2AG97_PIG;tr|Q1PC32|Q1PC32_PIG	tr|A0A8D2AG97|A0A8D2AG97_PIG;tr|Q1PC32|Q1PC32_PIG	9;8	9;8	9;8	tr|A0A8D2AG97|A0A8D2AG97_PIG Uncharacterized protein OS=Sus scrofa OX=9823 PE=4 SV=1;tr|Q1PC32|Q1PC32_PIG Triosephosphate isomerase (Fragment) OS=Sus scrofa OX=9823 PE=3 SV=1	2	9	9	9	0	2	0	0	0	0	8	0	0	0	2	0	0	0	0	8	0	0	0	2	0	0	0	0	8	0	0	58.5	58.5	58.5	26.667	248	248;203	6		2
tr|A0A8D2BJL1|A0A8D2BJL1_PIG	tr|A0A8D2BJL1|A0A8D2BJL1_PIG	2	2	2	tr|A0A8D2BJL1|A0A8D2BJL1_PIG Uncharacterized protein OS=Sus scrofa OX=9823 PE=4 SV=1	1	2	2	2	0	0	0	0	0	0	0	0	2	0	0	0	0	0	0	0	0	2	0	0	0	0	0	0	0	0	2	13.2	13.2	13.2	15.725	136	136	9
tr|A0A8D2BJM4|A0A8D2BJM4_PIG	tr|A0A8D2BJM4|A0A8D2BJM4_PIG	1	1	1	tr|A0A8D2BJM4|A0A8D2BJM4_PIG Uncharacterized protein OS=Sus scrofa OX=9823 PE=4 SV=1	1	1	1	1	0	0	0	1	0	0	0	0	0	0	0	0	1	0	0	0	0	0	0	0	0	1	0	0	0	0	0	2.9	2.9	2.9	37.009	315	315	4				1
tr|A5A8V6|A5A8V6_PIG	tr|A5A8V6|A5A8V6_PIG	13	11	11	tr|A5A8V6|A5A8V6_PIG Heat shock 70kDa protein 1A OS=Sus scrofa OX=9823 GN=HSPA1A PE=3 SV=1	1	13	11	11	2	0	1	13	1	1	0	0	0	1	0	0	11	0	1	0	0	0	1	0	0	11	0	1	0	0	0	27	23.2	23.2	70.097	641	641	3.93	1			12		1
tr|A7E1T1|A7E1T1_PIG	tr|A7E1T1|A7E1T1_PIG	6	6	6	tr|A7E1T1|A7E1T1_PIG L-lactate dehydrogenase (Fragment) OS=Sus scrofa OX=9823 PE=2 SV=1	1	6	6	6	2	0	0	0	0	0	6	0	0	2	0	0	0	0	0	6	0	0	2	0	0	0	0	0	6	0	0	37.2	37.2	37.2	21.683	199	199	5.5	2
tr|B1PLA8|B1PLA8_PIG	tr|B1PLA8|B1PLA8_PIG	1	1	1	tr|B1PLA8|B1PLA8_PIG Beta-synuclein (Fragment) OS=Sus scrofa OX=9823 GN=SNCB PE=3 SV=1	1	1	1	1	0	0	0	0	0	0	0	0	1	0	0	0	0	0	0	0	0	1	0	0	0	0	0	0	0	0	1	14	14	14	9.9016	93	93	9
tr|F1RMZ8|F1RMZ8_PIG	tr|F1RMZ8|F1RMZ8_PIG	2	2	2	tr|F1RMZ8|F1RMZ8_PIG Vacuolar proton pump subunit B OS=Sus scrofa OX=9823 GN=ATP6V1B2 PE=1 SV=2	1	2	2	2	1	0	0	0	1	0	0	0	0	1	0	0	0	1	0	0	0	0	1	0	0	0	1	0	0	0	0	3.5	3.5	3.5	56.286	508	508	3	1				1
tr|F1RPS8|F1RPS8_PIG;tr|A0A4X1UT11|A0A4X1UT11_PIG	tr|F1RPS8|F1RPS8_PIG;tr|A0A4X1UT11|A0A4X1UT11_PIG	14;13	14;13	14;13	tr|F1RPS8|F1RPS8_PIG ATP synthase subunit alpha OS=Sus scrofa OX=9823 GN=ATP5F1A PE=1 SV=3;tr|A0A4X1UT11|A0A4X1UT11_PIG ATP synthase subunit alpha OS=Sus scrofa OX=9823 GN=ATP5F1A PE=3 SV=1	2	14	14	14	2	0	0	3	14	1	0	0	0	2	0	0	3	14	1	0	0	0	2	0	0	3	14	1	0	0	0	34.3	34.3	34.3	58.254	539	539;527	4.5	2			3	14	1
tr|F1RXA6|F1RXA6_PIG	tr|F1RXA6|F1RXA6_PIG	3	3	3	tr|F1RXA6|F1RXA6_PIG Gasdermin A OS=Sus scrofa OX=9823 GN=GSDMA PE=3 SV=3	1	3	3	3	0	2	0	0	0	1	1	0	0	0	2	0	0	0	1	1	0	0	0	2	0	0	0	1	1	0	0	6.7	6.7	6.7	49.856	446	446	3.8		3				1
tr|F1SPP8|F1SPP8_PIG	tr|F1SPP8|F1SPP8_PIG	3	3	3	tr|F1SPP8|F1SPP8_PIG Cytoskeleton associated protein 4 OS=Sus scrofa OX=9823 GN=CKAP4 PE=1 SV=3	1	3	3	3	0	0	0	3	0	0	0	0	0	0	0	0	3	0	0	0	0	0	0	0	0	3	0	0	0	0	0	6.6	6.6	6.6	64.537	591	591	4				3
tr|F2Z581|F2Z581_PIG	tr|F2Z581|F2Z581_PIG	4	2	2	tr|F2Z581|F2Z581_PIG Histone domain-containing protein OS=Sus scrofa OX=9823 PE=1 SV=3	1	4	2	2	0	0	0	0	0	0	0	0	4	0	0	0	0	0	0	0	0	2	0	0	0	0	0	0	0	0	2	31.8	16.5	16.5	9.4358	85	85	9
tr|F2Z5K2|F2Z5K2_PIG	tr|F2Z5K2|F2Z5K2_PIG	1	1	1	tr|F2Z5K2|F2Z5K2_PIG Proteasome subunit alpha type-5 OS=Sus scrofa OX=9823 GN=PSMA5 PE=1 SV=2	1	1	1	1	0	1	0	0	0	0	0	0	0	0	1	0	0	0	0	0	0	0	0	1	0	0	0	0	0	0	0	8.2	8.2	8.2	25.242	232	232	2		1
tr|F6QA08|F6QA08_PIG	tr|F6QA08|F6QA08_PIG	8	8	8	tr|F6QA08|F6QA08_PIG Protein disulfide-isomerase OS=Sus scrofa OX=9823 GN=PDIA3 PE=1 SV=1	1	8	8	8	0	0	0	8	0	0	0	0	0	0	0	0	8	0	0	0	0	0	0	0	0	8	0	0	0	0	0	18.8	18.8	18.8	56.729	504	504	4				8
tr|G3CKJ2|G3CKJ2_PIG	tr|G3CKJ2|G3CKJ2_PIG	8	6	6	tr|G3CKJ2|G3CKJ2_PIG Glyceraldehyde-3-phosphate dehydrogenase (Fragment) OS=Sus scrofa OX=9823 GN=GAPDH PE=2 SV=1	1	8	6	6	1	5	1	2	0	6	0	2	2	1	4	1	2	0	4	0	2	2	1	4	1	2	0	4	0	2	2	44	38.2	38.2	29.469	275	275	4.56	1	6	1	2		4
tr|G9F6Y0|G9F6Y0_PIG	tr|G9F6Y0|G9F6Y0_PIG	3	3	3	tr|G9F6Y0|G9F6Y0_PIG Phosducin (Fragment) OS=Sus scrofa OX=9823 PE=2 SV=1	1	3	3	3	0	0	0	0	0	0	3	0	0	0	0	0	0	0	0	3	0	0	0	0	0	0	0	0	3	0	0	19.6	19.6	19.6	27.604	240	240	7
tr|I3LPT1|I3LPT1_PIG	tr|I3LPT1|I3LPT1_PIG	2	2	2	tr|I3LPT1|I3LPT1_PIG Transketolase OS=Sus scrofa OX=9823 GN=TKT PE=1 SV=1	1	2	2	2	0	0	0	2	0	0	0	0	0	0	0	0	2	0	0	0	0	0	0	0	0	2	0	0	0	0	0	7.2	7.2	7.2	61.73	569	569	4				2
tr|K7GLF7|K7GLF7_PIG	tr|K7GLF7|K7GLF7_PIG	4	4	4	tr|K7GLF7|K7GLF7_PIG Protein-glutamine gamma-glutamyltransferase K OS=Sus scrofa OX=9823 GN=TGM1 PE=3 SV=1	1	4	4	4	0	2	0	0	0	2	0	0	0	0	2	0	0	0	2	0	0	0	0	2	0	0	0	2	0	0	0	6.3	6.3	6.3	90.878	826	826	4		2				2
tr|K7ZRK0|K7ZRK0_PIG	tr|K7ZRK0|K7ZRK0_PIG	13	13	13	tr|K7ZRK0|K7ZRK0_PIG IgA heavy chian constant region (Fragment) OS=Sus scrofa OX=9823 GN=IGHA PE=4 SV=1	1	13	13	13	5	4	7	11	11	3	3	0	0	5	4	7	11	11	3	3	0	0	5	4	7	11	11	3	3	0	0	50.1	50.1	50.1	36.614	341	341	3.96	5	4	7	14	13	3
tr|L8AXL3|L8AXL3_PIG;tr|A0A4X1TK83|A0A4X1TK83_PIG	tr|L8AXL3|L8AXL3_PIG	18;1	6;0	1;0	tr|L8AXL3|L8AXL3_PIG IgG heavy chain OS=Sus scrofa OX=9823 GN=IGHG PE=2 SV=1	2	18	6	1	14	13	13	14	15	13	10	3	4	4	3	4	4	5	3	1	0	1	0	0	0	0	1	0	0	0	0	54.5	22.7	2.4	50.876	466	466;124	3.81	5	4	5	5	6	4
tr|L8AXL9|L8AXL9_PIG	tr|L8AXL9|L8AXL9_PIG	15	2	2	tr|L8AXL9|L8AXL9_PIG IgG heavy chain OS=Sus scrofa OX=9823 GN=IGHG PE=2 SV=1	1	15	2	2	13	11	11	12	13	12	9	4	4	2	1	0	1	1	1	1	1	1	2	1	0	1	1	1	1	1	1	41.5	6.6	6.6	51.396	472	472	4.8	2	1		1	2	1
tr|L8AXM5|L8AXM5_PIG	tr|L8AXM5|L8AXM5_PIG	18	2	1	tr|L8AXM5|L8AXM5_PIG IgG heavy chain OS=Sus scrofa OX=9823 GN=IGHG PE=2 SV=1	1	18	2	1	14	13	13	15	15	14	11	3	3	1	1	1	1	2	1	1	0	0	0	0	0	0	1	0	0	0	0	54.9	7.6	4	51.762	472	472	3.87	2	3	1	2	4	2
tr|L8B0R9|L8B0R9_PIG	tr|L8B0R9|L8B0R9_PIG	22	5	0	tr|L8B0R9|L8B0R9_PIG IgG heavy chain OS=Sus scrofa OX=9823 GN=IGHG PE=2 SV=1	1	22	5	0	16	14	12	18	19	18	13	6	7	3	3	2	3	4	3	2	0	0	0	0	0	0	0	0	0	0	0	59.1	24	0	49.533	455	455	4.12	3	3	2	5	6	4
tr|L8B0S2|L8B0S2_PIG	tr|L8B0S2|L8B0S2_PIG	16	8	6	tr|L8B0S2|L8B0S2_PIG IgG heavy chain OS=Sus scrofa OX=9823 GN=IGHG PE=2 SV=1	1	16	8	6	11	11	9	10	14	8	4	1	3	6	5	4	4	8	2	1	0	1	4	3	3	2	6	2	0	0	1	43.7	24.5	20.3	51.504	469	469	3.74	6	6	4	6	12	2
tr|L8B0S7|L8B0S7_PIG	tr|L8B0S7|L8B0S7_PIG	18	2	2	tr|L8B0S7|L8B0S7_PIG IgG heavy chain OS=Sus scrofa OX=9823 GN=IGHG PE=2 SV=1	1	18	2	2	13	12	13	14	14	14	10	3	4	0	0	0	0	1	1	0	0	0	0	0	0	0	1	1	0	0	0	51.7	5.8	5.8	52.867	480	480	5.5					1	1
tr|L8B0T7|L8B0T7_PIG	tr|L8B0T7|L8B0T7_PIG	17	1	1	tr|L8B0T7|L8B0T7_PIG IgG heavy chain OS=Sus scrofa OX=9823 GN=IGHG PE=2 SV=1	1	17	1	1	13	12	12	14	14	13	10	2	2	0	0	0	0	1	0	0	0	0	0	0	0	0	1	0	0	0	0	49.6	2.5	2.5	52.213	476	476	5					1
tr|L8B0U1|L8B0U1_PIG	tr|L8B0U1|L8B0U1_PIG	17	2	1	tr|L8B0U1|L8B0U1_PIG IgG heavy chain OS=Sus scrofa OX=9823 GN=IGHG PE=2 SV=1	1	17	2	1	13	12	13	14	14	13	10	3	4	0	0	0	1	1	0	0	0	0	0	0	0	0	1	0	0	0	0	53.5	6.9	2.8	51.118	467	467	4.5				1	1
tr|L8B0U8|L8B0U8_PIG	tr|L8B0U8|L8B0U8_PIG	16	3	1	tr|L8B0U8|L8B0U8_PIG IgG heavy chain OS=Sus scrofa OX=9823 GN=IGHG PE=2 SV=1	1	16	3	1	13	15	12	12	14	13	8	4	4	2	3	1	2	3	2	1	0	0	1	1	0	1	1	1	0	0	0	45.6	11.2	2.2	50.917	465	465	4	3	4	2	4	7	3
tr|L8B0V2|L8B0V2_PIG	tr|L8B0V2|L8B0V2_PIG	10	3	0	tr|L8B0V2|L8B0V2_PIG IgG heavy chain OS=Sus scrofa OX=9823 GN=IGHG PE=2 SV=1	1	10	3	0	9	9	5	8	8	5	4	4	4	3	3	1	2	2	1	0	0	0	0	0	0	0	0	0	0	0	0	25.7	5.9	0	52.678	478	478	3	3	3	1	2	2	1
tr|L8B0W0|L8B0W0_PIG	tr|L8B0W0|L8B0W0_PIG	23	23	3	tr|L8B0W0|L8B0W0_PIG IgG heavy chain OS=Sus scrofa OX=9823 GN=IGHG PE=2 SV=1	1	23	23	3	15	13	12	16	20	13	12	7	6	15	13	12	16	20	13	12	7	6	2	1	1	1	2	0	0	1	0	63.5	63.5	11.5	50.695	460	460	4.36	36	30	27	36	57	27
tr|L8B0W9|L8B0W9_PIG	tr|L8B0W9|L8B0W9_PIG	19	2	2	tr|L8B0W9|L8B0W9_PIG IgG heavy chain OS=Sus scrofa OX=9823 GN=IGHG PE=2 SV=1	1	19	2	2	12	11	11	13	18	13	9	5	5	1	0	1	1	2	1	0	0	0	1	0	1	1	2	1	0	0	0	53	10	10	51.129	470	470	4.14	1		1	1	3	1
tr|L8B0X5|L8B0X5_PIG	tr|L8B0X5|L8B0X5_PIG	17	1	1	tr|L8B0X5|L8B0X5_PIG IgG heavy chain OS=Sus scrofa OX=9823 GN=IGHG PE=2 SV=1	1	17	1	1	14	13	14	14	15	14	11	5	5	0	0	0	0	1	0	0	0	0	0	0	0	0	1	0	0	0	0	50.7	1.7	1.7	52.337	475	475	5					1
tr|L8B139|L8B139_PIG	tr|L8B139|L8B139_PIG	14	2	2	tr|L8B139|L8B139_PIG IgG heavy chain OS=Sus scrofa OX=9823 GN=IGHG PE=2 SV=1	1	14	2	2	13	13	11	9	13	11	8	5	5	2	1	0	0	1	0	0	0	0	2	1	0	0	1	0	0	0	0	45.8	12.5	12.5	50.75	465	465	3.17	2	1			3
tr|L8B149|L8B149_PIG	tr|L8B149|L8B149_PIG	15	1	1	tr|L8B149|L8B149_PIG IgG heavy chain OS=Sus scrofa OX=9823 GN=IGHG PE=2 SV=1	1	15	1	1	12	14	12	10	13	12	7	4	4	1	1	1	0	1	1	0	0	0	1	1	1	0	1	1	0	0	0	42.4	3.2	3.2	51.746	474	474	3.4	1	1	1		1	1
tr|L8B165|L8B165_PIG	tr|L8B165|L8B165_PIG	16	10	2	tr|L8B165|L8B165_PIG IgG heavy chain OS=Sus scrofa OX=9823 GN=IGHG PE=2 SV=1	1	16	10	2	14	14	13	12	14	13	8	4	5	9	9	8	7	9	8	5	1	2	2	1	1	1	2	1	0	0	0	46.5	30.7	8.4	50.942	462	462	3.75	20	18	11	11	20	11
tr|L8B180|L8B180_PIG	tr|L8B180|L8B180_PIG	22	16	5	tr|L8B180|L8B180_PIG IgG heavy chain OS=Sus scrofa OX=9823 GN=IGHG PE=2 SV=1	1	22	16	5	16	12	11	17	20	19	12	7	8	11	7	7	11	15	14	7	5	6	2	0	0	1	5	3	0	0	0	56.5	43.8	22.6	50.817	464	464	4.48	21	12	14	18	34	23
tr|Q0QF26|Q0QF26_PIG	tr|Q0QF26|Q0QF26_PIG	10	10	10	tr|Q0QF26|Q0QF26_PIG Malate dehydrogenase (Fragment) OS=Sus scrofa OX=9823 GN=MDH2 PE=2 SV=1	1	10	10	10	0	0	0	0	0	0	10	0	0	0	0	0	0	0	0	10	0	0	0	0	0	0	0	0	10	0	0	50	50	50	29.478	282	282	7
tr|Q29231|Q29231_PIG	tr|Q29231|Q29231_PIG	1	1	1	tr|Q29231|Q29231_PIG Potential laminin-binding protein (Fragment) OS=Sus scrofa OX=9823 PE=2 SV=1	1	1	1	1	0	0	0	0	0	1	0	0	0	0	0	0	0	0	1	0	0	0	0	0	0	0	0	1	0	0	0	15.3	15.3	15.3	12.117	111	111	6						1
tr|Q4QZ00|Q4QZ00_PIG	tr|Q4QZ00|Q4QZ00_PIG	1	1	1	tr|Q4QZ00|Q4QZ00_PIG Elongation factor 1-alpha 1 (Fragment) OS=Sus scrofa OX=9823 GN=EF1A1 PE=2 SV=1	1	1	1	1	1	1	1	1	1	1	1	0	0	1	1	1	1	1	1	1	0	0	1	1	1	1	1	1	1	0	0	3.6	3.6	3.6	33.589	309	309	4	1	1	1	1	1	1
tr|Q6QAS9|Q6QAS9_PIG	tr|Q6QAS9|Q6QAS9_PIG	1	1	1	tr|Q6QAS9|Q6QAS9_PIG 60S ribosomal protein L7 (Fragment) OS=Sus scrofa OX=9823 PE=2 SV=1	1	1	1	1	0	0	0	0	0	0	1	0	0	0	0	0	0	0	0	1	0	0	0	0	0	0	0	0	1	0	0	8.3	8.3	8.3	15.209	132	132	7
tr|Q6YST2|Q6YST2_PIG	tr|Q6YST2|Q6YST2_PIG	2	1	1	tr|Q6YST2|Q6YST2_PIG Lactotransferrin (Fragment) OS=Sus scrofa OX=9823 GN=LTF PE=4 SV=1	1	2	1	1	0	1	1	0	0	0	0	0	0	0	0	1	0	0	0	0	0	0	0	0	1	0	0	0	0	0	0	7.2	4.3	4.3	33.115	304	304	3			1
tr|Q765P8|Q765P8_PIG	tr|Q765P8|Q765P8_PIG	2	2	2	tr|Q765P8|Q765P8_PIG Glutathione-independent PGD synthase (Fragment) OS=Sus scrofa OX=9823 GN=pgds PE=2 SV=1	1	2	2	2	0	0	0	0	0	0	2	1	0	0	0	0	0	0	0	2	1	0	0	0	0	0	0	0	2	1	0	30.9	30.9	30.9	10.565	97	97	7.33
[truncated: 56 more columns]

## Sheet: ATP1A3 RIII
Protein Ids	Protein IDs	Majority protein IDs	Peptide counts (all)	Peptide counts (razor+unique)	Peptide counts (unique)	Fasta headers	Number of proteins	Peptides	Razor + unique peptides	Unique peptides	Sequence coverage [%]	Unique + razor sequence coverage [%]	Unique sequence coverage [%]	Mol. weight [kDa]	Sequence length	Sequence lengths	Fraction average	Fraction 1	Fraction 2	Fraction 3	Fraction 4	Fraction 5	Fraction 6	Fraction 7	Fraction 8	Fraction 9	Q-value	Score	Intensity	iBAQ peptides	iBAQ	MS/MS count	Peptide sequences	Only identified by site	Reverse	Potential contaminant	id	Peptide IDs	Peptide is razor	Mod. peptide IDs	Evidence IDs	MS/MS IDs	Best MS/MS	Carbamidomethyl (C) site IDs	Deamidation (N) site IDs	Oxidation (M) site IDs	Propionamide site IDs	Carbamidomethyl (C) site positions	Deamidation (N) site positions
A0A480PLY3; A0A287AXR5	tr|A0A480PLY3|A0A480PLY3_PIG;tr|A0A287AXR5|A0A287AXR5_PIG	tr|A0A480PLY3|A0A480PLY3_PIG;tr|A0A287AXR5|A0A287AXR5_PIG	8;7	8;7	7;6	tr|A0A480PLY3|A0A480PLY3_PIG 14-3-3 protein zeta/delta OS=Sus scrofa OX=9823 GN=YWHAZ PE=1 SV=1;tr|A0A287AXR5|A0A287AXR5_PIG Tyrosine 3-monooxygenase/tryptophan 5-monooxygenase activation protein zeta OS=Sus scrofa OX=9823 GN=YWHAZ PE=1 SV=1	2	8	8	7	44.5	44.5	40.4	27.745	245	245;234	7.85							3	9	1	0	323.31	8216900	14	558940	21	DNLTLWTSDTQGDEAEAGEGGEN;DSTLIMQLLR;FLIPNASQAESK;GIVDQSQQAYQEAFEISK;GIVDQSQQAYQEAFEISKK;SVTEQGAELSNEER;TAFDEAIAELDTLSEESYK;YLAEVAAGDDKK				141	227;242;402;487;488;1367;1382;1731	True;True;True;True;True;True;True;True	248;267;268;451;539;540;1536;1554;1950	659;702;703;1199;1445;1446;4883;4884;4885;4957;4958;6252;6253	1150;1227;1228;1229;1230;2024;2025;2481;2482;2483;8460;8461;8462;8463;8464;8581;8582;8583;8584;10826;10827	1150;1229;2025;2482;2483;8463;8584;10826			111
A0A287AJD3	tr|A0A287AJD3|A0A287AJD3_PIG	tr|A0A287AJD3|A0A287AJD3_PIG	3	3	3	tr|A0A287AJD3|A0A287AJD3_PIG Y-box binding protein 1 OS=Sus scrofa OX=9823 GN=YBX1 PE=1 SV=1	1	3	3	3	22.6	22.6	22.6	30.436	266	266	8								3		0	5.2813	476130	12	33023	4	AADPPAENSSAPEAEQGGAE;EDGNEEDKENQGDETQGQQPPQR;SVGDGETVEFDVVEGEK				110	0;276;1361	True;True;True	0;305;1529	0;805;4864	0;1377;1378;8424	0;1378;8424
A0A4X1V632	tr|A0A4X1V632|A0A4X1V632_PIG	tr|A0A4X1V632|A0A4X1V632_PIG	1	1	1	tr|A0A4X1V632|A0A4X1V632_PIG Vanin 3 OS=Sus scrofa OX=9823 GN=VNN3 PE=4 SV=1	1	1	1	1	5.3	5.3	5.3	14.836	133	133	4.75	2							1	1	0	5.5807	0	8	0	0	FNLISPR				211	407	True	456;457	1204;1205;1206;1207	2031;2032;2033;2034	2032		104				124
Q9MZ15	sp|Q9MZ15|VDAC2_PIG	sp|Q9MZ15|VDAC2_PIG	8	8	8	sp|Q9MZ15|VDAC2_PIG Voltage-dependent anion-selective channel protein 2 OS=Sus scrofa OX=9823 GN=VDAC2 PE=2 SV=1	1	8	8	8	33.7	33.7	33.7	31.592	294	294	7							8			0	42.588	3469600	16	156460	10	GFGFGLVK;LGLALELEA;LTFDTTFSPNTGK;LTLSALVDGK;NNFAVGYR;SCSGVEFSTSGSSNTDTGK;VNNSSLIGVGYTQTLRPGVK;YQLDPTASISAK				84	460;805;918;922;1034;1217;1626;1749	True;True;True;True;True;True;True;True	512;887;1005;1009;1151;1366;1836;1968	1312;2611;2978;2982;3464;4209;5882;6304	2200;4505;5087;5088;5093;5094;5925;5926;7243;7244;10146;10909	2200;4505;5088;5094;5926;7243;10146;10909	50				47
Q9MZ16; A0A2C9F3B2	sp|Q9MZ16|VDAC1_PIG;tr|A0A2C9F3B2|A0A2C9F3B2_PIG	sp|Q9MZ16|VDAC1_PIG;tr|A0A2C9F3B2|A0A2C9F3B2_PIG	12;10	12;10	12;10	sp|Q9MZ16|VDAC1_PIG Voltage-dependent anion-selective channel protein 1 OS=Sus scrofa OX=9823 GN=VDAC1 PE=2 SV=3;tr|A0A2C9F3B2|A0A2C9F3B2_PIG Voltage-dependent anion-selective channel protein 1 OS=Sus scrofa OX=9823 GN=VDAC1 PE=1 SV=2	2	12	12	12	63.6	63.6	63.6	30.726	283	283;286	7							15			0	42.02	4411900	17	207330	14	AVPPTYADLGK;GALVLGYEGWLAGYQMNFETAK;KLETAVNLAWTAGNSNTR;LTFDSSFSPNTGK;LTFDSSFSPNTGKK;SENGLEFTSSGSANTETTK;TDEFQLHTNVNDGTEFGGSIYQK;VNNSSLIGLGYTQTLKPGIK;VTQSNFAVGYK;WNTDNTLGTEITVEDQLAR;WTEYGLTFTEK;YQIDPDACFSAK				85	149;441;723;916;917;1234;1395;1625;1662;1694;1696;1747	True;True;True;True;True;True;True;True;True;True;True;True	164;492;796;1003;1004;1388;1389;1569;1835;1879;1911;1912;1914;1966	467;1276;2289;2976;2977;4319;4320;4993;5880;5881;6016;6104;6105;6107;6302	842;2156;2157;3966;5084;5085;5086;7435;7436;7437;8640;10144;10145;10372;10373;10521;10522;10525;10526;10907	842;2157;3966;5085;5086;7435;8640;10145;10373;10522;10525;10907		74;75	71			37;79
P03974; A0A8D0MAS4	sp|P03974|TERA_PIG;tr|A0A8D0MAS4|A0A8D0MAS4_PIG	sp|P03974|TERA_PIG;tr|A0A8D0MAS4|A0A8D0MAS4_PIG	3;2	3;2	3;2	sp|P03974|TERA_PIG Transitional endoplasmic reticulum ATPase OS=Sus scrofa OX=9823 GN=VCP PE=1 SV=5;tr|A0A8D0MAS4|A0A8D0MAS4_PIG Uncharacterized protein OS=Sus scrofa OX=9823 PE=4 SV=1	2	3	3	3	6.6	6.6	6.6	89.288	806	806;804	8								3		0	8.5763	562730	45	12505	4	ASGADSKGDDLSTAILK;NAPAIIFIDELDAIAPK;QTNPSAMEVEEDDPVPEIR				73	118;987;1152	True;True;True	131;1089;1295	379;3206;4070	707;5473;5474;7067	707;5474;7067
A0A4X1W2S7	tr|A0A4X1W2S7|A0A4X1W2S7_PIG	tr|A0A4X1W2S7|A0A4X1W2S7_PIG	3	1	1	tr|A0A4X1W2S7|A0A4X1W2S7_PIG V-SNARE coiled-coil homology domain-containing protein OS=Sus scrofa OX=9823 GN=VAMP3 PE=3 SV=1	1	3	1	1	38.5	15.4	15.4	11.463	104	104	9									1	0	3.2672	49038	5	9807.6	1	ADALQAGASQFETSAAK;LSELDDRADALQAGASQFETSAAK;STGAPAGSSAAAGSNR				232	16;905;1345	False;False;True	17;991;1510	33;2889;4799	45;4925;8323	45;4925;8323
A0A4X1VAA9	tr|A0A4X1VAA9|A0A4X1VAA9_PIG	tr|A0A4X1VAA9|A0A4X1VAA9_PIG	4	4	2	tr|A0A4X1VAA9|A0A4X1VAA9_PIG Synaptobrevin-2 OS=Sus scrofa OX=9823 GN=VAMP2 PE=3 SV=1	1	4	4	2	60.3	60.3	39.7	12.649	116	116	9									4	0	24.295	2743900	5	109080	5	ADALQAGASQFETSAAK;LSELDDRADALQAGASQFETSAAK;RLQQTQAQVDEVVDIMR;SATAATAPPAAPAGEGGPPAPPPNLTSNR				215	16;905;1179;1209	True;True;True;True	17;991;1325;1358	33;2889;4133;4198	45;4925;7140;7227;7228	45;4925;7140;7228			153
P63053; A0A8D1CWH3	sp|P63053|RL40_PIG;tr|A0A8D1CWH3|A0A8D1CWH3_PIG	sp|P63053|RL40_PIG;tr|A0A8D1CWH3|A0A8D1CWH3_PIG	1;1	1;1	1;1	sp|P63053|RL40_PIG Ubiquitin-60S ribosomal protein L40 OS=Sus scrofa OX=9823 GN=UBA52 PE=1 SV=2;tr|A0A8D1CWH3|A0A8D1CWH3_PIG Uncharacterized protein OS=Sus scrofa OX=9823 PE=4 SV=1	2	1	1	1	12.5	12.5	12.5	14.728	128	128;284	5	1	1	1	1	1	1	1	1	1	0	24.496	5097700	6	849620	18	TITLEVEPSDTIENVK				77	1438	True	1619	5169;5170;5171;5172;5173;5174;5175;5176;5177	8958;8959;8960;8961;8962;8963;8964;8965;8966;8967;8968;8969;8970;8971;8972;8973;8974;8975	8973
A0A4X1WCL8	tr|A0A4X1WCL8|A0A4X1WCL8_PIG	tr|A0A4X1WCL8|A0A4X1WCL8_PIG	12	1	0	tr|A0A4X1WCL8|A0A4X1WCL8_PIG Tubulin alpha chain OS=Sus scrofa OX=9823 GN=TUBA1A PE=3 SV=1	1	12	1	0	43	3.4	0	46.297	416	416	6					1	1	1			0	10.066	400890	21	19090	8	AVCMLSNTTAIAEAWAR;AVFVDLEPTVIDEVR;DVNAAIATIK;EIIDLVLDR;FDGALNVDLTEFQTNLVPYPR;IHFPLATYAPVISAEK;LIGQIVSSITASLR;NLDIERPTYTNLNR;QLFHPEQLITGK;TIGGGDDSFNTFFSETGAGK;TIQFVDWCPTGFK;VGINYQPPTVVPGGDLAK				241	142;147;255;299;378;619;813;1017;1125;1434;1437;1576	False;False;False;False;False;False;True;False;False;False;False;False	157;162;282;331;425;676;895;1125;1261;1615;1618;1780	440;454;455;456;457;458;459;460;461;462;463;745;851;852;853;854;855;1114;1115;1116;1117;1118;1869;1870;2625;2626;2627;3360;3925;5162;5163;5164;5165;5168;5747;5748;5749	793;794;818;819;820;821;822;823;824;825;826;827;828;829;830;831;832;833;834;835;836;1299;1458;1459;1460;1461;1462;1463;1464;1465;1872;1873;1874;1875;1876;1877;1878;1879;3287;3288;3289;3290;3291;4522;4523;4524;4525;4526;4527;4528;4529;5754;5755;6753;8947;8948;8949;8950;8951;8952;8953;8956;8957;9935;9936;9937;9938	793;823;1299;1459;1873;3290;4525;5755;6753;8949;8956;9935	70;71		115		312;341
K7GLF7	tr|K7GLF7|K7GLF7_PIG	tr|K7GLF7|K7GLF7_PIG	2	2	2	tr|K7GLF7|K7GLF7_PIG Protein-glutamine gamma-glutamyltransferase K OS=Sus scrofa OX=9823 GN=TGM1 PE=3 SV=1	1	2	2	2	3.4	3.4	3.4	90.878	826	826	3.33	2							1		0	3.3192	516920	50	10338	3	ILNVGDIGGNETVTLR;IYYGTEAQIGER				371	646;708	True;True	716;780	2091;2092;2261	3671;3672;3930	3671;3930
A0A4X1UER6	tr|A0A4X1UER6|A0A4X1UER6_PIG	tr|A0A4X1UER6|A0A4X1UER6_PIG	2	2	2	tr|A0A4X1UER6|A0A4X1UER6_PIG Synaptic vesicle glycoprotein 2B OS=Sus scrofa OX=9823 GN=SV2B PE=3 SV=1	1	2	2	2	6.9	6.9	6.9	77.433	683	683	3.5			1	1						0.002907	1.9873	179680	24	5733.4	2	FGAILGNTIFASFVGITKVVPILLAATSLVGGGLIALR;GQEDLIAER				198	390;520	True;True	438;573	1149;1519	1916;2624	1916;2624
A0A4X1U876	tr|A0A4X1U876|A0A4X1U876_PIG	tr|A0A4X1U876|A0A4X1U876_PIG	3	3	3	tr|A0A4X1U876|A0A4X1U876_PIG Uncharacterized protein OS=Sus scrofa OX=9823 GN=STXBP1 PE=3 SV=1	1	3	3	3	6.8	6.8	6.8	65.492	576	576	4				3						0	3.6278	349970	30	11666	3	AIVPILLDANVSTYDK;ISEQTYQLSR;SSASFSTTAVSAR				192	65;676;1328	True;True;True	72;748;1493	235;2192;4762	453;3826;8263	453;3826;8263
A0A8D1HRP8	tr|A0A8D1HRP8|A0A8D1HRP8_PIG	tr|A0A8D1HRP8|A0A8D1HRP8_PIG	7	7	7	tr|A0A8D1HRP8|A0A8D1HRP8_PIG Syntaxin 3 OS=Sus scrofa OX=9823 GN=STX3 PE=4 SV=1	1	7	7	7	33.8	33.8	33.8	32.948	287	287	6.5				1		2	7			0	31.143	1283300	13	94017	11	IENNMDQSVGFVER;KTTDEELEEMLESGNPAIFTSGIIDSQISK;LSADLRIR;LYSIILSAPIPEPK;QALSEIEGR;TKDDLEQLTTEIK;YNEAQVDFR				333	604;732;896;947;1090;1441;1742	True;True;True;True;True;True;True	661;805;981;1036;1222;1622;1961	1837;2310;2873;2874;2875;2876;3083;3768;5181;6296	3246;3247;4004;4908;4909;4910;4911;5295;6492;8979;10901	3247;4004;4910;5295;6492;8979;10901			205
A0A8D1BIP1	tr|A0A8D1BIP1|A0A8D1BIP1_PIG	tr|A0A8D1BIP1|A0A8D1BIP1_PIG	5	5	5	tr|A0A8D1BIP1|A0A8D1BIP1_PIG Syntaxin 1B OS=Sus scrofa OX=9823 GN=STX1B PE=4 SV=1	1	5	5	5	23.5	23.5	23.5	29.875	260	260	7							5			0	10.443	833040	15	55536	5	AIEQSIEQEEGLNR;IEYNVEHSVDYVER;LAIFTDDIK;QALNEIETR;TTTNEELEDMLESGK				321	57;609;750;1089;1511	True;True;True;True;True	61;666;823;1221;1710	210;1847;2364;3767;5495	411;412;3260;4101;6491;9461	412;3260;4101;6491;9461			198
A0A287B857	tr|A0A287B857|A0A287B857_PIG	tr|A0A287B857|A0A287B857_PIG	4	4	4	tr|A0A287B857|A0A287B857_PIG Uncharacterized protein OS=Sus scrofa OX=9823 GN=STPG4 PE=1 SV=1	1	4	4	4	62.7	62.7	62.7	9.3542	83	83	8								4		0	15.809	3159300	6	220890	4	ADQLTEEQIAEFK;ADQLTEEQIAEFKEAFSLFDKDGDGTITTK;EADIDGDGQVNYEEFVQMMTAK;EAFSLFDKDGDGTITTK				125	23;24;268;272	True;True;True;True	27;28;297;301	127;128;790;801	292;293;1358;1372	292;293;1358;1372
A0A8D0R7H4	tr|A0A8D0R7H4|A0A8D0R7H4_PIG	tr|A0A8D0R7H4|A0A8D0R7H4_PIG	1	1	1	tr|A0A8D0R7H4|A0A8D0R7H4_PIG Serine and arginine rich splicing factor 10 OS=Sus scrofa OX=9823 GN=SRSF10 PE=4 SV=1	1	1	1	1	9.7	9.7	9.7	20.117	165	165	8								1		0	3.5805	112480	9	12498	1	YGPIVDVYVPLDFYTR				290	1721	True	1940	6236	10805	10805
A0A8D1ATV3	tr|A0A8D1ATV3|A0A8D1ATV3_PIG	tr|A0A8D1ATV3|A0A8D1ATV3_PIG	7	7	7	tr|A0A8D1ATV3|A0A8D1ATV3_PIG Spectrin alpha, non-erythrocytic 1 OS=Sus scrofa OX=9823 GN=SPTAN1 PE=4 SV=1	1	7	7	7	4.7	4.7	4.7	266.79	2321	2321	5.33		4					2	1	2	0	16.595	14689000	133	3451.4	10	ALINADELANDVAGAEALLDR;DLMSWINGIR;EAFLNTEDKGDSLDSVEALIK;ENLLEEQGSIALR;KHQALQAEIAGHEPR;REELIANWEQIR;SSLSSAQADFNQLAELDR				318	73;214;269;329;720;1170;1335	True;True;True;True;True;True;True	80;231;298;363;793;1316;1500	259;610;791;792;793;945;2286;4122;4774	503;1071;1359;1360;1361;1362;1594;3962;7129;8277	503;1071;1359;1594;3962;7129;8277
A0A5G2QV25; A0A4X1V3C3	tr|A0A5G2QV25|A0A5G2QV25_PIG;tr|A0A4X1V3C3|A0A4X1V3C3_PIG	tr|A0A5G2QV25|A0A5G2QV25_PIG;tr|A0A4X1V3C3|A0A4X1V3C3_PIG	1;1	1;1	1;1	tr|A0A5G2QV25|A0A5G2QV25_PIG Small nuclear ribonucleoprotein Sm D3 OS=Sus scrofa OX=9823 GN=SNRPD3 PE=1 SV=1;tr|A0A4X1V3C3|A0A4X1V3C3_PIG Small nuclear ribonucleoprotein Sm D3 OS=Sus scrofa OX=9823 GN=SNRPD3 PE=3 SV=1	2	1	1	1	7.5	7.5	7.5	13.203	120	120;126	9									1	0.005618	1.8063	130600	8	16325	1	FLILPDMLK				208	401	True	450	1198	2023	2023			146
A0A4X1VQM0	tr|A0A4X1VQM0|A0A4X1VQM0_PIG	tr|A0A4X1VQM0|A0A4X1VQM0_PIG	1	1	1	tr|A0A4X1VQM0|A0A4X1VQM0_PIG Small nuclear ribonucleoprotein Sm D1 OS=Sus scrofa OX=9823 GN=SNRPD1 PE=3 SV=1	1	1	1	1	17.9	17.9	17.9	12.393	112	112	9									1	0	4.2124	181580	4	45394	1	YFILPDSLPLDTLLVDVEPK				223	1718	True	1937	6230	10797	10797
A0A8D0PGX2	tr|A0A8D0PGX2|A0A8D0PGX2_PIG	tr|A0A8D0PGX2|A0A8D0PGX2_PIG	3	3	3	tr|A0A8D0PGX2|A0A8D0PGX2_PIG Small nuclear ribonucleoprotein U5 subunit 200 OS=Sus scrofa OX=9823 GN=SNRNP200 PE=4 SV=1	1	3	3	3	2.6	2.6	2.6	236.87	2070	2070	2		3								0	3.6423	256240	113	2267.6	3	GLIEIISNAAEYENIPIR;LIGLSATLPNYEDVATFLR;NALLQLSDSQIADVAR				286	499;812;986	True;True;True	551;894;1088	1467;2624;3205	2510;4521;5472	2510;4521;5472
A0A287BA37	tr|A0A287BA37|A0A287BA37_PIG	tr|A0A287BA37|A0A287BA37_PIG	3	3	3	tr|A0A287BA37|A0A287BA37_PIG Synaptosomal-associated protein OS=Sus scrofa OX=9823 GN=SNAP25 PE=1 SV=1	1	3	3	3	20.9	20.9	20.9	23.315	206	206	6.25		1					2		1	0	5.7863	423460	13	32574	4	AWGNNQDGVVASQPAR;IEEGMDQINKDMK;TLVMLDEQGEQLER				126	155;600;1469	True;True;True	170;657;1656	479;1821;5290;5291	860;3207;9153;9154	860;3207;9154			99
A0A287AW15	tr|A0A287AW15|A0A287AW15_PIG	tr|A0A287AW15|A0A287AW15_PIG	2	2	2	tr|A0A287AW15|A0A287AW15_PIG Solute carrier family 6 member 11 OS=Sus scrofa OX=9823 GN=SLC6A11 PE=1 SV=2	1	2	2	2	4.3	4.3	4.3	67.846	608	608	4				2						0	6.1346	268670	16	16792	3	ESEVLGGGGGGSAASAR;FYLYPDLSR				120	346;434	True;True	386;485	1014;1265	1729;2140;2141	1729;2141
A0A287BP82	tr|A0A287BP82|A0A287BP82_PIG	tr|A0A287BP82|A0A287BP82_PIG	6	6	6	tr|A0A287BP82|A0A287BP82_PIG Anion exchange protein OS=Sus scrofa OX=9823 GN=SLC4A7 PE=1 SV=2	1	6	6	6	7.2	7.2	7.2	116.7	1034	1034	2.71		2	5							0	8.7349	356690	50	4554.3	6	APQYHEIGR;EAAHHAGPELQR;FEEDVEDGGDR;FLFLLLGPAGK;LAPAVLLSGLTEVPVPTR;SGEIKGNGSGGSR				130	98;266;382;400;762;1248	True;True;True;True;True;True	111;295;429;449;835;1405	308;788;1122;1197;2399;2400;4348	571;1356;1883;2022;4167;4168;7479	571;1356;1883;2022;4167;7479
A0A5G2QP58	tr|A0A5G2QP58|A0A5G2QP58_PIG	tr|A0A5G2QP58|A0A5G2QP58_PIG	5	5	5	tr|A0A5G2QP58|A0A5G2QP58_PIG Solute carrier family 38 member 3 OS=Sus scrofa OX=9823 GN=SLC38A3 PE=1 SV=1	1	5	5	5	14.5	14.5	14.5	50.481	456	456	6.2						4	1			0	8.4868	605770	13	32350	4	ALQQMLFQDQEFSWLR;AYEQLGYR;HLEGLLPVTAPMAGNQR;MEAPLQTEMVELVPNGK;SSGIVGIR				247	79;157;573;957;1329	True;True;True;True;True	86;172;630;1046;1494	268;481;1762;3093;4763	515;863;3117;5308;8264	515;863;3117;5308;8264		108	169;170;171;172			15
A0A140H1A1; A7LGJ4	tr|A0A140H1A1|A0A140H1A1_PIG;tr|A7LGJ4|A7LGJ4_PIG	tr|A0A140H1A1|A0A140H1A1_PIG;tr|A7LGJ4|A7LGJ4_PIG	4;2	4;2	4;2	tr|A0A140H1A1|A0A140H1A1_PIG Glucose transporter type 1, erythrocyte/brain (Fragment) OS=Sus scrofa OX=9823 GN=SLC2A1 PE=2 SV=1;tr|A7LGJ4|A7LGJ4_PIG Solute carrier family 2 member 1 (Fragment) OS=Sus scrofa OX=9823 GN=Slc2a1 PE=2 SV=1	2	4	4	4	6.7	6.7	6.7	45.863	416	416;153	5		2	3	2	1	5	1	1	1	0	54.345	7583700	10	758370	24	KVTILELFR;SFEMLILGR;TFDEIASGFR;VTILELFR				92	736;1239;1415;1659	True;True;True;True	809;1394;1395;1590;1873	2315;2316;4327;4328;5040;5041;5042;5043;5044;5045;5046;5986;5987;5988;5989;5990	4009;4010;7451;7452;8703;8704;8705;8706;8707;8708;8709;8710;8711;8712;8713;10311;10312;10313;10314;10315;10316;10317;10318;10319	4010;7452;8711;10316			77
A0A4X1W7H9; A0A286ZIE8	tr|A0A4X1W7H9|A0A4X1W7H9_PIG;tr|A0A286ZIE8|A0A286ZIE8_PIG	tr|A0A4X1W7H9|A0A4X1W7H9_PIG;tr|A0A286ZIE8|A0A286ZIE8_PIG	10;6	10;6	4;1	tr|A0A4X1W7H9|A0A4X1W7H9_PIG ADP/ATP translocase OS=Sus scrofa OX=9823 GN=SLC25A5 PE=3 SV=1;tr|A0A286ZIE8|A0A286ZIE8_PIG ADP/ATP translocase OS=Sus scrofa OX=9823 GN=SLC25A4 PE=1 SV=1	2	10	10	4	34.6	34.6	16.1	32.955	298	298;298	5.94		2		1	1	2	10			0	34.729	7893200	20	370810	23	AAYFGIYDTAK;DFLAGGVAAAISK;EQGVLSFWR;GAWSNVLR;GNLANVIR;GTDIMYTGTLDCWR;LLLQVQHASK;QIFLGGVDKR;TAVAPIER;YFPTQALNFAFK				235	12;194;338;443;508;546;852;1111;1389;1719	True;True;True;True;True;True;True;True;True;True	13;210;374;494;561;603;936;1245;1563;1938	27;568;988;1278;1479;1648;2741;3874;4982;4983;4984;4985;6231;6232;6233;6234	37;991;992;1680;1681;1682;2159;2527;2902;4708;6660;8625;8626;8627;8628;8629;8630;8631;10798;10799;10800;10801;10802;10803	37;992;1681;2159;2527;2902;4708;6660;8630;10803	105		165		257
A0A8D1PMS0	tr|A0A8D1PMS0|A0A8D1PMS0_PIG	tr|A0A8D1PMS0|A0A8D1PMS0_PIG	4	4	4	tr|A0A8D1PMS0|A0A8D1PMS0_PIG Solute carrier family 25 member 22 OS=Sus scrofa OX=9823 GN=SLC25A22 PE=4 SV=1	1	4	4	4	20.2	20.2	20.2	34.436	322	322	5.5	1						3			0	4.0426	357640	19	6685.3	3	GAAVNLTLVTPEK;GANEDTYSGILDCAR;LSAQGAAQPSVEAPATPRPTATQLTR;MAEKQISLPAK				343	438;442;897;948	True;True;True;True	489;493;982;1037	1269;1277;2877;3084	2146;2158;4912;5296	2146;2158;4912;5296
A0A5G2QQP2	tr|A0A5G2QQP2|A0A5G2QQP2_PIG	tr|A0A5G2QQP2|A0A5G2QQP2_PIG	2	2	2	tr|A0A5G2QQP2|A0A5G2QQP2_PIG Solute carrier family 25 member 12 OS=Sus scrofa OX=9823 GN=SLC25A12 PE=1 SV=1	1	2	2	2	5.6	5.6	5.6	69.181	624	624	4				2						0.003012	2.2433	200810	34	5906.3	2	IAPLAEGALPYNLAELQR;SSPQFGVTLVTYELLQR				248	591;1336	True;True	648;1501	1804;4775	3185;8278	3185;8278
A0A0B8RT73	tr|A0A0B8RT73|A0A0B8RT73_PIG	tr|A0A0B8RT73|A0A0B8RT73_PIG	3	3	3	tr|A0A0B8RT73|A0A0B8RT73_PIG Mitochondrial 2-oxoglutarate/malate carrier protein OS=Sus scrofa domesticus OX=9825 GN=SLC25A11 PE=3 SV=1	1	3	3	3	17.2	17.2	17.2	34.106	314	314	7							3			0	16.567	367670	17	21628	5	AATASPGAGGMDAKPR;AVVVNAAQLASYSQSK;FLFGGLAGMGATVFVQPLDLVK				89	8;154;399	True;True;True	9;169;448	17;478;1196	23;24;858;859;2021	23;859;2021			74;75
[truncated: 291 more rows]
[truncated: 4 more columns]

## Sheet: His RI
Protein IDs	Majority protein IDs	Peptide counts (all)	Peptide counts (razor+unique)	Peptide counts (unique)	Fasta headers	Number of proteins	Peptides	Razor + unique peptides	Unique peptides	Sequence coverage [%]	Unique + razor sequence coverage [%]	Unique sequence coverage [%]	Mol. weight [kDa]	Sequence length	Sequence lengths	Fraction average	Fraction 1	Fraction 2	Fraction 3	Fraction 4	Fraction 5	Fraction 6	Fraction 7	Fraction 8	Fraction 9	Q-value	Score	Intensity	iBAQ peptides	iBAQ	MS/MS count	Peptide sequences	Only identified by site	Reverse	Potential contaminant	id	Peptide IDs	Peptide is razor	Mod. peptide IDs	Evidence IDs	MS/MS IDs	Best MS/MS	Carbamidomethyl (C) site IDs	Deamidation (N) site IDs	Oxidation (M) site IDs	Propionamide site IDs	Carbamidomethyl (C) site positions	Deamidation (N) site positions	Oxidation (M) site positions
[truncated: 234 more rows]
[truncated: 2 more columns]

[truncated: 3 more sheets: His RII, His RIII, complex proteins]
